# Supplementary material for: eFORGE: A Tool for Identifying Cell Type-Specific Signal in Epigenomic Data
Source: Cell Rep. 2016 Nov 15;17(8):2137–50. doi: 10.1016/j.celrep.2016.10.059 (PMC5120369; doi:10.1016/j.celrep.2016.10.059)
Supplement: Table S6. eFORGE BLUEPRINT Sample Data, Related to Figure 1 [file mmc2.xlsx]

## Sheet: Sheet1
Table S6: eFORGE BLUEPRINT sample data. Related to Figure 1. Sample data includes file name, lab of origin, type of data (all samples are DHS), cell name, tissue of origin, short cell name (for plotting), sample individual data (sex, age and disease status), sample URL and URL of original file. Samples include both primary cells and transformed cell lines.
File	Lab	Datatype	Cell	Tissue	Shortcell	Individual	Sample URL	File URL
BP_DG-75_d01.DNase.hotspot_v3.20130819.bed	NCMLS	DHS	Sporadic_Burkitt_lymphoma	Cell Line	DG-75_Sporadic_Burkitt_lymphoma	NA	http://www.ebi.ac.uk/ena/data/view/ERX246038	ftp://ftp.ebi.ac.uk/pub/databases/blueprint/data/homo_sapiens/GRCh37/Cell_Line/DG-75/Sporadic_Burkitt_lymphoma/DNase-Hypersensitivity/NCMLS/BP_DG-75_d01.DNase.hotspot_v3.20130819.bed.gz
S00C0J41.DNase.hotspot_v3.20141014.bed	NCMLS	DHS	macrophage_-_T_6days_B-glucan	Venous Blood	macrophage_-_T_6days_B-glucan	Female_30_35_years_Healthy	http://dcc.blueprint-epigenome.eu/#/experiments/ERX548365	ftp://ftp.ebi.ac.uk/pub/databases/blueprint/data/homo_sapiens/GRCh37/Venous_blood/N00031319896021/macrophage_-_T_6days_B-glucan/DNase-Hypersensitivity/NCMLS/S00C0J41.DNase.hotspot_v3.20141014.bed.gz
BP_U-266_d01.DNase.hotspot_v3.20130819.bed	NCMLS	DHS	Multiple_myeloma	Cell Line	U-266_Multiple_myeloma	NA	http://www.ebi.ac.uk/ena/data/view/ERX246039	ftp://ftp.ebi.ac.uk/pub/databases/blueprint/data/homo_sapiens/GRCh37/Cell_Line/U-266/Multiple_myeloma/DNase-Hypersensitivity/NCMLS/BP_U-266_d01.DNase.hotspot_v3.20130819.bed.gz
S00CR241.DNase.hotspot_v3.20141014.bed	NCMLS	DHS	macrophage_-_T_6days_untreated	Venous Blood	macrophage_-_T_6days_untreated	Male_55_60_years_Healthy	http://dcc.blueprint-epigenome.eu/#/experiments/ERX548366	ftp://ftp.ebi.ac.uk/pub/databases/blueprint/data/homo_sapiens/GRCh37/Venous_blood/N00031318490130/macrophage_-_T_6days_untreated/DNase-Hypersensitivity/NCMLS/S00CR241.DNase.hotspot_v3.20141014.bed.gz
BP_Z-138_d01.DNase.hotspot_v3.20130819.bed	NCMLS	DHS	Mantle_cell_lymphoma	Cell Line	Z-138_Mantle_cell_lymphoma	NA	http://www.ebi.ac.uk/ena/data/view/ERX297500	ftp://ftp.ebi.ac.uk/pub/databases/blueprint/data/homo_sapiens/GRCh37/Cell_Line/Z-138/Mantle_cell_lymphoma/DNase-Hypersensitivity/NCMLS/BP_Z-138_d01.DNase.hotspot_v3.20130819.bed.gz
S00CS041.DNase.hotspot_v3.20141014.bed	NCMLS	DHS	macrophage_-_T_6days_LPS	Venous Blood	macrophage_-_T_6days_LPS	Male_55_60_years_Healthy	http://dcc.blueprint-epigenome.eu/#/experiments/ERX548367	ftp://ftp.ebi.ac.uk/pub/databases/blueprint/data/homo_sapiens/GRCh37/Venous_blood/N00031318490130/macrophage_-_T_6days_LPS/DNase-Hypersensitivity/NCMLS/S00CS041.DNase.hotspot_v3.20141014.bed.gz
C0010K46.DNase.hotspot_v3.20130415.bed	NCMLS	DHS	CD14-positive_CD16-negative_classical_monocyte	Venous Blood	CD14-positive_CD16-negative_classical_monocyte	Female_60_65_years	http://dcc.blueprint-epigenome.eu/#/experiments/ERX197156	ftp://ftp.ebi.ac.uk/pub/databases/blueprint/data/homo_sapiens/GRCh37/Venous_blood/C0010K/CD14-positive_CD16-negative_classical_monocyte/DNase-Hypersensitivity/NCMLS/C0010K46.DNase.hotspot_v3.20130415.bed.gz
S00CTZ41.DNase.hotspot_v3.20141014.bed	NCMLS	DHS	macrophage_-_T_6days_B-glucan	Venous Blood	macrophage_-_T_6days_B-glucan	Male_55_60_years_Healthy	http://dcc.blueprint-epigenome.eu/#/experiments/ERX548368	ftp://ftp.ebi.ac.uk/pub/databases/blueprint/data/homo_sapiens/GRCh37/Venous_blood/N00031318490130/macrophage_-_T_6days_B-glucan/DNase-Hypersensitivity/NCMLS/S00CTZ41.DNase.hotspot_v3.20141014.bed.gz
C0011I43.DNase.hotspot_v3.20130415.bed	NCMLS	DHS	CD14-positive_CD16-negative_classical_monocyte	Venous Blood	CD14-positive_CD16-negative_classical_monocyte	Female_50_55_years	http://dcc.blueprint-epigenome.eu/#/experiments/ERX197155	ftp://ftp.ebi.ac.uk/pub/databases/blueprint/data/homo_sapiens/GRCh37/Venous_blood/C0011I/CD14-positive_CD16-negative_classical_monocyte/DNase-Hypersensitivity/NCMLS/C0011I43.DNase.hotspot_v3.20130415.bed.gz
S00EPZ41.DNase.hotspot_v3.20141014.bed	NCMLS	DHS	monocyte_-_T_0days	Venous Blood	monocyte_-_T_0days	Male_55_60_years_Healthy	http://dcc.blueprint-epigenome.eu/#/experiments/ERX548369	ftp://ftp.ebi.ac.uk/pub/databases/blueprint/data/homo_sapiens/GRCh37/Venous_blood/N00031324825721/monocyte_-_T_0days/DNase-Hypersensitivity/NCMLS/S00EPZ41.DNase.hotspot_v3.20141014.bed.gz
C001UY46.DNase.hotspot_v3.20130415.bed	NCMLS	DHS	CD14-positive_CD16-negative_classical_monocyte	Venous Blood	CD14-positive_CD16-negative_classical_monocyte	Male_60_65_years	http://dcc.blueprint-epigenome.eu/#/experiments/ERX197158	ftp://ftp.ebi.ac.uk/pub/databases/blueprint/data/homo_sapiens/GRCh37/Venous_blood/C001UY/CD14-positive_CD16-negative_classical_monocyte/DNase-Hypersensitivity/NCMLS/C001UY46.DNase.hotspot_v3.20130415.bed.gz
S00HRJ41.DNase.hotspot_v3.20141014.bed	NCMLS	DHS	macrophage_-_T_6days_untreated	Venous Blood	macrophage_-_T_6days_untreated	Male_55_60_years_Healthy	http://dcc.blueprint-epigenome.eu/#/experiments/ERX548372	ftp://ftp.ebi.ac.uk/pub/databases/blueprint/data/homo_sapiens/GRCh37/Venous_blood/N00031406635321/macrophage_-_T_6days_untreated/DNase-Hypersensitivity/NCMLS/S00HRJ41.DNase.hotspot_v3.20141014.bed.gz
C004084E.DNase.hotspot_v3.20130415.bed	NCMLS	DHS	CD14-positive_CD16-negative_classical_monocyte	Venous Blood	CD14-positive_CD16-negative_classical_monocyte	Male_55_60_years	http://dcc.blueprint-epigenome.eu/#/experiments/ERX197157	ftp://ftp.ebi.ac.uk/pub/databases/blueprint/data/homo_sapiens/GRCh37/Venous_blood/C00408/CD14-positive_CD16-negative_classical_monocyte/DNase-Hypersensitivity/NCMLS/C004084E.DNase.hotspot_v3.20130415.bed.gz
S00HSH41.DNase.hotspot_v3.20141014.bed	NCMLS	DHS	macrophage_-_T_6days_LPS	Venous Blood	macrophage_-_T_6days_LPS	Male_55_60_years_Healthy	http://dcc.blueprint-epigenome.eu/#/experiments/ERX548373	ftp://ftp.ebi.ac.uk/pub/databases/blueprint/data/homo_sapiens/GRCh37/Venous_blood/N00031406635321/macrophage_-_T_6days_LPS/DNase-Hypersensitivity/NCMLS/S00HSH41.DNase.hotspot_v3.20141014.bed.gz
C005PS4E.DNase.hotspot_v3.20130819.bed	NCMLS	DHS	CD14_positive_CD16_negative_classical_monocyte	Cord Blood	CD14_positive_CD16_negative_classical_monocyte	Female	http://dcc.blueprint-epigenome.eu/#/experiments/ERX286202	ftp://ftp.ebi.ac.uk/pub/databases/blueprint/data/homo_sapiens/GRCh37/Cord_blood/C005PS/CD14-positive_CD16-negative_classical_monocyte/DNase-Hypersensitivity/NCMLS/C005PS4E.DNase.hotspot_v3.20130819.bed.gz
S00HTF41.DNase.hotspot_v3.20141014.bed	NCMLS	DHS	macrophage_-_T_6days_B-glucan	Venous Blood	macrophage_-_T_6days_B-glucan	Male_55_60_years_Healthy	http://dcc.blueprint-epigenome.eu/#/experiments/ERX548374	ftp://ftp.ebi.ac.uk/pub/databases/blueprint/data/homo_sapiens/GRCh37/Venous_blood/N00031406635321/macrophage_-_T_6days_B-glucan/DNase-Hypersensitivity/NCMLS/S00HTF41.DNase.hotspot_v3.20141014.bed.gz
C005VG45.DNase.hotspot_v3.20130819.bed	NCMLS	DHS	macrophage	Venous Blood	macrophage	Male_60_65_years	http://dcc.blueprint-epigenome.eu/#/experiments/ERX286205	ftp://ftp.ebi.ac.uk/pub/databases/blueprint/data/homo_sapiens/GRCh37/Venous_blood/C005VG/macrophage/DNase-Hypersensitivity/NCMLS/C005VG45.DNase.hotspot_v3.20130819.bed.gz
S00JPF41.DNase.hotspot_v3.20141014.bed	NCMLS	DHS	monocyte_-_T_0days	Venous Blood	monocyte_-_T_0days	Female_45_50_years_Healthy	http://dcc.blueprint-epigenome.eu/#/experiments/ERX548375	ftp://ftp.ebi.ac.uk/pub/databases/blueprint/data/homo_sapiens/GRCh37/Venous_blood/N00031406634921/monocyte_-_T_0days/DNase-Hypersensitivity/NCMLS/S00JPF41.DNase.hotspot_v3.20141014.bed.gz
C006NS47.DNase.hotspot_v3.20130819.bed	NCMLS	DHS	CD34-negative_CD41-positive_CD42-positive_megakaryocyte_cell	Cord Blood	CD34-negative_CD41-positive_CD42-positive_megakaryocyte_cell	Male	http://dcc.blueprint-epigenome.eu/#/experiments/ERX286199	ftp://ftp.ebi.ac.uk/pub/databases/blueprint/data/homo_sapiens/GRCh37/Cord_blood/C006NS/CD34-negative_CD41-positive_CD42-positive_megakaryocyte_cell/DNase-Hypersensitivity/NCMLS/C006NS47.DNase.hotspot_v3.20130819.bed.gz
S00JQD41.DNase.hotspot_v3.20141014.bed	NCMLS	DHS	macrophage_-_T_6days_untreated	Venous Blood	macrophage_-_T_6days_untreated	Female_45_50_years_Healthy	http://dcc.blueprint-epigenome.eu/#/experiments/ERX548376	ftp://ftp.ebi.ac.uk/pub/databases/blueprint/data/homo_sapiens/GRCh37/Venous_blood/N00031406634921/macrophage_-_T_6days_untreated/DNase-Hypersensitivity/NCMLS/S00JQD41.DNase.hotspot_v3.20141014.bed.gz
C006UE47.DNase.hotspot_v3.20130819.bed	NCMLS	DHS	macrophage	Venous Blood	macrophage	Male_65_70_years	http://dcc.blueprint-epigenome.eu/#/experiments/ERX286204	ftp://ftp.ebi.ac.uk/pub/databases/blueprint/data/homo_sapiens/GRCh37/Venous_blood/C006UE/macrophage/DNase-Hypersensitivity/NCMLS/C006UE47.DNase.hotspot_v3.20130819.bed.gz
S00JRB41.DNase.hotspot_v3.20141014.bed	NCMLS	DHS	macrophage_-_T_6days_LPS	Venous Blood	macrophage_-_T_6days_LPS	Female_45_50_years_Healthy	http://dcc.blueprint-epigenome.eu/#/experiments/ERX548377	ftp://ftp.ebi.ac.uk/pub/databases/blueprint/data/homo_sapiens/GRCh37/Venous_blood/N00031406634921/macrophage_-_T_6days_LPS/DNase-Hypersensitivity/NCMLS/S00JRB41.DNase.hotspot_v3.20141014.bed.gz
S001MJ48.DNase.hotspot_v3.20130819.bed	NCMLS	DHS	inflammatory_macrophage	Venous Blood	inflammatory_macrophage	Male_55_60_years	http://dcc.blueprint-epigenome.eu/#/experiments/ERX286203	ftp://ftp.ebi.ac.uk/pub/databases/blueprint/data/homo_sapiens/GRCh37/Venous_blood/S001MJ/inflammatory_macrophage/DNase-Hypersensitivity/NCMLS/S001MJ48.DNase.hotspot_v3.20130819.bed.gz
S00JS941.DNase.hotspot_v3.20141014.bed	NCMLS	DHS	macrophage_-_T_6days_B-glucan	Venous Blood	macrophage_-_T_6days_B-glucan	Female_45_50_years_Healthy	http://dcc.blueprint-epigenome.eu/#/experiments/ERX548378	ftp://ftp.ebi.ac.uk/pub/databases/blueprint/data/homo_sapiens/GRCh37/Venous_blood/N00031406634921/macrophage_-_T_6days_B-glucan/DNase-Hypersensitivity/NCMLS/S00JS941.DNase.hotspot_v3.20141014.bed.gz
S001MJ4A.DNase.hotspot_v3.20130819.bed	NCMLS	DHS	inflammatory_macrophage	Venous Blood	inflammatory_macrophage	Male_55_60_years	http://dcc.blueprint-epigenome.eu/#/experiments/ERX286200	ftp://ftp.ebi.ac.uk/pub/databases/blueprint/data/homo_sapiens/GRCh37/Venous_blood/S001MJ/inflammatory_macrophage/DNase-Hypersensitivity/NCMLS/S001MJ4A.DNase.hotspot_v3.20130819.bed.gz
bp_KARPAS-422_d01.DNase.hotspot_v3.20131126.bed	NCMLS	DHS	Germinal_Center_B-Cell-Like_Diffuse_Large_B-Cell_Lymphoma	Cell Line	KARPAS-422_Germinal_Center_B-Cell-Like_Diffuse_Large_B-Cell_Lymphoma	NA	http://www.ebi.ac.uk/ena/data/view/ERX337094	ftp://ftp.ebi.ac.uk/pub/databases/blueprint/data/homo_sapiens/GRCh37/Cell_Line/KARPAS-422/Germinal_Center_B-Cell-Like_Diffuse_Large_B-Cell_Lymphoma/DNase-Hypersensitivity/NCMLS/bp_KARPAS-422_d01.DNase.hotspot_v3.20131126.bed.gz
S005FH41.DNase.hotspot_v3.20130819.bed	NCMLS	DHS	Acute_myeloid_leukemia	Bone Marrow	Acute_myeloid_leukemia	Female_70_75_years_Acute_Myeloid_leukaemia	http://dcc.blueprint-epigenome.eu/#/experiments/ERX286201	ftp://ftp.ebi.ac.uk/pub/databases/blueprint/data/homo_sapiens/GRCh37/Bone_marrow/UMCG_2012-082/Acute_myeloid_leukemia/DNase-Hypersensitivity/NCMLS/S005FH41.DNase.hotspot_v3.20130819.bed.gz
bp_SU-DHL-5_d01.DNase.hotspot_v3.20131126.bed	NCMLS	DHS	Germinal_Center_B-Cell-Like_Diffuse_Large_B-Cell_Lymphoma	Cell Line	SU-DHL-5_Germinal_Center_B-Cell-Like_Diffuse_Large_B-Cell_Lymphoma	NA	http://www.ebi.ac.uk/ena/data/view/ERX337095	ftp://ftp.ebi.ac.uk/pub/databases/blueprint/data/homo_sapiens/GRCh37/Cell_Line/SU-DHL-5/Germinal_Center_B-Cell-Like_Diffuse_Large_B-Cell_Lymphoma/DNase-Hypersensitivity/NCMLS/bp_SU-DHL-5_d01.DNase.hotspot_v3.20131126.bed.gz
S00BXV41.DNase.hotspot_v3.20141014.bed	NCMLS	DHS	macrophage_-_T_6days_untreated	Venous Blood	macrophage_-_T_6days_untreated	Female_30_35_years_Healthy	http://dcc.blueprint-epigenome.eu/#/experiments/ERX548363	ftp://ftp.ebi.ac.uk/pub/databases/blueprint/data/homo_sapiens/GRCh37/Venous_blood/N00031319896021/macrophage_-_T_6days_untreated/DNase-Hypersensitivity/NCMLS/S00BXV41.DNase.hotspot_v3.20141014.bed.gz
S00BYT41.DNase.hotspot_v3.20141014.bed	NCMLS	DHS	macrophage_-_T_6days_LPS	Venous Blood	macrophage_-_T_6days_LPS	Female_30_35_years_Healthy	http://dcc.blueprint-epigenome.eu/#/experiments/ERX548364	ftp://ftp.ebi.ac.uk/pub/databases/blueprint/data/homo_sapiens/GRCh37/Venous_blood/N00031319896021/macrophage_-_T_6days_LPS/DNase-Hypersensitivity/NCMLS/S00BYT41.DNase.hotspot_v3.20141014.bed.gz
