# Supplementary material for: eFORGE: A Tool for Identifying Cell Type-Specific Signal in Epigenomic Data
Source: Cell Rep. 2016 Nov 15;17(8):2137–50. doi: 10.1016/j.celrep.2016.10.059 (PMC5120369; doi:10.1016/j.celrep.2016.10.059)
Supplement: Data S1. eFORGE Datasets, Related to Figure 1 [file mmc3.xlsx]

## Sheet: Sheet1
File S1. eFORGE datasets. Related to Figure 1.
Consortium	Cell	Tissue	Peaktype	Description	File	Lab	Datatype	Factor	Individual	Accession
BLUEPRINT	Sporadic_Burkitt_lymphoma	Cell Line	Hotspots	DG-75 Sporadic Burkitt Lymphoma	BP_DG-75_d01.DNase.hotspot_v3.20130819.bed	NCMLS	DNase-seq	NA	NA	ftp://ftp.ebi.ac.uk/pub/databases/blueprint/data/homo_sapiens/Cell_Line/DG-75/Sporadic_Burkitt_lymphoma/DNase-Hypersensitivity/NCMLS
BLUEPRINT	macrophage_-_T_6days_B-glucan	Venous Blood	Hotspots	Macrophage (6 days B-glucan)	S00C0J41.DNase.hotspot_v3.20141014.bed	NCMLS	DNase-seq	NA	Female_30_35_years_Healthy	ftp://ftp.ebi.ac.uk/pub/databases/blueprint/data/homo_sapiens/Venous_blood/N00031319896021/macrophage_-_T_6days_B-glucan/DNase-Hypersensitivity/NCMLS
BLUEPRINT	Multiple_myeloma	Cell Line	Hotspots	U-266 Multiple Myeloma	BP_U-266_d01.DNase.hotspot_v3.20130819.bed	NCMLS	DNase-seq	NA	NA	ftp://ftp.ebi.ac.uk/pub/databases/blueprint/data/homo_sapiens/Cell_Line/U-266/Multiple_myeloma/DNase-Hypersensitivity/NCMLS
BLUEPRINT	macrophage_-_T_6days_untreated	Venous Blood	Hotspots	Macrophage (6 days untreated)	S00CR241.DNase.hotspot_v3.20141014.bed	NCMLS	DNase-seq	NA	Male_55_60_years_Healthy	ftp://ftp.ebi.ac.uk/pub/databases/blueprint/data/homo_sapiens/Venous_blood/N00031318490130/macrophage_-_T_6days_untreated/DNase-Hypersensitivity/NCMLS
BLUEPRINT	Mantle_cell_lymphoma	Cell Line	Hotspots	Z-138 Mantle Cell Lymphoma	BP_Z-138_d01.DNase.hotspot_v3.20130819.bed	NCMLS	DNase-seq	NA	NA	ftp://ftp.ebi.ac.uk/pub/databases/blueprint/data/homo_sapiens/Cell_Line/Z-138/Mantle_cell_lymphoma/DNase-Hypersensitivity/NCMLS
BLUEPRINT	macrophage_-_T_6days_LPS	Venous Blood	Hotspots	Macrophage (6 days LPS)	S00CS041.DNase.hotspot_v3.20141014.bed	NCMLS	DNase-seq	NA	Male_55_60_years_Healthy	ftp://ftp.ebi.ac.uk/pub/databases/blueprint/data/homo_sapiens/Venous_blood/N00031318490130/macrophage_-_T_6days_LPS/DNase-Hypersensitivity/NCMLS
BLUEPRINT	CD14(+)_CD16(-)_classical_monocyte	Venous Blood	Hotspots	CD14(+) CD16(-) Classical Monocyte	C0010K46.DNase.hotspot_v3.20130415.bed	NCMLS	DNase-seq	NA	Female_60_65_years	ftp://ftp.ebi.ac.uk/pub/databases/blueprint/data/homo_sapiens/Venous_blood/C0010K/CD14(+)_CD16(-)_classical_monocyte/DNase-Hypersensitivity/NCMLS
BLUEPRINT	macrophage_-_T_6days_B-glucan	Venous Blood	Hotspots	Macrophage (6 days B-glucan)	S00CTZ41.DNase.hotspot_v3.20141014.bed	NCMLS	DNase-seq	NA	Male_55_60_years_Healthy	ftp://ftp.ebi.ac.uk/pub/databases/blueprint/data/homo_sapiens/Venous_blood/N00031318490130/macrophage_-_T_6days_B-glucan/DNase-Hypersensitivity/NCMLS
BLUEPRINT	CD14(+)_CD16(-)_classical_monocyte	Venous Blood	Hotspots	CD14(+) CD16(-) Classical Monocyte	C0011I43.DNase.hotspot_v3.20130415.bed	NCMLS	DNase-seq	NA	Female_50_55_years	ftp://ftp.ebi.ac.uk/pub/databases/blueprint/data/homo_sapiens/Venous_blood/C0011I/CD14(+)_CD16(-)_classical_monocyte/DNase-Hypersensitivity/NCMLS
BLUEPRINT	monocyte_-_T_0days	Venous Blood	Hotspots	Monocyte (0 days)	S00EPZ41.DNase.hotspot_v3.20141014.bed	NCMLS	DNase-seq	NA	Male_55_60_years_Healthy	ftp://ftp.ebi.ac.uk/pub/databases/blueprint/data/homo_sapiens/Venous_blood/N00031324825721/monocyte_-_T_0days/DNase-Hypersensitivity/NCMLS
BLUEPRINT	CD14(+)_CD16(-)_classical_monocyte	Venous Blood	Hotspots	CD14(+) CD16(-) Classical Monocyte	C001UY46.DNase.hotspot_v3.20130415.bed	NCMLS	DNase-seq	NA	Male_60_65_years	ftp://ftp.ebi.ac.uk/pub/databases/blueprint/data/homo_sapiens/Venous_blood/C001UY/CD14(+)_CD16(-)_classical_monocyte/DNase-Hypersensitivity/NCMLS
BLUEPRINT	macrophage_-_T_6days_untreated	Venous Blood	Hotspots	Macrophage (6 days untreated)	S00HRJ41.DNase.hotspot_v3.20141014.bed	NCMLS	DNase-seq	NA	Male_55_60_years_Healthy	ftp://ftp.ebi.ac.uk/pub/databases/blueprint/data/homo_sapiens/Venous_blood/N00031406635321/macrophage_-_T_6days_untreated/DNase-Hypersensitivity/NCMLS
BLUEPRINT	CD14(+)_CD16(-)_classical_monocyte	Venous Blood	Hotspots	CD14(+) CD16(-) Classical Monocyte	C004084E.DNase.hotspot_v3.20130415.bed	NCMLS	DNase-seq	NA	Male_55_60_years	ftp://ftp.ebi.ac.uk/pub/databases/blueprint/data/homo_sapiens/Venous_blood/C00408/CD14(+)_CD16(-)_classical_monocyte/DNase-Hypersensitivity/NCMLS
BLUEPRINT	macrophage_-_T_6days_LPS	Venous Blood	Hotspots	Macrophage (6 days LPS)	S00HSH41.DNase.hotspot_v3.20141014.bed	NCMLS	DNase-seq	NA	Male_55_60_years_Healthy	ftp://ftp.ebi.ac.uk/pub/databases/blueprint/data/homo_sapiens/Venous_blood/N00031406635321/macrophage_-_T_6days_LPS/DNase-Hypersensitivity/NCMLS
BLUEPRINT	CD14(+)_CD16(-)_classical_monocyte	Cord Blood	Hotspots	CD14(+) CD16(-) Classical Monocyte	C005PS4E.DNase.hotspot_v3.20130819.bed	NCMLS	DNase-seq	NA	Female	ftp://ftp.ebi.ac.uk/pub/databases/blueprint/data/homo_sapiens/Cord_blood/C005PS/CD14(+)_CD16(-)_classical_monocyte/DNase-Hypersensitivity/NCMLS
BLUEPRINT	macrophage_-_T_6days_B-glucan	Venous Blood	Hotspots	Macrophage (6 days B-glucan)	S00HTF41.DNase.hotspot_v3.20141014.bed	NCMLS	DNase-seq	NA	Male_55_60_years_Healthy	ftp://ftp.ebi.ac.uk/pub/databases/blueprint/data/homo_sapiens/Venous_blood/N00031406635321/macrophage_-_T_6days_B-glucan/DNase-Hypersensitivity/NCMLS
BLUEPRINT	macrophage	Venous Blood	Hotspots	Macrophage	C005VG45.DNase.hotspot_v3.20130819.bed	NCMLS	DNase-seq	NA	Male_60_65_years	ftp://ftp.ebi.ac.uk/pub/databases/blueprint/data/homo_sapiens/Venous_blood/C005VG/macrophage/DNase-Hypersensitivity/NCMLS
BLUEPRINT	monocyte_-_T_0days	Venous Blood	Hotspots	Monocyte (0 days)	S00JPF41.DNase.hotspot_v3.20141014.bed	NCMLS	DNase-seq	NA	Female_45_50_years_Healthy	ftp://ftp.ebi.ac.uk/pub/databases/blueprint/data/homo_sapiens/Venous_blood/N00031406634921/monocyte_-_T_0days/DNase-Hypersensitivity/NCMLS
BLUEPRINT	CD34(-)_CD41(+)_CD42(+)_megakaryocyte_cell	Cord Blood	Hotspots	CD34(-) CD41(+) CD42(+) Megakaryocyte Cell	C006NS47.DNase.hotspot_v3.20130819.bed	NCMLS	DNase-seq	NA	Male	ftp://ftp.ebi.ac.uk/pub/databases/blueprint/data/homo_sapiens/Cord_blood/C006NS/CD34(-)_CD41(+)_CD42(+)_megakaryocyte_cell/DNase-Hypersensitivity/NCMLS
BLUEPRINT	macrophage_-_T_6days_untreated	Venous Blood	Hotspots	Macrophage (6 days untreated)	S00JQD41.DNase.hotspot_v3.20141014.bed	NCMLS	DNase-seq	NA	Female_45_50_years_Healthy	ftp://ftp.ebi.ac.uk/pub/databases/blueprint/data/homo_sapiens/Venous_blood/N00031406634921/macrophage_-_T_6days_untreated/DNase-Hypersensitivity/NCMLS
BLUEPRINT	macrophage	Venous Blood	Hotspots	Macrophage	C006UE47.DNase.hotspot_v3.20130819.bed	NCMLS	DNase-seq	NA	Male_65_70_years	ftp://ftp.ebi.ac.uk/pub/databases/blueprint/data/homo_sapiens/Venous_blood/C006UE/macrophage/DNase-Hypersensitivity/NCMLS
BLUEPRINT	macrophage_-_T_6days_LPS	Venous Blood	Hotspots	Macrophage (6 days LPS)	S00JRB41.DNase.hotspot_v3.20141014.bed	NCMLS	DNase-seq	NA	Female_45_50_years_Healthy	ftp://ftp.ebi.ac.uk/pub/databases/blueprint/data/homo_sapiens/Venous_blood/N00031406634921/macrophage_-_T_6days_LPS/DNase-Hypersensitivity/NCMLS
BLUEPRINT	inflammatory_macrophage	Venous Blood	Hotspots	Inflammatory Macrophage	S001MJ48.DNase.hotspot_v3.20130819.bed	NCMLS	DNase-seq	NA	Male_55_60_years	ftp://ftp.ebi.ac.uk/pub/databases/blueprint/data/homo_sapiens/Venous_blood/S001MJ/inflammatory_macrophage/DNase-Hypersensitivity/NCMLS
BLUEPRINT	macrophage_-_T_6days_B-glucan	Venous Blood	Hotspots	Macrophage (6 days B-glucan)	S00JS941.DNase.hotspot_v3.20141014.bed	NCMLS	DNase-seq	NA	Female_45_50_years_Healthy	ftp://ftp.ebi.ac.uk/pub/databases/blueprint/data/homo_sapiens/Venous_blood/N00031406634921/macrophage_-_T_6days_B-glucan/DNase-Hypersensitivity/NCMLS
BLUEPRINT	inflammatory_macrophage	Venous Blood	Hotspots	Inflammatory Macrophage	S001MJ4A.DNase.hotspot_v3.20130819.bed	NCMLS	DNase-seq	NA	Male_55_60_years	ftp://ftp.ebi.ac.uk/pub/databases/blueprint/data/homo_sapiens/Venous_blood/S001MJ/inflammatory_macrophage/DNase-Hypersensitivity/NCMLS
BLUEPRINT	Germinal_Center_B-Cell-Like_Diffuse_Large_B-Cell_Lymphoma	Cell Line	Hotspots	KARPAS-422 Germinal Center B-Cell-Like Diffuse Large B-Cell Lymphoma	bp_KARPAS-422_d01.DNase.hotspot_v3.20131126.bed	NCMLS	DNase-seq	NA	NA	ftp://ftp.ebi.ac.uk/pub/databases/blueprint/data/homo_sapiens/Cell_Line/KARPAS-422/Germinal_Center_B-Cell-Like_Diffuse_Large_B-Cell_Lymphoma/DNase-Hypersensitivity/NCMLS
BLUEPRINT	Acute_myeloid_leukemia	Bone Marrow	Hotspots	Acute Myeloid Leukemia	S005FH41.DNase.hotspot_v3.20130819.bed	NCMLS	DNase-seq	NA	Female_70_75_years_Acute_Myeloid_leukaemia	ftp://ftp.ebi.ac.uk/pub/databases/blueprint/data/homo_sapiens/Bone_marrow/UMCG_2012-082/Acute_myeloid_leukemia/DNase-Hypersensitivity/NCMLS
BLUEPRINT	Germinal_Center_B-Cell-Like_Diffuse_Large_B-Cell_Lymphoma	Cell Line	Hotspots	SU-DHL-5 Germinal Center B-Cell-Like Diffuse Large B-Cell Lymphoma	bp_SU-DHL-5_d01.DNase.hotspot_v3.20131126.bed	NCMLS	DNase-seq	NA	NA	ftp://ftp.ebi.ac.uk/pub/databases/blueprint/data/homo_sapiens/Cell_Line/SU-DHL-5/Germinal_Center_B-Cell-Like_Diffuse_Large_B-Cell_Lymphoma/DNase-Hypersensitivity/NCMLS
BLUEPRINT	macrophage_-_T_6days_untreated	Venous Blood	Hotspots	Macrophage (6 days untreated)	S00BXV41.DNase.hotspot_v3.20141014.bed	NCMLS	DNase-seq	NA	Female_30_35_years_Healthy	ftp://ftp.ebi.ac.uk/pub/databases/blueprint/data/homo_sapiens/Venous_blood/N00031319896021/macrophage_-_T_6days_untreated/DNase-Hypersensitivity/NCMLS
BLUEPRINT	macrophage_-_T_6days_LPS	Venous Blood	Hotspots	Macrophage (6 days LPS)	S00BYT41.DNase.hotspot_v3.20141014.bed	NCMLS	DNase-seq	NA	Female_30_35_years_Healthy	ftp://ftp.ebi.ac.uk/pub/databases/blueprint/data/homo_sapiens/Venous_blood/N00031319896021/macrophage_-_T_6days_LPS/DNase-Hypersensitivity/NCMLS
ENCODE	A549	Epithelium	Hotspots	A549	A549-all.twopass.merge150.wgt10.zgt2.wig	Combined	DNase-seq	NA	NA	GSM816649,GSM736580,GSM736506
ENCODE	Adult_CD4+	Blood	Hotspots	Adult_CD4+	Adult_Th0_AllReps.30000000.twopass.merge150.wgt10.zgt2.wig	UW	DNase-seq	NA	NA	Lookup
ENCODE	AG04449	Skin	Hotspots	AG04449	AG04449-DS12319.twopass.merge150.wgt10.zgt2.wig	UW	DNase-seq	NA	NA	GSM736562,GSM736590
ENCODE	AG04450	Lung	Hotspots	AG04450	AG04450-DS12270.twopass.merge150.wgt10.zgt2.wig	UW	DNase-seq	NA	NA	GSM736514,GSM736563
ENCODE	AG09309	Skin	Hotspots	AG09309	AG09309-DS12352.twopass.merge150.wgt10.zgt2.wig	UW	DNase-seq	NA	NA	GSM736551,GSM736616
ENCODE	AG09319	Gingival	Hotspots	AG09319	AG09319-DS12291.twopass.merge150.wgt10.zgt2.wig	UW	DNase-seq	NA	NA	GSM736531,GSM736619
ENCODE	AG10803	Skin	Hotspots	AG10803	AG10803-DS12384.twopass.merge150.wgt10.zgt2.wig	UW	DNase-seq	NA	NA	GSM736598,GSM736633
ENCODE	AoAF	Blood vessel	Hotspots	AoAF	AoAF-DS13523.twopass.merge150.wgt10.zgt2.wig	UW	DNase-seq	NA	NA	GSM736583,GSM736505
ENCODE	BE2_C	Brain	Hotspots	BE2_C	BE_2_C-DS14625.twopass.merge150.wgt10.zgt2.wig	UW	DNase-seq	NA	NA	Lookup
ENCODE	BJ	Skin	Hotspots	BJ	BJ-DS10081.twopass.merge150.wgt10.zgt2.wig	UW	DNase-seq	NA	NA	GSM736518,GSM736596
ENCODE	Caco-2	Colon	Hotspots	Caco-2	CACO2-DS8235.twopass.merge150.wgt10.zgt2.wig	UW	DNase-seq	NA	NA	GSM736500,GSM736587
ENCODE	CD14+	Blood	Hotspots	CD14+	CD14-DS18065.hg19.twopass.merge150.wgt10.zgt2.wig	UW	DNase-seq	NA	NA	Lookup
ENCODE	CD20+	Blood	Hotspots	CD20+	CD20-DS17541.hg19.twopass.merge150.wgt10.zgt2.wig	UW	DNase-seq	NA	NA	Lookup
ENCODE	CD34+	Blood	Hotspots	CD34+	CD34-DS16814.hg19.twopass.merge150.wgt10.zgt2.wig	UW	DNase-seq	NA	NA	Lookup
ENCODE	CMK	Blood	Hotspots	CMK	CMK-DS12393.twopass.merge150.wgt10.zgt2.wig	UW	DNase-seq	NA	NA	GSM736607
ENCODE	E_myoblast	Muscle	Hotspots	E_myoblast	E_myoblast_AllReps.30000000.twopass.merge150.wgt10.zgt2.wig	UW	DNase-seq	NA	NA	Lookup
ENCODE	GM06990	Blood	Hotspots	GM06990	GM06990-DS7748.twopass.merge150.wgt10.zgt2.wig	UW	DNase-seq	NA	NA	GSM736558,GSM736635
ENCODE	GM12864	Blood	Hotspots	GM12864	GM12864-DS12431.twopass.merge150.wgt10.zgt2.wig	UW	DNase-seq	NA	NA	GSM736525
ENCODE	GM12865	Blood	Hotspots	GM12865	GM12865-DS12436.twopass.merge150.wgt10.zgt2.wig	UW	DNase-seq	NA	NA	GSM736512,GSM736561
ENCODE	GM12878	Blood	Hotspots	GM12878	GM12878-all.twopass.merge150.wgt10.zgt2.wig	Combined	DNase-seq	NA	NA	GSM816665,GSM736496,GSM736620
ENCODE	HAc	Cerebellar	Hotspots	HAc	HAc-DS14765.twopass.merge150.wgt10.zgt2.wig	UW	DNase-seq	NA	NA	GSM736586,GSM736538
ENCODE	HAEpiC	Epithelium	Hotspots	HAEpiC	HAEpiC-DS12663.twopass.merge150.wgt10.zgt2.wig	UW	DNase-seq	NA	NA	GSM736631,GSM736606
ENCODE	HA-h	Brain hippocampus	Hotspots	HA-h	HAh-DS15192.twopass.merge150.wgt10.zgt2.wig	UW	DNase-seq	NA	NA	GSM736594,GSM736535
ENCODE	HA-sp	Spinal cord	Hotspots	HA-sp	HAsp-DS14790.twopass.merge150.wgt10.zgt2.wig	UW	DNase-seq	NA	NA	GSM736537,GSM736625
ENCODE	HBMEC	Blood vessel	Hotspots	HBMEC	HBMEC-DS13817.twopass.merge150.wgt10.zgt2.wig	UW	DNase-seq	NA	NA	GSM736509,GSM736554
ENCODE	HCFaa	Heart	Hotspots	HCFaa	HCFaa-DS13480.twopass.merge150.wgt10.zgt2.wig	UW	DNase-seq	NA	NA	GSM736494,GSM736601
ENCODE	HCF	Heart	Hotspots	HCF	HCF-DS12501.twopass.merge150.wgt10.zgt2.wig	UW	DNase-seq	NA	NA	GSM736568,GSM736540
ENCODE	HCM	Heart	Hotspots	HCM	HCM-DS12599.twopass.merge150.wgt10.zgt2.wig	UW	DNase-seq	NA	NA	GSM736516,GSM736504
ENCODE	HConF	Eye	Hotspots	HConF	HConF-DS11642.twopass.merge150.wgt10.zgt2.wig	UW	DNase-seq	NA	NA	GSM736547,GSM736515
ENCODE	HCPEpiC	Epithelium	Hotspots	HCPEpiC	HCPEpiC-DS12447.twopass.merge150.wgt10.zgt2.wig	UW	DNase-seq	NA	NA	GSM736569,GSM736597
ENCODE	HCT-116	Colon	Hotspots	HCT-116	HCT116-DS13551.twopass.merge150.wgt10.zgt2.wig	UW	DNase-seq	NA	NA	GSM736600,GSM736493
ENCODE	HEEpiC	Epithelium	Hotspots	HEEpiC	HEEpiC-DS12763.twopass.merge150.wgt10.zgt2.wig	UW	DNase-seq	NA	NA	GSM736585,GSM736532
ENCODE	HeLa-S3	Cervix	Hotspots	HeLa-S3	Hela-all.twopass.merge150.wgt10.zgt2.wig	Combined	DNase-seq	NA	NA	GSM816633,GSM816643,GSM736564,GSM736510
ENCODE	HepG2	Liver	Hotspots	HepG2	HepG2-all.twopass.merge150.wgt10.zgt2.wig	Combined	DNase-seq	NA	NA	GSM816662,GSM736637,GSM736639
ENCODE	HESC	ES Cell	Hotspots	HESC	HESC-all.twopass.merge150.wgt10.zgt2.wig	Combined	DNase-seq	NA	NA	Lookup
ENCODE	hESCT0	ES Cell	Hotspots	hESCT0	hESCT0-DS11909.twopass.merge150.wgt10.zgt2.wig	UW	DNase-seq	NA	NA	Lookup
ENCODE	HFF	Foreskin	Hotspots	HFF	HFF-DS15115.twopass.merge150.wgt10.zgt2.wig	UW	DNase-seq	NA	NA	GSM736602,GSM736572
ENCODE	HFF-Myc	Foreskin	Hotspots	HFF-Myc	HFF_MyC-DS15079.twopass.merge150.wgt10.zgt2.wig	UW	DNase-seq	NA	NA	GSM736524,GSM736605
ENCODE	HGF	Gingival	Hotspots	HGF	HGF-DS11752.twopass.merge150.wgt10.zgt2.wig	UW	DNase-seq	NA	NA	GSM736579,GSM736576
ENCODE	HIPEpiC	Epithelium	Hotspots	HIPEpiC	HIPEpiC-DS12684.twopass.merge150.wgt10.zgt2.wig	UW	DNase-seq	NA	NA	GSM736589,GSM736615
ENCODE	HL-60	Blood	Hotspots	HL-60	HL60-DS11809.twopass.merge150.wgt10.zgt2.wig	UW	DNase-seq	NA	NA	GSM736626,GSM736595
ENCODE	HMEC	Breast	Hotspots	HMEC	HMEC-all.twopass.merge150.wgt10.zgt2.wig	Combined	DNase-seq	NA	NA	GSM816669,GSM736634,GSM736552
ENCODE	HMF	Breast	Hotspots	HMF	HMF-DS13363.twopass.merge150.wgt10.zgt2.wig	UW	DNase-seq	NA	NA	GSM736628,GSM736541
ENCODE	HMVEC-dAd	Blood vessel	Hotspots	HMVEC-dAd	HMVEC_dAd-DS12957.hg19.twopass.merge150.wgt10.zgt2.wig	UW	DNase-seq	NA	NA	GSM1024745,GSM1024747
ENCODE	HMVEC-dBl-Ad	Blood vessel	Hotspots	HMVEC-dBl-Ad	HMVEC_dBlAd-DS13337.twopass.merge150.wgt10.zgt2.wig	UW	DNase-seq	NA	NA	GSM736609,GSM736523
ENCODE	HMVEC-dBl-Neo	Blood vessel	Hotspots	HMVEC-dBl-Neo	HMVEC_dBlNeo-DS13242.twopass.merge150.wgt10.zgt2.wig	UW	DNase-seq	NA	NA	GSM736571,GSM736521
ENCODE	HMVEC-dLy-Ad	Blood vessel	Hotspots	HMVEC-dLy-Ad	HMVEC_dLyAd-DS13261.twopass.merge150.wgt10.zgt2.wig	UW	DNase-seq	NA	NA	GSM736599,GSM736591
ENCODE	HMVEC-dLy-Neo	Blood vessel	Hotspots	HMVEC-dLy-Neo	HMVEC_dLyNeo-DS13150.twopass.merge150.wgt10.zgt2.wig	UW	DNase-seq	NA	NA	GSM736577,GSM736573
ENCODE	HMVEC-dNeo	Blood vessel	Hotspots	HMVEC-dNeo	HMVEC_dNeo-DS12937.twopass.merge150.wgt10.zgt2.wig	UW	DNase-seq	NA	NA	GSM736611,GSM736624
ENCODE	HMVEC-LBl	Blood vessel	Hotspots	HMVEC-LBl	HMVEC_LBl-DS13372.twopass.merge150.wgt10.zgt2.wig	UW	DNase-seq	NA	NA	GSM736542,GSM736511
ENCODE	HMVEC-LLy	Blood vessel	Hotspots	HMVEC-LLy	HMVEC_LLy-DS13185.twopass.merge150.wgt10.zgt2.wig	UW	DNase-seq	NA	NA	GSM736507,GSM736627
ENCODE	HNPCEpiC	Epithelium	Hotspots	HNPCEpiC	HNPCEpiC-DS12467.twopass.merge150.wgt10.zgt2.wig	UW	DNase-seq	NA	NA	GSM736621,GSM736550
ENCODE	HPAEC	Blood vessel	Hotspots	HPAEC	HPAEC-DS12916.hg19.twopass.merge150.wgt10.zgt2.wig	UW	DNase-seq	NA	NA	GSM1024763
ENCODE	HPAF	Blood vessel	Hotspots	HPAF	HPAF-DS13411.twopass.merge150.wgt10.zgt2.wig	UW	DNase-seq	NA	NA	GSM736555,GSM736614
ENCODE	HPdLF	Epithelium	Hotspots	HPdLF	HPdLF-DS13573.twopass.merge150.wgt10.zgt2.wig	UW	DNase-seq	NA	NA	GSM736632,GSM736528
ENCODE	HPF	Lung	Hotspots	HPF	HPF-DS13390.twopass.merge150.wgt10.zgt2.wig	UW	DNase-seq	NA	NA	GSM736574,GSM736503
ENCODE	HRCEpiC	Epithelium	Hotspots	HRCEpiC	HRCE-DS10666.twopass.merge150.wgt10.zgt2.wig	UW	DNase-seq	NA	NA	GSM736549,GSM736557
ENCODE	HRE	Epithelium	Hotspots	HRE	HRE-DS10641.twopass.merge150.wgt10.zgt2.wig	UW	DNase-seq	NA	NA	GSM736527,GSM736548
ENCODE	HRGEC	Kidney	Hotspots	HRGEC	HRGEC-DS13716.twopass.merge150.wgt10.zgt2.wig	UW	DNase-seq	NA	NA	GSM736499,GSM736618
ENCODE	HRPEpiC	Epithelium	Hotspots	HRPEpiC	HRPEpiC-DS12583.twopass.merge150.wgt10.zgt2.wig	UW	DNase-seq	NA	NA	GSM736630,GSM736623
ENCODE	HSMM	Muscle	Hotspots	HSMM	HSMM-all.twopass.merge150.wgt10.zgt2.wig	Combined	DNase-seq	NA	NA	GSM816650,GSM736560,GSM736553
ENCODE	HSMM	Muscle	Hotspots	HSMM	HSMM_D-all.twopass.merge150.wgt10.zgt2.wig	Combined	DNase-seq	NA	NA	GSM816650,GSM736560,GSM736553
ENCODE	Th1	Blood	Hotspots	Th1	hTH1-all.twopass.merge150.wgt10.zgt2.wig	Combined	DNase-seq	NA	NA	GSM736592,GSM1024760
ENCODE	Th2	Blood	Hotspots	Th2	hTH2-DS7842.twopass.merge150.wgt10.zgt2.wig	UW	DNase-seq	NA	NA	GSM736502,GSM1024792
ENCODE	HUVEC	Blood vessel	Hotspots	HUVEC	HUVEC-all.twopass.merge150.wgt10.zgt2.wig	Combined	DNase-seq	NA	NA	GSM816646,GSM736575,GSM736533
ENCODE	HVMF	Connective	Hotspots	HVMF	HVMF-DS13981.twopass.merge150.wgt10.zgt2.wig	UW	DNase-seq	NA	NA	GSM736534,GSM736491
ENCODE	Ishikawa	Uterus	Hotspots	Ishikawa	Ishikawa_E_AllReps.30000000.twopass.merge150.wgt10.zgt2.wig	UW	DNase-seq	NA	NA	GSM1008594,GSM1008593
ENCODE	Ishikawa	Uterus	Hotspots	Ishikawa	Ishikawa_T_AllReps.30000000.twopass.merge150.wgt10.zgt2.wig	UW	DNase-seq	NA	NA	GSM1008594,GSM1008593
ENCODE	Jurkat	Blood	Hotspots	Jurkat	Jurkat-DS12659.twopass.merge150.wgt10.zgt2.wig	UW	DNase-seq	NA	NA	GSM736501,GSM736492
ENCODE	K562	Blood	Hotspots	K562	K562-all.twopass.merge150.wgt10.zgt2.wig	Combined	DNase-seq	NA	NA	GSM816655,GSM1008602,GSM1008567,GSM1008601,GSM1008558,GSM1008580,GSM736629,GSM736566
ENCODE	LNCaP	Prostate	Hotspots	LNCaP	LNCap-all.twopass.merge150.wgt10.zgt2.wig	Combined	DNase-seq	NA	NA	GSM816637,GSM816634,GSM736565,GSM736603
ENCODE	MCF-7	Breast	Hotspots	MCF-7	MCF7-all.twopass.merge150.wgt10.zgt2.wig	Combined	DNase-seq	NA	NA	GSM816627,GSM1008581,GSM816670,GSM1008565,GSM1008603,GSM1024784,GSM1024783,GSM1024764,GSM1024767,GSM736581,GSM736588
ENCODE	NB4	Blood	Hotspots	NB4	NB4-DS12543.twopass.merge150.wgt10.zgt2.wig	UW	DNase-seq	NA	NA	GSM736604,GSM736529
ENCODE	NH-A	Nervous	Hotspots	NH-A	NHA-DS12800.twopass.merge150.wgt10.zgt2.wig	UW	DNase-seq	NA	NA	GSM736544,GSM736584
ENCODE	NHDF-Ad	Skin	Hotspots	NHDF-Ad	NHDF_Ad-DS12863.twopass.merge150.wgt10.zgt2.wig	UW	DNase-seq	NA	NA	GSM736567,GSM736520
ENCODE	NHDF-neo	Skin	Hotspots	NHDF-neo	NHDF_Neo-DS11923.twopass.merge150.wgt10.zgt2.wig	UW	DNase-seq	NA	NA	GSM736498,GSM736546
ENCODE	NHEK	Skin	Hotspots	NHEK	NHEK-all.twopass.merge150.wgt10.zgt2.wig	Combined	DNase-seq	NA	NA	GSM816635,GSM736545,GSM736556
ENCODE	NHLF	Lung	Hotspots	NHLF	NHLF-DS12829.twopass.merge150.wgt10.zgt2.wig	UW	DNase-seq	NA	NA	GSM736612,GSM736536
ENCODE	NT2-D1	Testis	Hotspots	NT2-D1	NT2_D1-DS14575.hg19.twopass.merge150.wgt10.zgt2.wig	UW	DNase-seq	NA	NA	GSM1024751,GSM1024795
ENCODE	PANC-1	Pancreas	Hotspots	PANC-1	PANC1-DS9955.twopass.merge150.wgt10.zgt2.wig	UW	DNase-seq	NA	NA	GSM736517,GSM736519
ENCODE	PrEC	Prostate	Hotspots	PrEC	PrEC-DS12098.hg19.twopass.merge150.wgt10.zgt2.wig	UW	DNase-seq	NA	NA	GSM1024742,GSM1024743
ENCODE	RPTEC	Epithelium	Hotspots	RPTEC	RPTEC-DS14061.twopass.merge150.wgt10.zgt2.wig	UW	DNase-seq	NA	NA	GSM736543,GSM736539
ENCODE	RWPE1	Prostate	Hotspots	RWPE1	RWPE_AllReps.30000000.twopass.merge150.wgt10.zgt2.wig	UW	DNase-seq	NA	NA	GSM1008595
ENCODE	SAEC	Epithelium	Hotspots	SAEC	SAEC-DS10518.twopass.merge150.wgt10.zgt2.wig	UW	DNase-seq	NA	NA	GSM736608,GSM736617
ENCODE	SKMC	Muscle	Hotspots	SKMC	SkMC-DS11949.twopass.merge150.wgt10.zgt2.wig	UW	DNase-seq	NA	NA	Lookup
ENCODE	SK-N-MC	Brain	Hotspots	SK-N-MC	SK_N_MC-DS14408.twopass.merge150.wgt10.zgt2.wig	UW	DNase-seq	NA	NA	GSM736522,GSM736570
ENCODE	SK-N-SH	Brain	Hotspots	SK-N-SH	SKNSH-DS8482.twopass.merge150.wgt10.zgt2.wig	UW	DNase-seq	NA	NA	GSM1008585
ENCODE	WERI-Rb-1	Eye	Hotspots	WERI-Rb-1	WERI_Rb1-DS13681.twopass.merge150.wgt10.zgt2.wig	UW	DNase-seq	NA	NA	GSM736495,GSM736636
ENCODE	8988T	Liver	Hotspots	8988T	wgEncodeOpenChromDnase8988tAlnAllReps.30000000.twopass.merge150.wgt10.zgt2.wig	Duke:UNC:UTA	DNase-seq	NA	NA	GSM816667
ENCODE	AoSMC	Blood vessel	Hotspots	AoSMC	wgEncodeOpenChromDnaseAosmcSerumfreeAlnAllReps.30000000.twopass.merge150.wgt10.zgt2.wig	Duke:UNC:UTA	DNase-seq	NA	NA	GSM816638
ENCODE	Chorion	Fetal membrane	Hotspots	Chorion	wgEncodeOpenChromDnaseChorionAlnAllReps.30000000.twopass.merge150.wgt10.zgt2.wig	Duke:UNC:UTA	DNase-seq	NA	NA	GSM816628
ENCODE	CLL	Blood	Hotspots	CLL	wgEncodeOpenChromDnaseCllAlnAllReps.30000000.twopass.merge150.wgt10.zgt2.wig	Duke:UNC:UTA	DNase-seq	NA	NA	GSM816664
ENCODE	Fibrobl	Skin	Hotspots	Fibrobl	wgEncodeOpenChromDnaseFibroblAlnAllReps.30000000.twopass.merge150.wgt10.zgt2.wig	Duke:UNC:UTA	DNase-seq	NA	NA	GSM816652
ENCODE	FibroP	Skin	Hotspots	FibroP	wgEncodeOpenChromDnaseFibropAlnAllReps.30000000.twopass.merge150.wgt10.zgt2.wig	Duke:UNC:UTA	DNase-seq	NA	NA	GSM816626
ENCODE	Gliobla	Brain	Hotspots	Gliobla	wgEncodeOpenChromDnaseGlioblaAlnAllReps.30000000.twopass.merge150.wgt10.zgt2.wig	Duke:UNC:UTA	DNase-seq	NA	NA	GSM816668
ENCODE	GM12891	Blood	Hotspots	GM12891	wgEncodeOpenChromDnaseGm12891AlnAllReps.30000000.twopass.merge150.wgt10.zgt2.wig	Duke:UNC:UTA	DNase-seq	NA	NA	GSM816656
ENCODE	GM12892	Blood	Hotspots	GM12892	wgEncodeOpenChromDnaseGm12892AlnAllReps.30000000.twopass.merge150.wgt10.zgt2.wig	Duke:UNC:UTA	DNase-seq	NA	NA	GSM816657
ENCODE	GM18507	Blood	Hotspots	GM18507	wgEncodeOpenChromDnaseGm18507AlnAllReps.30000000.twopass.merge150.wgt10.zgt2.wig	Duke:UNC:UTA	DNase-seq	NA	NA	GSM816653
ENCODE	GM19238	Blood	Hotspots	GM19238	wgEncodeOpenChromDnaseGm19238AlnAllReps.30000000.twopass.merge150.wgt10.zgt2.wig	Duke:UNC:UTA	DNase-seq	NA	NA	GSM816658
ENCODE	GM19239	Blood	Hotspots	GM19239	wgEncodeOpenChromDnaseGm19239AlnAllReps.30000000.twopass.merge150.wgt10.zgt2.wig	Duke:UNC:UTA	DNase-seq	NA	NA	GSM816659
ENCODE	GM19240	Blood	Hotspots	GM19240	wgEncodeOpenChromDnaseGm19240AlnAllReps.30000000.twopass.merge150.wgt10.zgt2.wig	Duke:UNC:UTA	DNase-seq	NA	NA	GSM816648
ENCODE	H9ES	ES Cell	Hotspots	H9ES	wgEncodeOpenChromDnaseH9esAlnAllReps.30000000.twopass.merge150.wgt10.zgt2.wig	Duke:UNC:UTA	DNase-seq	NA	NA	GSM816629
ENCODE	HeLa-S3	Cervix	Hotspots	HeLa-S3	wgEncodeOpenChromDnaseHelas3Ifna4hAlnAllReps.30000000.twopass.merge150.wgt10.zgt2.wig	Duke:UNC:UTA	DNase-seq	NA	NA	GSM816633,GSM816643,GSM736564,GSM736510
ENCODE	Hepatocytes	Liver	Hotspots	Hepatocytes	wgEncodeOpenChromDnaseHepatocytesAlnAllReps.30000000.twopass.merge150.wgt10.zgt2.wig	Duke:UNC:UTA	DNase-seq	NA	NA	GSM816663
ENCODE	HPDE6-E6E7	Pancreatic duct	Hotspots	HPDE6-E6E7	wgEncodeOpenChromDnaseHpde6e6e7AlnAllReps.30000000.twopass.merge150.wgt10.zgt2.wig	Duke:UNC:UTA	DNase-seq	NA	NA	GSM816639
ENCODE	HTR8svn	Blastula	Hotspots	HTR8svn	wgEncodeOpenChromDnaseHtr8AlnAllReps.30000000.twopass.merge150.wgt10.zgt2.wig	Duke:UNC:UTA	DNase-seq	NA	NA	GSM816644
ENCODE	Huh-7.5	Liver	Hotspots	Huh-7.5	wgEncodeOpenChromDnaseHuh75AlnAllReps.30000000.twopass.merge150.wgt10.zgt2.wig	Duke:UNC:UTA	DNase-seq	NA	NA	GSM816671
ENCODE	Huh-7	Liver	Hotspots	Huh-7	wgEncodeOpenChromDnaseHuh7AlnAllReps.30000000.twopass.merge150.wgt10.zgt2.wig	Duke:UNC:UTA	DNase-seq	NA	NA	GSM816641
ENCODE	iPS	IPS	Hotspots	iPS	wgEncodeOpenChromDnaseIpsAlnAllReps.30000000.twopass.merge150.wgt10.zgt2.wig	Duke:UNC:UTA	DNase-seq	NA	NA	GSM816642
ENCODE	LNCaP	Prostate	Hotspots	LNCaP	wgEncodeOpenChromDnaseLncapAndroAlnAllReps.30000000.twopass.merge150.wgt10.zgt2.wig	Duke:UNC:UTA	DNase-seq	NA	NA	GSM816637,GSM816634,GSM736565,GSM736603
ENCODE	MCF-7	Breast	Hotspots	MCF-7	wgEncodeOpenChromDnaseMcf7HypoxlacAlnAllReps.30000000.twopass.merge150.wgt10.zgt2.wig	Duke:UNC:UTA	DNase-seq	NA	NA	GSM816627,GSM1008581,GSM816670,GSM1008565,GSM1008603,GSM1024784,GSM1024783,GSM1024764,GSM1024767,GSM736581,GSM736588
ENCODE	Medullo	Brain	Hotspots	Medullo	wgEncodeOpenChromDnaseMedulloAlnAllReps.30000000.twopass.merge150.wgt10.zgt2.wig	Duke:UNC:UTA	DNase-seq	NA	NA	GSM816636
ENCODE	Melano	Skin	Hotspots	Melano	wgEncodeOpenChromDnaseMelanoAlnAllReps.30000000.twopass.merge150.wgt10.zgt2.wig	Duke:UNC:UTA	DNase-seq	NA	NA	GSM816631
ENCODE	Myometr	Myometrium	Hotspots	Myometr	wgEncodeOpenChromDnaseMyometrAlnAllReps.30000000.twopass.merge150.wgt10.zgt2.wig	Duke:UNC:UTA	DNase-seq	NA	NA	GSM816630
ENCODE	Osteobl	Bone	Hotspots	Osteobl	wgEncodeOpenChromDnaseOsteoblAlnAllReps.30000000.twopass.merge150.wgt10.zgt2.wig	Duke:UNC:UTA	DNase-seq	NA	NA	Lookup
ENCODE	PanIsletD	Pancreas	Hotspots	PanIsletD	wgEncodeOpenChromDnasePanisdAlnAllReps.30000000.twopass.merge150.wgt10.zgt2.wig	Duke:UNC:UTA	DNase-seq	NA	NA	GSM816666
ENCODE	PanIslets	Pancreas	Hotspots	PanIslets	wgEncodeOpenChromDnasePanisletsAlnAllReps.30000000.twopass.merge150.wgt10.zgt2.wig	Duke:UNC:UTA	DNase-seq	NA	NA	GSM816660
ENCODE	pHTE	Epithelium	Hotspots	pHTE	wgEncodeOpenChromDnasePhteAlnAllReps.30000000.twopass.merge150.wgt10.zgt2.wig	Duke:UNC:UTA	DNase-seq	NA	NA	GSM816647
ENCODE	ProgFib	Skin	Hotspots	ProgFib	wgEncodeOpenChromDnaseProgfibAlnAllReps.30000000.twopass.merge150.wgt10.zgt2.wig	Duke:UNC:UTA	DNase-seq	NA	NA	GSM816661
ENCODE	Stellate	Liver	Hotspots	Stellate	wgEncodeOpenChromDnaseStellateAlnAllReps.30000000.twopass.merge150.wgt10.zgt2.wig	Duke:UNC:UTA	DNase-seq	NA	NA	GSM816672
ENCODE	T-47D	Breast	Hotspots	T-47D	wgEncodeOpenChromDnaseT47dAlnAllReps.30000000.twopass.merge150.wgt10.zgt2.wig	Duke:UNC:UTA	DNase-seq	NA	NA	GSM816673,GSM1008576,GSM1024762,GSM1024761
ENCODE	Urothelia	Urothelium	Hotspots	Urothelia	wgEncodeOpenChromDnaseUrotsaAlnAllReps.30000000.twopass.merge150.wgt10.zgt2.wig	Duke:UNC:UTA	DNase-seq	NA	NA	GSM1008606,GSM1008605
ENCODE	Urothelia	Urothelium	Hotspots	Urothelia	wgEncodeOpenChromDnaseUrotsaUt189AlnAllReps.30000000.twopass.merge150.wgt10.zgt2.wig	Duke:UNC:UTA	DNase-seq	NA	NA	GSM1008606,GSM1008605
ENCODE	WI-38	Embryonic lung	Hotspots	WI-38	WI_38-DS14315.twopass.merge150.wgt10.zgt2.wig	UW	DNase-seq	NA	NA	GSM736613,GSM736526,GSM736613,GSM736526
ENCODE	WI-38	Embryonic lung	Hotspots	WI-38	WI_38_TAM-DS14323.twopass.merge150.wgt10.zgt2.wig	UW	DNase-seq	NA	NA	GSM736613,GSM736526,GSM736613,GSM736526
Roadmap Epigenomics	Breast_vHMEC.RM035	Breast	Hotspots	Breast_vHMEC	UW.Breast_vHMEC.ChromatinAccessibility.RM035.DS18406.twopass.merge150.wgt10.zgt2.wig	UW	DNase-seq	NA	RM035	GSM753973
Roadmap Epigenomics	Breast_vHMEC.RM035	Breast	Hotspots	Breast_vHMEC	UW.Breast_vHMEC.ChromatinAccessibility.RM035.DS18438.twopass.merge150.wgt10.zgt2.wig	UW	DNase-seq	NA	RM035	GSM753974
Roadmap Epigenomics	CD14_Primary_Cells.RO_01689+	Blood	Hotspots	CD14	UW.CD14_Primary_Cells.ChromatinAccessibility.RO_01689.DS17391.twopass.merge150.wgt10.zgt2.wig	UW	DNase-seq	NA	RO_01689+	GSM701503
Roadmap Epigenomics	CD14_Primary_Cells.RO_01701+	Blood	Hotspots	CD14	UW.CD14_Primary_Cells.ChromatinAccessibility.RO_01701.DS17889.twopass.merge150.wgt10.zgt2.wig	UW	DNase-seq	NA	RO_01701+	GSM701541
Roadmap Epigenomics	CD19_Primary_Cells.RO_01679+	Blood	Hotspots	CD19	UW.CD19_Primary_Cells.ChromatinAccessibility.RO_01679.DS17186.twopass.merge150.wgt10.zgt2.wig	UW	DNase-seq	NA	RO_01679+	GSM701492
Roadmap Epigenomics	CD19_Primary_Cells.RO_01689+	Blood	Hotspots	CD19	UW.CD19_Primary_Cells.ChromatinAccessibility.RO_01689.DS17281.twopass.merge150.wgt10.zgt2.wig	UW	DNase-seq	NA	RO_01689+	GSM701493
Roadmap Epigenomics	CD19_Primary_Cells.RO_01701+	Blood	Hotspots	CD19	UW.CD19_Primary_Cells.ChromatinAccessibility.RO_01701.DS17440.twopass.merge150.wgt10.zgt2.wig	UW	DNase-seq	NA	RO_01701+	GSM701507
Roadmap Epigenomics	CD20_Primary_Cells.RO_01778+	Blood	Hotspots	CD20	UW.CD20_Primary_Cells.ChromatinAccessibility.RO_01778.DS17371.twopass.merge150.wgt10.zgt2.wig	UW	DNase-seq	NA	RO_01778+	GSM701500
Roadmap Epigenomics	CD3_Primary_Cells.CB1_1-3-2011+	Blood	Hotspots	CD3	UW.CD3_Primary_Cells.ChromatinAccessibility.CB1_1-3-2011.DS17702.twopass.merge150.wgt10.zgt2.wig	UW	DNase-seq	NA	CB1_1-3-2011+	GSM701525
Roadmap Epigenomics	CD3_Primary_Cells.CB6_1-4-2011+	Blood	Hotspots	CD3	UW.CD3_Primary_Cells.ChromatinAccessibility.CB6_1-4-2011.DS17706.twopass.merge150.wgt10.zgt2.wig	UW	DNase-seq	NA	CB6_1-4-2011+	GSM701526
Roadmap Epigenomics	CD3_Primary_Cells.RO_01679+	Blood	Hotspots	CD3	UW.CD3_Primary_Cells.ChromatinAccessibility.RO_01679.DS17198.twopass.merge150.wgt10.zgt2.wig	UW	DNase-seq	NA	RO_01679+	GSM665837
Roadmap Epigenomics	CD3_Primary_Cells.RO_01701+	Blood	Hotspots	CD3	UW.CD3_Primary_Cells.ChromatinAccessibility.RO_01701.DS17534.twopass.merge150.wgt10.zgt2.wig	UW	DNase-seq	NA	RO_01701+	GSM701516
Roadmap Epigenomics	CD4_Primary_Cells.RO_01549+	Blood	Hotspots	CD4	UW.CD4_Primary_Cells.ChromatinAccessibility.RO_01549.DS15947.twopass.merge150.wgt10.zgt2.wig	UW	DNase-seq	NA	RO_01549+	GSM665812
Roadmap Epigenomics	CD4_Primary_Cells.RO_01679+	Blood	Hotspots	CD4	UW.CD4_Primary_Cells.ChromatinAccessibility.RO_01679.DS17212.twopass.merge150.wgt10.zgt2.wig	UW	DNase-seq	NA	RO_01679+	GSM665839
Roadmap Epigenomics	CD4_Primary_Cells.RO_01689+	Blood	Hotspots	CD4	UW.CD4_Primary_Cells.ChromatinAccessibility.RO_01689.DS17329.twopass.merge150.wgt10.zgt2.wig	UW	DNase-seq	NA	RO_01689+	GSM817166
Roadmap Epigenomics	CD4_Primary_Cells.RO_01701+	Blood	Hotspots	CD4	UW.CD4_Primary_Cells.ChromatinAccessibility.RO_01701.DS17881.twopass.merge150.wgt10.zgt2.wig	UW	DNase-seq	NA	RO_01701+	GSM701539
Roadmap Epigenomics	CD56_Primary_Cells.RO_01679+	Blood	Hotspots	CD56	UW.CD56_Primary_Cells.ChromatinAccessibility.RO_01679.DS17189.twopass.merge150.wgt10.zgt2.wig	UW	DNase-seq	NA	RO_01679+	GSM665836
Roadmap Epigenomics	CD56_Primary_Cells.RO_01701+	Blood	Hotspots	CD56	UW.CD56_Primary_Cells.ChromatinAccessibility.RO_01701.DS17443.twopass.merge150.wgt10.zgt2.wig	UW	DNase-seq	NA	RO_01701+	GSM701508
Roadmap Epigenomics	CD8_Primary_Cells.RO_01549+	Blood	Hotspots	CD8	UW.CD8_Primary_Cells.ChromatinAccessibility.RO_01549.DS16012.twopass.merge150.wgt10.zgt2.wig	UW	DNase-seq	NA	RO_01549+	GSM665813
Roadmap Epigenomics	CD8_Primary_Cells.RO_01679+	Blood	Hotspots	CD8	UW.CD8_Primary_Cells.ChromatinAccessibility.RO_01679.DS17203.twopass.merge150.wgt10.zgt2.wig	UW	DNase-seq	NA	RO_01679+	GSM665838
Roadmap Epigenomics	CD8_Primary_Cells.RO_01689+	Blood	Hotspots	CD8	UW.CD8_Primary_Cells.ChromatinAccessibility.RO_01689.DS17332.twopass.merge150.wgt10.zgt2.wig	UW	DNase-seq	NA	RO_01689+	GSM701499
Roadmap Epigenomics	CD8_Primary_Cells.RO_01701+	Blood	Hotspots	CD8	UW.CD8_Primary_Cells.ChromatinAccessibility.RO_01701.DS17885.twopass.merge150.wgt10.zgt2.wig	UW	DNase-seq	NA	RO_01701+	GSM701540
Roadmap Epigenomics	Fetal_Adrenal_Gland.H-22662	Fetal Adrenal	Hotspots	Fetal_Adrenal_Gland	UW.Fetal_Adrenal_Gland.ChromatinAccessibility.H-22662.DS12528.twopass.merge150.wgt10.zgt2.wig	UW	DNase-seq	NA	H-22662	GSM530653
Roadmap Epigenomics	Fetal_Adrenal_Gland.H-23769	Fetal Adrenal	Hotspots	Fetal_Adrenal_Gland	UW.Fetal_Adrenal_Gland.ChromatinAccessibility.H-23769.DS17319.twopass.merge150.wgt10.zgt2.wig	UW	DNase-seq	NA	H-23769	GSM817165
Roadmap Epigenomics	Fetal_Adrenal_Gland.H-24409	Fetal Adrenal	Hotspots	Fetal_Adrenal_Gland	UW.Fetal_Adrenal_Gland.ChromatinAccessibility.H-24409.DS20343.twopass.merge150.wgt10.zgt2.wig	UW	DNase-seq	NA	H-24409	GSM878658
Roadmap Epigenomics	Fetal_Brain.H-22510	Fetal Brain	Hotspots	Fetal_Brain	UW.Fetal_Brain.ChromatinAccessibility.H-22510.DS11872.twopass.merge150.wgt10.zgt2.wig	UW	DNase-seq	NA	H-22510	GSM530651
Roadmap Epigenomics	Fetal_Brain.H-22510	Fetal Brain	Hotspots	Fetal_Brain	UW.Fetal_Brain.ChromatinAccessibility.H-22510.DS11877.twopass.merge150.wgt10.zgt2.wig	UW	DNase-seq	NA	H-22510	GSM595913
Roadmap Epigenomics	Fetal_Brain.H-22911	Fetal Brain	Hotspots	Fetal_Brain	UW.Fetal_Brain.ChromatinAccessibility.H-22911.DS14464.twopass.merge150.wgt10.zgt2.wig	UW	DNase-seq	NA	H-22911	GSM595920
Roadmap Epigenomics	Fetal_Brain.H-23266	Fetal Brain	Hotspots	Fetal_Brain	UW.Fetal_Brain.ChromatinAccessibility.H-23266.DS14717.twopass.merge150.wgt10.zgt2.wig	UW	DNase-seq	NA	H-23266	GSM595922
Roadmap Epigenomics	Fetal_Brain.H-23266	Fetal Brain	Hotspots	Fetal_Brain	UW.Fetal_Brain.ChromatinAccessibility.H-23266.DS14718.twopass.merge150.wgt10.zgt2.wig	UW	DNase-seq	NA	H-23266	GSM595923
Roadmap Epigenomics	Fetal_Brain.H-23284	Fetal Brain	Hotspots	Fetal_Brain	UW.Fetal_Brain.ChromatinAccessibility.H-23284.DS14803.twopass.merge150.wgt10.zgt2.wig	UW	DNase-seq	NA	H-23284	GSM595926
Roadmap Epigenomics	Fetal_Brain.H-23284	Fetal Brain	Hotspots	Fetal_Brain	UW.Fetal_Brain.ChromatinAccessibility.H-23284.DS14815.twopass.merge150.wgt10.zgt2.wig	UW	DNase-seq	NA	H-23284	GSM595928
Roadmap Epigenomics	Fetal_Brain.H-23399	Fetal Brain	Hotspots	Fetal_Brain	UW.Fetal_Brain.ChromatinAccessibility.H-23399.DS15453.twopass.merge150.wgt10.zgt2.wig	UW	DNase-seq	NA	H-23399	GSM665804
Roadmap Epigenomics	Fetal_Brain.H-23548	Fetal Brain	Hotspots	Fetal_Brain	UW.Fetal_Brain.ChromatinAccessibility.H-23548.DS16302.twopass.merge150.wgt10.zgt2.wig	UW	DNase-seq	NA	H-23548	GSM665819
Roadmap Epigenomics	Fetal_Brain.H-24279	Fetal Brain	Hotspots	Fetal_Brain	UW.Fetal_Brain.ChromatinAccessibility.H-24279.DS20221.twopass.merge150.wgt10.zgt2.wig	UW	DNase-seq	NA	H-24279	GSM878650
Roadmap Epigenomics	Fetal_Brain.H-24297	Fetal Brain	Hotspots	Fetal_Brain	UW.Fetal_Brain.ChromatinAccessibility.H-24297.DS20226.twopass.merge150.wgt10.zgt2.wig	UW	DNase-seq	NA	H-24297	GSM878651
Roadmap Epigenomics	Fetal_Brain.H-24381	Fetal Brain	Hotspots	Fetal_Brain	UW.Fetal_Brain.ChromatinAccessibility.H-24381.DS20231.twopass.merge150.wgt10.zgt2.wig	UW	DNase-seq	NA	H-24381	GSM878652
Roadmap Epigenomics	Fetal_Heart.H-22662	Fetal Heart	Hotspots	Fetal_Heart	UW.Fetal_Heart.ChromatinAccessibility.H-22662.DS12531.twopass.merge150.wgt10.zgt2.wig	UW	DNase-seq	NA	H-22662	GSM530654
Roadmap Epigenomics	Fetal_Heart.H-22727	Fetal Heart	Hotspots	Fetal_Heart	UW.Fetal_Heart.ChromatinAccessibility.H-22727.DS12810.twopass.merge150.wgt10.zgt2.wig	UW	DNase-seq	NA	H-22727	GSM530661
Roadmap Epigenomics	Fetal_Heart.H-23468	Fetal Heart	Hotspots	Fetal_Heart	UW.Fetal_Heart.ChromatinAccessibility.H-23468.DS15839.twopass.merge150.wgt10.zgt2.wig	UW	DNase-seq	NA	H-23468	GSM665811
Roadmap Epigenomics	Fetal_Heart.H-23500	Fetal Heart	Hotspots	Fetal_Heart	UW.Fetal_Heart.ChromatinAccessibility.H-23500.DS16018.twopass.merge150.wgt10.zgt2.wig	UW	DNase-seq	NA	H-23500	GSM665814
Roadmap Epigenomics	Fetal_Heart.H-23524	Fetal Heart	Hotspots	Fetal_Heart	UW.Fetal_Heart.ChromatinAccessibility.H-23524.DS16146.twopass.merge150.wgt10.zgt2.wig	UW	DNase-seq	NA	H-23524	GSM665817
Roadmap Epigenomics	Fetal_Heart.H-23589	Fetal Heart	Hotspots	Fetal_Heart	UW.Fetal_Heart.ChromatinAccessibility.H-23589.DS16500.twopass.merge150.wgt10.zgt2.wig	UW	DNase-seq	NA	H-23589	GSM665824
Roadmap Epigenomics	Fetal_Heart.H-23604	Fetal Heart	Hotspots	Fetal_Heart	UW.Fetal_Heart.ChromatinAccessibility.H-23604.DS16582.twopass.merge150.wgt10.zgt2.wig	UW	DNase-seq	NA	H-23604	GSM665830
Roadmap Epigenomics	Fetal_Heart.H-23617	Fetal Heart	Hotspots	Fetal_Heart	UW.Fetal_Heart.ChromatinAccessibility.H-23617.DS16621.twopass.merge150.wgt10.zgt2.wig	UW	DNase-seq	NA	H-23617	GSM665831
Roadmap Epigenomics	Fetal_Heart.H-23663	Fetal Heart	Hotspots	Fetal_Heart	UW.Fetal_Heart.ChromatinAccessibility.H-23663.DS16819.twopass.merge150.wgt10.zgt2.wig	UW	DNase-seq	NA	H-23663	GSM774203
Roadmap Epigenomics	Fetal_Heart.H-23744	Fetal Heart	Hotspots	Fetal_Heart	UW.Fetal_Heart.ChromatinAccessibility.H-23744.DS19431.twopass.merge150.wgt10.zgt2.wig	UW	DNase-seq	NA	H-23744	GSM817220
Roadmap Epigenomics	Fetal_Heart.H-24042	Fetal Heart	Hotspots	Fetal_Heart	UW.Fetal_Heart.ChromatinAccessibility.H-24042.DS19427.twopass.merge150.wgt10.zgt2.wig	UW	DNase-seq	NA	H-24042	GSM878630
Roadmap Epigenomics	Fetal_Intestine_Large.H-23500	Fetal Intestine, Large	Hotspots	Fetal_Intestine_Large	UW.Fetal_Intestine_Large.ChromatinAccessibility.H-23500.DS16027.twopass.merge150.wgt10.zgt2.wig	UW	DNase-seq	NA	H-23500	GSM665815
Roadmap Epigenomics	Fetal_Intestine_Large.H-23524	Fetal Intestine, Large	Hotspots	Fetal_Intestine_Large	UW.Fetal_Intestine_Large.ChromatinAccessibility.H-23524.DS16164.twopass.merge150.wgt10.zgt2.wig	UW	DNase-seq	NA	H-23524	GSM665818
Roadmap Epigenomics	Fetal_Intestine_Large.H-23604	Fetal Intestine, Large	Hotspots	Fetal_Intestine_Large	UW.Fetal_Intestine_Large.ChromatinAccessibility.H-23604.DS16563.twopass.merge150.wgt10.zgt2.wig	UW	DNase-seq	NA	H-23604	GSM665826
Roadmap Epigenomics	Fetal_Intestine_Large.H-23744	Fetal Intestine, Large	Hotspots	Fetal_Intestine_Large	UW.Fetal_Intestine_Large.ChromatinAccessibility.H-23744.DS17094.twopass.merge150.wgt10.zgt2.wig	UW	DNase-seq	NA	H-23744	GSM817162
Roadmap Epigenomics	Fetal_Intestine_Large.H-23758	Fetal Intestine, Large	Hotspots	Fetal_Intestine_Large	UW.Fetal_Intestine_Large.ChromatinAccessibility.H-23758.DS17157.twopass.merge150.wgt10.zgt2.wig	UW	DNase-seq	NA	H-23758	GSM701490
Roadmap Epigenomics	Fetal_Intestine_Large.H-23769	Fetal Intestine, Large	Hotspots	Fetal_Intestine_Large	UW.Fetal_Intestine_Large.ChromatinAccessibility.H-23769.DS17313.twopass.merge150.wgt10.zgt2.wig	UW	DNase-seq	NA	H-23769	GSM701495
Roadmap Epigenomics	Fetal_Intestine_Large.H-23808	Fetal Intestine, Large	Hotspots	Fetal_Intestine_Large	UW.Fetal_Intestine_Large.ChromatinAccessibility.H-23808.DS17422.twopass.merge150.wgt10.zgt2.wig	UW	DNase-seq	NA	H-23808	GSM774213
Roadmap Epigenomics	Fetal_Intestine_Large.H-23833	Fetal Intestine, Large	Hotspots	Fetal_Intestine_Large	UW.Fetal_Intestine_Large.ChromatinAccessibility.H-23833.DS17462.twopass.merge150.wgt10.zgt2.wig	UW	DNase-seq	NA	H-23833	GSM774214
Roadmap Epigenomics	Fetal_Intestine_Large.H-23855	Fetal Intestine, Large	Hotspots	Fetal_Intestine_Large	UW.Fetal_Intestine_Large.ChromatinAccessibility.H-23855.DS17502.twopass.merge150.wgt10.zgt2.wig	UW	DNase-seq	NA	H-23855	GSM701514
Roadmap Epigenomics	Fetal_Intestine_Large.H-23887	Fetal Intestine, Large	Hotspots	Fetal_Intestine_Large	UW.Fetal_Intestine_Large.ChromatinAccessibility.H-23887.DS17647.twopass.merge150.wgt10.zgt2.wig	UW	DNase-seq	NA	H-23887	GSM774217
Roadmap Epigenomics	Fetal_Intestine_Large.H-23914	Fetal Intestine, Large	Hotspots	Fetal_Intestine_Large	UW.Fetal_Intestine_Large.ChromatinAccessibility.H-23914.DS17748.twopass.merge150.wgt10.zgt2.wig	UW	DNase-seq	NA	H-23914	GSM774220
Roadmap Epigenomics	Fetal_Intestine_Large.H-23941	Fetal Intestine, Large	Hotspots	Fetal_Intestine_Large	UW.Fetal_Intestine_Large.ChromatinAccessibility.H-23941.DS17785.twopass.merge150.wgt10.zgt2.wig	UW	DNase-seq	NA	H-23941	GSM701531
Roadmap Epigenomics	Fetal_Intestine_Large.H-23964	Fetal Intestine, Large	Hotspots	Fetal_Intestine_Large	UW.Fetal_Intestine_Large.ChromatinAccessibility.H-23964.DS17841.twopass.merge150.wgt10.zgt2.wig	UW	DNase-seq	NA	H-23964	GSM774228
Roadmap Epigenomics	Fetal_Intestine_Large.H-24005	Fetal Intestine, Large	Hotspots	Fetal_Intestine_Large	UW.Fetal_Intestine_Large.ChromatinAccessibility.H-24005.DS17990.twopass.merge150.wgt10.zgt2.wig	UW	DNase-seq	NA	H-24005	GSM774233
Roadmap Epigenomics	Fetal_Intestine_Large.H-24111	Fetal Intestine, Large	Hotspots	Fetal_Intestine_Large	UW.Fetal_Intestine_Large.ChromatinAccessibility.H-24111.DS18499.twopass.merge150.wgt10.zgt2.wig	UW	DNase-seq	NA	H-24111	GSM817188
Roadmap Epigenomics	Fetal_Intestine_Small.H-23604	Fetal Intestine, Small	Hotspots	Fetal_Intestine_Small	UW.Fetal_Intestine_Small.ChromatinAccessibility.H-23604.DS16559.twopass.merge150.wgt10.zgt2.wig	UW	DNase-seq	NA	H-23604	GSM665825
Roadmap Epigenomics	Fetal_Intestine_Small.H-23640	Fetal Intestine, Small	Hotspots	Fetal_Intestine_Small	UW.Fetal_Intestine_Small.ChromatinAccessibility.H-23640.DS16712.twopass.merge150.wgt10.zgt2.wig	UW	DNase-seq	NA	H-23640	GSM701487
Roadmap Epigenomics	Fetal_Intestine_Small.H-23663	Fetal Intestine, Small	Hotspots	Fetal_Intestine_Small	UW.Fetal_Intestine_Small.ChromatinAccessibility.H-23663.DS16822.twopass.merge150.wgt10.zgt2.wig	UW	DNase-seq	NA	H-23663	GSM665835
Roadmap Epigenomics	Fetal_Intestine_Small.H-23724	Fetal Intestine, Small	Hotspots	Fetal_Intestine_Small	UW.Fetal_Intestine_Small.ChromatinAccessibility.H-23724.DS16975.twopass.merge150.wgt10.zgt2.wig	UW	DNase-seq	NA	H-23724	GSM817161
Roadmap Epigenomics	Fetal_Intestine_Small.H-23744	Fetal Intestine, Small	Hotspots	Fetal_Intestine_Small	UW.Fetal_Intestine_Small.ChromatinAccessibility.H-23744.DS17092.twopass.merge150.wgt10.zgt2.wig	UW	DNase-seq	NA	H-23744	GSM774205
Roadmap Epigenomics	Fetal_Intestine_Small.H-23758	Fetal Intestine, Small	Hotspots	Fetal_Intestine_Small	UW.Fetal_Intestine_Small.ChromatinAccessibility.H-23758.DS17150.twopass.merge150.wgt10.zgt2.wig	UW	DNase-seq	NA	H-23758	GSM774210
Roadmap Epigenomics	Fetal_Intestine_Small.H-23769	Fetal Intestine, Small	Hotspots	Fetal_Intestine_Small	UW.Fetal_Intestine_Small.ChromatinAccessibility.H-23769.DS17317.twopass.merge150.wgt10.zgt2.wig	UW	DNase-seq	NA	H-23769	GSM701496
Roadmap Epigenomics	Fetal_Intestine_Small.H-23808	Fetal Intestine, Small	Hotspots	Fetal_Intestine_Small	UW.Fetal_Intestine_Small.ChromatinAccessibility.H-23808.DS17425.twopass.merge150.wgt10.zgt2.wig	UW	DNase-seq	NA	H-23808	GSM701504
Roadmap Epigenomics	Fetal_Intestine_Small.H-23864	Fetal Intestine, Small	Hotspots	Fetal_Intestine_Small	UW.Fetal_Intestine_Small.ChromatinAccessibility.H-23864.DS17844.twopass.merge150.wgt10.zgt2.wig	UW	DNase-seq	NA	H-23864	GSM774229
Roadmap Epigenomics	Fetal_Intestine_Small.H-23887	Fetal Intestine, Small	Hotspots	Fetal_Intestine_Small	UW.Fetal_Intestine_Small.ChromatinAccessibility.H-23887.DS17643.twopass.merge150.wgt10.zgt2.wig	UW	DNase-seq	NA	H-23887	GSM774216
Roadmap Epigenomics	Fetal_Intestine_Small.H-23914	Fetal Intestine, Small	Hotspots	Fetal_Intestine_Small	UW.Fetal_Intestine_Small.ChromatinAccessibility.H-23914.DS17763.twopass.merge150.wgt10.zgt2.wig	UW	DNase-seq	NA	H-23914	GSM701530
Roadmap Epigenomics	Fetal_Intestine_Small.H-23941	Fetal Intestine, Small	Hotspots	Fetal_Intestine_Small	UW.Fetal_Intestine_Small.ChromatinAccessibility.H-23941.DS17808.twopass.merge150.wgt10.zgt2.wig	UW	DNase-seq	NA	H-23941	GSM774225
Roadmap Epigenomics	Fetal_Intestine_Small.H-24111	Fetal Intestine, Small	Hotspots	Fetal_Intestine_Small	UW.Fetal_Intestine_Small.ChromatinAccessibility.H-24111.DS18495.twopass.merge150.wgt10.zgt2.wig	UW	DNase-seq	NA	H-24111	GSM817187
Roadmap Epigenomics	Fetal_Kidney.H-22337	Fetal Kidney	Hotspots	Fetal_Kidney	UW.Fetal_Kidney.ChromatinAccessibility.H-22337.DS10986.twopass.merge150.wgt10.zgt2.wig	UW	DNase-seq	NA	H-22337	GSM493385
Roadmap Epigenomics	Fetal_Kidney.H-22676	Fetal Kidney	Hotspots	Fetal_Kidney	UW.Fetal_Kidney.ChromatinAccessibility.H-22676.DS12635.twopass.merge150.wgt10.zgt2.wig	UW	DNase-seq	NA	H-22676	GSM530655
Roadmap Epigenomics	Fetal_Kidney.H-23524	Fetal Kidney	Hotspots	Fetal_Kidney	UW.Fetal_Kidney.ChromatinAccessibility.H-23524.DS16139.twopass.merge150.wgt10.zgt2.wig	UW	DNase-seq	NA	H-23524	GSM665816
Roadmap Epigenomics	Fetal_Kidney.H-23663	Fetal Kidney	Hotspots	Fetal_Kidney	UW.Fetal_Kidney.ChromatinAccessibility.H-23663.DS16837.twopass.merge150.wgt10.zgt2.wig	UW	DNase-seq	NA	H-23663	GSM817159
Roadmap Epigenomics	Fetal_Kidney.H-23855	Fetal Kidney	Hotspots	Fetal_Kidney	UW.Fetal_Kidney.ChromatinAccessibility.H-23855.DS17522.twopass.merge150.wgt10.zgt2.wig	UW	DNase-seq	NA	H-23855	GSM701515
Roadmap Epigenomics	Fetal_Kidney.H-23914	Fetal Kidney	Hotspots	Fetal_Kidney	UW.Fetal_Kidney.ChromatinAccessibility.H-23914.DS17753.twopass.merge150.wgt10.zgt2.wig	UW	DNase-seq	NA	H-23914	GSM774221
Roadmap Epigenomics	Fetal_Kidney.H-24507	Fetal Kidney	Hotspots	Fetal_Kidney	UW.Fetal_Kidney.ChromatinAccessibility.H-24507.DS20564.twopass.merge150.wgt10.zgt2.wig	UW	DNase-seq	NA	H-24507	GSM878666
Roadmap Epigenomics	Fetal_Kidney_Left.H-23589	Fetal Kidney	Hotspots	Fetal_Kidney_Left	UW.Fetal_Kidney_Left.ChromatinAccessibility.H-23589.DS16446.twopass.merge150.wgt10.zgt2.wig	UW	DNase-seq	NA	H-23589	GSM665822
Roadmap Epigenomics	Fetal_Kidney_Left.H-23604	Fetal Kidney	Hotspots	Fetal_Kidney_Left	UW.Fetal_Kidney_Left.ChromatinAccessibility.H-23604.DS16579.twopass.merge150.wgt10.zgt2.wig	UW	DNase-seq	NA	H-23604	GSM665829
Roadmap Epigenomics	Fetal_Kidney_Left.H-23640	Fetal Kidney	Hotspots	Fetal_Kidney_Left	UW.Fetal_Kidney_Left.ChromatinAccessibility.H-23640.DS16805.twopass.merge150.wgt10.zgt2.wig	UW	DNase-seq	NA	H-23640	GSM665834
Roadmap Epigenomics	Fetal_Kidney_Left.H-23758	Fetal Kidney	Hotspots	Fetal_Kidney_Left	UW.Fetal_Kidney_Left.ChromatinAccessibility.H-23758.DS17140.twopass.merge150.wgt10.zgt2.wig	UW	DNase-seq	NA	H-23758	GSM774209
Roadmap Epigenomics	Fetal_Kidney_Left.H-24089	Fetal Kidney	Hotspots	Fetal_Kidney_Left	UW.Fetal_Kidney_Left.ChromatinAccessibility.H-24089.DS18466.twopass.merge150.wgt10.zgt2.wig	UW	DNase-seq	NA	H-24089	GSM817181
Roadmap Epigenomics	Fetal_Kidney_Right.H-23435	Fetal Kidney	Hotspots	Fetal_Kidney_Right	UW.Fetal_Kidney_Right.ChromatinAccessibility.H-23435.DS15651.twopass.merge150.wgt10.zgt2.wig	UW	DNase-seq	NA	H-23435	GSM665810
Roadmap Epigenomics	Fetal_Kidney_Right.H-23589	Fetal Kidney	Hotspots	Fetal_Kidney_Right	UW.Fetal_Kidney_Right.ChromatinAccessibility.H-23589.DS16441.twopass.merge150.wgt10.zgt2.wig	UW	DNase-seq	NA	H-23589	GSM665821
Roadmap Epigenomics	Fetal_Kidney_Right.H-23640	Fetal Kidney	Hotspots	Fetal_Kidney_Right	UW.Fetal_Kidney_Right.ChromatinAccessibility.H-23640.DS16801.twopass.merge150.wgt10.zgt2.wig	UW	DNase-seq	NA	H-23640	GSM665833
Roadmap Epigenomics	Fetal_Kidney_Right.H-23758	Fetal Kidney	Hotspots	Fetal_Kidney_Right	UW.Fetal_Kidney_Right.ChromatinAccessibility.H-23758.DS17144.twopass.merge150.wgt10.zgt2.wig	UW	DNase-seq	NA	H-23758	GSM817163
Roadmap Epigenomics	Fetal_Kidney_Right.H-24089	Fetal Kidney	Hotspots	Fetal_Kidney_Right	UW.Fetal_Kidney_Right.ChromatinAccessibility.H-24089.DS18463.twopass.merge150.wgt10.zgt2.wig	UW	DNase-seq	NA	H-24089	GSM817180
Roadmap Epigenomics	Fetal_Lung.H-22676	Fetal Lung	Hotspots	Fetal_Lung	UW.Fetal_Lung.ChromatinAccessibility.H-22676.DS12646.twopass.merge150.wgt10.zgt2.wig	UW	DNase-seq	NA	H-22676	GSM530656
Roadmap Epigenomics	Fetal_Lung.H-22727	Fetal Lung	Hotspots	Fetal_Lung	UW.Fetal_Lung.ChromatinAccessibility.H-22727.DS12817.twopass.merge150.wgt10.zgt2.wig	UW	DNase-seq	NA	H-22727	GSM530662
Roadmap Epigenomics	Fetal_Lung.H-22934B	Fetal Lung	Hotspots	Fetal_Lung	UW.Fetal_Lung.ChromatinAccessibility.H-22934B.DS13507.twopass.merge150.wgt10.zgt2.wig	UW	DNase-seq	NA	H-22934B	GSM595915
Roadmap Epigenomics	Fetal_Lung.H-23090	Fetal Lung	Hotspots	Fetal_Lung	UW.Fetal_Lung.ChromatinAccessibility.H-23090.DS13985.twopass.merge150.wgt10.zgt2.wig	UW	DNase-seq	NA	H-23090	GSM595916
Roadmap Epigenomics	Fetal_Lung.H-23247	Fetal Lung	Hotspots	Fetal_Lung	UW.Fetal_Lung.ChromatinAccessibility.H-23247.DS14666.twopass.merge150.wgt10.zgt2.wig	UW	DNase-seq	NA	H-23247	GSM595921
Roadmap Epigenomics	Fetal_Lung.H-23266	Fetal Lung	Hotspots	Fetal_Lung	UW.Fetal_Lung.ChromatinAccessibility.H-23266.DS14724.twopass.merge150.wgt10.zgt2.wig	UW	DNase-seq	NA	H-23266	GSM595924
Roadmap Epigenomics	Fetal_Lung.H-23266	Fetal Lung	Hotspots	Fetal_Lung	UW.Fetal_Lung.ChromatinAccessibility.H-23266.DS14751.twopass.merge150.wgt10.zgt2.wig	UW	DNase-seq	NA	H-23266	GSM595925
Roadmap Epigenomics	Fetal_Lung.H-23284	Fetal Lung	Hotspots	Fetal_Lung	UW.Fetal_Lung.ChromatinAccessibility.H-23284.DS14809.twopass.merge150.wgt10.zgt2.wig	UW	DNase-seq	NA	H-23284	GSM595927
Roadmap Epigenomics	Fetal_Lung.H-23284	Fetal Lung	Hotspots	Fetal_Lung	UW.Fetal_Lung.ChromatinAccessibility.H-23284.DS14820.twopass.merge150.wgt10.zgt2.wig	UW	DNase-seq	NA	H-23284	GSM595929
Roadmap Epigenomics	Fetal_Lung.H-23365	Fetal Lung	Hotspots	Fetal_Lung	UW.Fetal_Lung.ChromatinAccessibility.H-23365.DS15227.twopass.merge150.wgt10.zgt2.wig	UW	DNase-seq	NA	H-23365	GSM595930
Roadmap Epigenomics	Fetal_Lung.H-23399	Fetal Lung	Hotspots	Fetal_Lung	UW.Fetal_Lung.ChromatinAccessibility.H-23399.DS15461.twopass.merge150.wgt10.zgt2.wig	UW	DNase-seq	NA	H-23399	GSM665805
Roadmap Epigenomics	Fetal_Lung.H-23419	Fetal Lung	Hotspots	Fetal_Lung	UW.Fetal_Lung.ChromatinAccessibility.H-23419.DS15573.twopass.merge150.wgt10.zgt2.wig	UW	DNase-seq	NA	H-23419	GSM665806
Roadmap Epigenomics	Fetal_Lung_Left.H-23435	Fetal Lung	Hotspots	Fetal_Lung_Left	UW.Fetal_Lung_Left.ChromatinAccessibility.H-23435.DS15637.twopass.merge150.wgt10.zgt2.wig	UW	DNase-seq	NA	H-23435	GSM665808
Roadmap Epigenomics	Fetal_Lung_Left.H-23604	Fetal Lung	Hotspots	Fetal_Lung_Left	UW.Fetal_Lung_Left.ChromatinAccessibility.H-23604.DS16570.twopass.merge150.wgt10.zgt2.wig	UW	DNase-seq	NA	H-23604	GSM665828
Roadmap Epigenomics	Fetal_Lung_Left.H-23640	Fetal Lung	Hotspots	Fetal_Lung_Left	UW.Fetal_Lung_Left.ChromatinAccessibility.H-23640.DS18170.twopass.merge150.wgt10.zgt2.wig	UW	DNase-seq	NA	H-23640	GSM774237
Roadmap Epigenomics	Fetal_Lung_Left.H-23744	Fetal Lung	Hotspots	Fetal_Lung_Left	UW.Fetal_Lung_Left.ChromatinAccessibility.H-23744.DS17105.twopass.merge150.wgt10.zgt2.wig	UW	DNase-seq	NA	H-23744	GSM774207
Roadmap Epigenomics	Fetal_Lung_Left.H-23758	Fetal Lung	Hotspots	Fetal_Lung_Left	UW.Fetal_Lung_Left.ChromatinAccessibility.H-23758.DS17154.twopass.merge150.wgt10.zgt2.wig	UW	DNase-seq	NA	H-23758	GSM774211
Roadmap Epigenomics	Fetal_Lung_Left.H-23833	Fetal Lung	Hotspots	Fetal_Lung_Left	UW.Fetal_Lung_Left.ChromatinAccessibility.H-23833.DS17464.twopass.merge150.wgt10.zgt2.wig	UW	DNase-seq	NA	H-23833	GSM701512
Roadmap Epigenomics	Fetal_Lung_Left.H-23887	Fetal Lung	Hotspots	Fetal_Lung_Left	UW.Fetal_Lung_Left.ChromatinAccessibility.H-23887.DS17674.twopass.merge150.wgt10.zgt2.wig	UW	DNase-seq	NA	H-23887	GSM701524
Roadmap Epigenomics	Fetal_Lung_Left.H-23914	Fetal Lung	Hotspots	Fetal_Lung_Left	UW.Fetal_Lung_Left.ChromatinAccessibility.H-23914.DS17739.twopass.merge150.wgt10.zgt2.wig	UW	DNase-seq	NA	H-23914	GSM701527
Roadmap Epigenomics	Fetal_Lung_Left.H-23964	Fetal Lung	Hotspots	Fetal_Lung_Left	UW.Fetal_Lung_Left.ChromatinAccessibility.H-23964.DS17835.twopass.merge150.wgt10.zgt2.wig	UW	DNase-seq	NA	H-23964	GSM701534
Roadmap Epigenomics	Fetal_Lung_Left.H-24005	Fetal Lung	Hotspots	Fetal_Lung_Left	UW.Fetal_Lung_Left.ChromatinAccessibility.H-24005.DS17959.twopass.merge150.wgt10.zgt2.wig	UW	DNase-seq	NA	H-24005	GSM817168
Roadmap Epigenomics	Fetal_Lung_Left.H-24089	Fetal Lung	Hotspots	Fetal_Lung_Left	UW.Fetal_Lung_Left.ChromatinAccessibility.H-24089.DS18421.twopass.merge150.wgt10.zgt2.wig	UW	DNase-seq	NA	H-24089	GSM817175
Roadmap Epigenomics	Fetal_Lung_Left.H-24111	Fetal Lung	Hotspots	Fetal_Lung_Left	UW.Fetal_Lung_Left.ChromatinAccessibility.H-24111.DS18487.twopass.merge150.wgt10.zgt2.wig	UW	DNase-seq	NA	H-24111	GSM817185
Roadmap Epigenomics	Fetal_Lung_Right.H-23435	Fetal Lung	Hotspots	Fetal_Lung_Right	UW.Fetal_Lung_Right.ChromatinAccessibility.H-23435.DS15632.twopass.merge150.wgt10.zgt2.wig	UW	DNase-seq	NA	H-23435	GSM665807
Roadmap Epigenomics	Fetal_Lung_Right.H-23604	Fetal Lung	Hotspots	Fetal_Lung_Right	UW.Fetal_Lung_Right.ChromatinAccessibility.H-23604.DS16566.twopass.merge150.wgt10.zgt2.wig	UW	DNase-seq	NA	H-23604	GSM665827
Roadmap Epigenomics	Fetal_Lung_Right.H-23640	Fetal Lung	Hotspots	Fetal_Lung_Right	UW.Fetal_Lung_Right.ChromatinAccessibility.H-23640.DS16790.twopass.merge150.wgt10.zgt2.wig	UW	DNase-seq	NA	H-23640	GSM665832
Roadmap Epigenomics	Fetal_Lung_Right.H-23744	Fetal Lung	Hotspots	Fetal_Lung_Right	UW.Fetal_Lung_Right.ChromatinAccessibility.H-23744.DS17101.twopass.merge150.wgt10.zgt2.wig	UW	DNase-seq	NA	H-23744	GSM774206
Roadmap Epigenomics	Fetal_Lung_Right.H-23758	Fetal Lung	Hotspots	Fetal_Lung_Right	UW.Fetal_Lung_Right.ChromatinAccessibility.H-23758.DS17162.twopass.merge150.wgt10.zgt2.wig	UW	DNase-seq	NA	H-23758	GSM817164
Roadmap Epigenomics	Fetal_Lung_Right.H-23887	Fetal Lung	Hotspots	Fetal_Lung_Right	UW.Fetal_Lung_Right.ChromatinAccessibility.H-23887.DS17670.twopass.merge150.wgt10.zgt2.wig	UW	DNase-seq	NA	H-23887	GSM701523
Roadmap Epigenomics	Fetal_Lung_Right.H-23964	Fetal Lung	Hotspots	Fetal_Lung_Right	UW.Fetal_Lung_Right.ChromatinAccessibility.H-23964.DS17831.twopass.merge150.wgt10.zgt2.wig	UW	DNase-seq	NA	H-23964	GSM774227
Roadmap Epigenomics	Fetal_Lung_Right.H-24005	Fetal Lung	Hotspots	Fetal_Lung_Right	UW.Fetal_Lung_Right.ChromatinAccessibility.H-24005.DS17954.twopass.merge150.wgt10.zgt2.wig	UW	DNase-seq	NA	H-24005	GSM774231
Roadmap Epigenomics	Fetal_Lung_Right.H-24089	Fetal Lung	Hotspots	Fetal_Lung_Right	UW.Fetal_Lung_Right.ChromatinAccessibility.H-24089.DS18418.twopass.merge150.wgt10.zgt2.wig	UW	DNase-seq	NA	H-24089	GSM817174
Roadmap Epigenomics	Fetal_Lung_Right.H-24111	Fetal Lung	Hotspots	Fetal_Lung_Right	UW.Fetal_Lung_Right.ChromatinAccessibility.H-24111.DS18492.twopass.merge150.wgt10.zgt2.wig	UW	DNase-seq	NA	H-24111	GSM817186
Roadmap Epigenomics	Fetal_Muscle_Arm.H-23808	Fetal Muscle	Hotspots	Fetal_Muscle_Arm	UW.Fetal_Muscle_Arm.ChromatinAccessibility.H-23808.DS17432.twopass.merge150.wgt10.zgt2.wig	UW	DNase-seq	NA	H-23808	GSM701506
Roadmap Epigenomics	Fetal_Muscle_Arm.H-23914	Fetal Muscle	Hotspots	Fetal_Muscle_Arm	UW.Fetal_Muscle_Arm.ChromatinAccessibility.H-23914.DS17765.twopass.merge150.wgt10.zgt2.wig	UW	DNase-seq	NA	H-23914	GSM774223
Roadmap Epigenomics	Fetal_Muscle_Arm.H-23941	Fetal Muscle	Hotspots	Fetal_Muscle_Arm	UW.Fetal_Muscle_Arm.ChromatinAccessibility.H-23941.DS17825.twopass.merge150.wgt10.zgt2.wig	UW	DNase-seq	NA	H-23941	GSM774226
Roadmap Epigenomics	Fetal_Muscle_Arm.H-23964	Fetal Muscle	Hotspots	Fetal_Muscle_Arm	UW.Fetal_Muscle_Arm.ChromatinAccessibility.H-23964.DS17848.twopass.merge150.wgt10.zgt2.wig	UW	DNase-seq	NA	H-23964	GSM701535
Roadmap Epigenomics	Fetal_Muscle_Arm.H-24005	Fetal Muscle	Hotspots	Fetal_Muscle_Arm	UW.Fetal_Muscle_Arm.ChromatinAccessibility.H-24005.DS18080.twopass.merge150.wgt10.zgt2.wig	UW	DNase-seq	NA	H-24005	GSM774234
Roadmap Epigenomics	Fetal_Muscle_Arm.H-24042	Fetal Muscle	Hotspots	Fetal_Muscle_Arm	UW.Fetal_Muscle_Arm.ChromatinAccessibility.H-24042.DS18176.twopass.merge150.wgt10.zgt2.wig	UW	DNase-seq	NA	H-24042	GSM774239
Roadmap Epigenomics	Fetal_Muscle_Arm.H-24078	Fetal Muscle	Hotspots	Fetal_Muscle_Arm	UW.Fetal_Muscle_Arm.ChromatinAccessibility.H-24078.DS18379.twopass.merge150.wgt10.zgt2.wig	UW	DNase-seq	NA	H-24078	GSM878610
Roadmap Epigenomics	Fetal_Muscle_Arm.H-24089	Fetal Muscle	Hotspots	Fetal_Muscle_Arm	UW.Fetal_Muscle_Arm.ChromatinAccessibility.H-24089.DS18452.twopass.merge150.wgt10.zgt2.wig	UW	DNase-seq	NA	H-24089	GSM817178
Roadmap Epigenomics	Fetal_Muscle_Arm.H-24111	Fetal Muscle	Hotspots	Fetal_Muscle_Arm	UW.Fetal_Muscle_Arm.ChromatinAccessibility.H-24111.DS18473.twopass.merge150.wgt10.zgt2.wig	UW	DNase-seq	NA	H-24111	GSM817184
Roadmap Epigenomics	Fetal_Muscle_Arm.H-24125	Fetal Muscle	Hotspots	Fetal_Muscle_Arm	UW.Fetal_Muscle_Arm.ChromatinAccessibility.H-24125.DS18559.twopass.merge150.wgt10.zgt2.wig	UW	DNase-seq	NA	H-24125	GSM817191
Roadmap Epigenomics	Fetal_Muscle_Arm.H-24143	Fetal Muscle	Hotspots	Fetal_Muscle_Arm	UW.Fetal_Muscle_Arm.ChromatinAccessibility.H-24143.DS18992.twopass.merge150.wgt10.zgt2.wig	UW	DNase-seq	NA	H-24143	GSM878618
Roadmap Epigenomics	Fetal_Muscle_Arm.H-24198	Fetal Muscle	Hotspots	Fetal_Muscle_Arm	UW.Fetal_Muscle_Arm.ChromatinAccessibility.H-24198.DS19051.twopass.merge150.wgt10.zgt2.wig	UW	DNase-seq	NA	H-24198	GSM878619
Roadmap Epigenomics	Fetal_Muscle_Arm.H-24218	Fetal Muscle	Hotspots	Fetal_Muscle_Arm	UW.Fetal_Muscle_Arm.ChromatinAccessibility.H-24218.DS19053.twopass.merge150.wgt10.zgt2.wig	UW	DNase-seq	NA	H-24218	GSM878620
Roadmap Epigenomics	Fetal_Muscle_Arm.H-24244	Fetal Muscle	Hotspots	Fetal_Muscle_Arm	UW.Fetal_Muscle_Arm.ChromatinAccessibility.H-24244.DS19270.twopass.merge150.wgt10.zgt2.wig	UW	DNase-seq	NA	H-24244	GSM878625
Roadmap Epigenomics	Fetal_Muscle_Arm.H-24259	Fetal Muscle	Hotspots	Fetal_Muscle_Arm	UW.Fetal_Muscle_Arm.ChromatinAccessibility.H-24259.DS19295.twopass.merge150.wgt10.zgt2.wig	UW	DNase-seq	NA	H-24259	GSM817214
Roadmap Epigenomics	Fetal_Muscle_Arm.H-24272	Fetal Muscle	Hotspots	Fetal_Muscle_Arm	UW.Fetal_Muscle_Arm.ChromatinAccessibility.H-24272.DS19380.twopass.merge150.wgt10.zgt2.wig	UW	DNase-seq	NA	H-24272	GSM817216
Roadmap Epigenomics	Fetal_Muscle_Arm.H-24297	Fetal Muscle	Hotspots	Fetal_Muscle_Arm	UW.Fetal_Muscle_Arm.ChromatinAccessibility.H-24297.DS19646.twopass.merge150.wgt10.zgt2.wig	UW	DNase-seq	NA	H-24297	GSM878638
Roadmap Epigenomics	Fetal_Muscle_Back.H-23914	Fetal Muscle	Hotspots	Fetal_Muscle_Back	UW.Fetal_Muscle_Back.ChromatinAccessibility.H-23914.DS17767.twopass.merge150.wgt10.zgt2.wig	UW	DNase-seq	NA	H-23914	GSM774224
Roadmap Epigenomics	Fetal_Muscle_Back.H-23964	Fetal Muscle	Hotspots	Fetal_Muscle_Back	UW.Fetal_Muscle_Back.ChromatinAccessibility.H-23964.DS17850.twopass.merge150.wgt10.zgt2.wig	UW	DNase-seq	NA	H-23964	GSM701536
Roadmap Epigenomics	Fetal_Muscle_Back.H-24005	Fetal Muscle	Hotspots	Fetal_Muscle_Back	UW.Fetal_Muscle_Back.ChromatinAccessibility.H-24005.DS18083.twopass.merge150.wgt10.zgt2.wig	UW	DNase-seq	NA	H-24005	GSM774235
Roadmap Epigenomics	Fetal_Muscle_Back.H-24078	Fetal Muscle	Hotspots	Fetal_Muscle_Back	UW.Fetal_Muscle_Back.ChromatinAccessibility.H-24078.DS18377.twopass.merge150.wgt10.zgt2.wig	UW	DNase-seq	NA	H-24078	GSM817171
Roadmap Epigenomics	Fetal_Muscle_Back.H-24089	Fetal Muscle	Hotspots	Fetal_Muscle_Back	UW.Fetal_Muscle_Back.ChromatinAccessibility.H-24089.DS18454.twopass.merge150.wgt10.zgt2.wig	UW	DNase-seq	NA	H-24089	GSM878611
Roadmap Epigenomics	Fetal_Muscle_Back.H-24111	Fetal Muscle	Hotspots	Fetal_Muscle_Back	UW.Fetal_Muscle_Back.ChromatinAccessibility.H-24111.DS18468.twopass.merge150.wgt10.zgt2.wig	UW	DNase-seq	NA	H-24111	GSM817182
Roadmap Epigenomics	Fetal_Muscle_Back.H-24143	Fetal Muscle	Hotspots	Fetal_Muscle_Back	UW.Fetal_Muscle_Back.ChromatinAccessibility.H-24143.DS18842.twopass.merge150.wgt10.zgt2.wig	UW	DNase-seq	NA	H-24143	GSM817200
Roadmap Epigenomics	Fetal_Muscle_Back.H-24218	Fetal Muscle	Hotspots	Fetal_Muscle_Back	UW.Fetal_Muscle_Back.ChromatinAccessibility.H-24218.DS19117.twopass.merge150.wgt10.zgt2.wig	UW	DNase-seq	NA	H-24218	GSM817207
Roadmap Epigenomics	Fetal_Muscle_Back.H-24244	Fetal Muscle	Hotspots	Fetal_Muscle_Back	UW.Fetal_Muscle_Back.ChromatinAccessibility.H-24244.DS19283.twopass.merge150.wgt10.zgt2.wig	UW	DNase-seq	NA	H-24244	GSM817212
Roadmap Epigenomics	Fetal_Muscle_Back.H-24272	Fetal Muscle	Hotspots	Fetal_Muscle_Back	UW.Fetal_Muscle_Back.ChromatinAccessibility.H-24272.DS19384.twopass.merge150.wgt10.zgt2.wig	UW	DNase-seq	NA	H-24272	GSM817217
Roadmap Epigenomics	Fetal_Muscle_Back.H-24279	Fetal Muscle	Hotspots	Fetal_Muscle_Back	UW.Fetal_Muscle_Back.ChromatinAccessibility.H-24279.DS19441.twopass.merge150.wgt10.zgt2.wig	UW	DNase-seq	NA	H-24279	GSM878632
Roadmap Epigenomics	Fetal_Muscle_Back.H-24297	Fetal Muscle	Hotspots	Fetal_Muscle_Back	UW.Fetal_Muscle_Back.ChromatinAccessibility.H-24297.DS19648.twopass.merge150.wgt10.zgt2.wig	UW	DNase-seq	NA	H-24297	GSM878639
Roadmap Epigenomics	Fetal_Muscle_Back.H-24409	Fetal Muscle	Hotspots	Fetal_Muscle_Back	UW.Fetal_Muscle_Back.ChromatinAccessibility.H-24409.DS20244.twopass.merge150.wgt10.zgt2.wig	UW	DNase-seq	NA	H-24409	GSM878655
Roadmap Epigenomics	Fetal_Muscle_Leg.H-23808	Fetal Muscle	Hotspots	Fetal_Muscle_Leg	UW.Fetal_Muscle_Leg.ChromatinAccessibility.H-23808.DS17429.twopass.merge150.wgt10.zgt2.wig	UW	DNase-seq	NA	H-23808	GSM701505
Roadmap Epigenomics	Fetal_Muscle_Leg.H-24078	Fetal Muscle	Hotspots	Fetal_Muscle_Leg	UW.Fetal_Muscle_Leg.ChromatinAccessibility.H-24078.DS18386.twopass.merge150.wgt10.zgt2.wig	UW	DNase-seq	NA	H-24078	GSM774242
Roadmap Epigenomics	Fetal_Muscle_Leg.H-24089	Fetal Muscle	Hotspots	Fetal_Muscle_Leg	UW.Fetal_Muscle_Leg.ChromatinAccessibility.H-24089.DS18456.twopass.merge150.wgt10.zgt2.wig	UW	DNase-seq	NA	H-24089	GSM817179
Roadmap Epigenomics	Fetal_Muscle_Leg.H-24111	Fetal Muscle	Hotspots	Fetal_Muscle_Leg	UW.Fetal_Muscle_Leg.ChromatinAccessibility.H-24111.DS18471.twopass.merge150.wgt10.zgt2.wig	UW	DNase-seq	NA	H-24111	GSM817183
Roadmap Epigenomics	Fetal_Muscle_Leg.H-24143	Fetal Muscle	Hotspots	Fetal_Muscle_Leg	UW.Fetal_Muscle_Leg.ChromatinAccessibility.H-24143.DS18844.twopass.merge150.wgt10.zgt2.wig	UW	DNase-seq	NA	H-24143	GSM817201
Roadmap Epigenomics	Fetal_Muscle_Leg.H-24198	Fetal Muscle	Hotspots	Fetal_Muscle_Leg	UW.Fetal_Muscle_Leg.ChromatinAccessibility.H-24198.DS19158.twopass.merge150.wgt10.zgt2.wig	UW	DNase-seq	NA	H-24198	GSM878622
Roadmap Epigenomics	Fetal_Muscle_Leg.H-24218	Fetal Muscle	Hotspots	Fetal_Muscle_Leg	UW.Fetal_Muscle_Leg.ChromatinAccessibility.H-24218.DS19115.twopass.merge150.wgt10.zgt2.wig	UW	DNase-seq	NA	H-24218	GSM817206
Roadmap Epigenomics	Fetal_Muscle_Leg.H-24244	Fetal Muscle	Hotspots	Fetal_Muscle_Leg	UW.Fetal_Muscle_Leg.ChromatinAccessibility.H-24244.DS19272.twopass.merge150.wgt10.zgt2.wig	UW	DNase-seq	NA	H-24244	GSM878626
Roadmap Epigenomics	Fetal_Muscle_Leg.H-24259	Fetal Muscle	Hotspots	Fetal_Muscle_Leg	UW.Fetal_Muscle_Leg.ChromatinAccessibility.H-24259.DS19291.twopass.merge150.wgt10.zgt2.wig	UW	DNase-seq	NA	H-24259	GSM817213
Roadmap Epigenomics	Fetal_Muscle_Leg.H-24279	Fetal Muscle	Hotspots	Fetal_Muscle_Leg	UW.Fetal_Muscle_Leg.ChromatinAccessibility.H-24279.DS19436.twopass.merge150.wgt10.zgt2.wig	UW	DNase-seq	NA	H-24279	GSM878631
Roadmap Epigenomics	Fetal_Muscle_Leg.H-24297	Fetal Muscle	Hotspots	Fetal_Muscle_Leg	UW.Fetal_Muscle_Leg.ChromatinAccessibility.H-24297.DS19643.twopass.merge150.wgt10.zgt2.wig	UW	DNase-seq	NA	H-24297	GSM878637
Roadmap Epigenomics	Fetal_Muscle_Leg.H-24409	Fetal Muscle	Hotspots	Fetal_Muscle_Leg	UW.Fetal_Muscle_Leg.ChromatinAccessibility.H-24409.DS20239.twopass.merge150.wgt10.zgt2.wig	UW	DNase-seq	NA	H-24409	GSM878653
Roadmap Epigenomics	Fetal_Muscle_Lower_Limb_Skeletal.H-24042	Fetal Muscle	Hotspots	Fetal_Muscle_Lower_Limb_Skeletal	UW.Fetal_Muscle_Lower_Limb_Skeletal.ChromatinAccessibility.H-24042.DS18174.twopass.merge150.wgt10.zgt2.wig	UW	DNase-seq	NA	H-24042	GSM774238
Roadmap Epigenomics	Fetal_Muscle_Trunk.H-23941	Fetal Muscle	Hotspots	Fetal_Muscle_Trunk	UW.Fetal_Muscle_Trunk.ChromatinAccessibility.H-23941.DS17827.twopass.merge150.wgt10.zgt2.wig	UW	DNase-seq	NA	H-23941	GSM701533
Roadmap Epigenomics	Fetal_Muscle_Trunk.H-24409	Fetal Muscle	Hotspots	Fetal_Muscle_Trunk	UW.Fetal_Muscle_Trunk.ChromatinAccessibility.H-24409.DS20242.twopass.merge150.wgt10.zgt2.wig	UW	DNase-seq	NA	H-24409	GSM878654
Roadmap Epigenomics	Fetal_Muscle_Trunk.H-24507	Fetal Muscle	Hotspots	Fetal_Muscle_Trunk	UW.Fetal_Muscle_Trunk.ChromatinAccessibility.H-24507.DS20544.twopass.merge150.wgt10.zgt2.wig	UW	DNase-seq	NA	H-24507	GSM878664
Roadmap Epigenomics	Fetal_Muscle_Upper_Limb_Skeletal.H-23887	Fetal Muscle	Hotspots	Fetal_Muscle_Upper_Limb_Skeletal	UW.Fetal_Muscle_Upper_Limb_Skeletal.ChromatinAccessibility.H-23887.DS17661.twopass.merge150.wgt10.zgt2.wig	UW	DNase-seq	NA	H-23887	GSM701522
Roadmap Epigenomics	Fetal_Muscle_Upper_Trunk.H-23887	Fetal Muscle	Hotspots	Fetal_Muscle_Upper_Trunk	UW.Fetal_Muscle_Upper_Trunk.ChromatinAccessibility.H-23887.DS17664.twopass.merge150.wgt10.zgt2.wig	UW	DNase-seq	NA	H-23887	GSM774218
Roadmap Epigenomics	Fetal_Placenta.H-23887	Fetal Placenta	Hotspots	Fetal_Placenta	UW.Fetal_Placenta.ChromatinAccessibility.H-23887.DS17639.twopass.merge150.wgt10.zgt2.wig	UW	DNase-seq	NA	H-23887	GSM774215
Roadmap Epigenomics	Fetal_Placenta.H-23914	Fetal Placenta	Hotspots	Fetal_Placenta	UW.Fetal_Placenta.ChromatinAccessibility.H-23914.DS17744.twopass.merge150.wgt10.zgt2.wig	UW	DNase-seq	NA	H-23914	GSM774219
Roadmap Epigenomics	Fetal_Placenta.H-24272	Fetal Placenta	Hotspots	Fetal_Placenta	UW.Fetal_Placenta.ChromatinAccessibility.H-24272.DS19391.twopass.merge150.wgt10.zgt2.wig	UW	DNase-seq	NA	H-24272	GSM817219
Roadmap Epigenomics	Fetal_Placenta.H-24409	Fetal Placenta	Hotspots	Fetal_Placenta	UW.Fetal_Placenta.ChromatinAccessibility.H-24409.DS20346.twopass.merge150.wgt10.zgt2.wig	UW	DNase-seq	NA	H-24409	GSM878659
Roadmap Epigenomics	Fetal_Renal_Cortex.H-23769	Fetal Renal Cortex	Hotspots	Fetal_Renal_Cortex	UW.Fetal_Renal_Cortex.ChromatinAccessibility.H-23769.DS17307.twopass.merge150.wgt10.zgt2.wig	UW	DNase-seq	NA	H-23769	GSM701494
Roadmap Epigenomics	Fetal_Renal_Cortex.H-23790	Fetal Renal Cortex	Hotspots	Fetal_Renal_Cortex	UW.Fetal_Renal_Cortex.ChromatinAccessibility.H-23790.DS17387.twopass.merge150.wgt10.zgt2.wig	UW	DNase-seq	NA	H-23790	GSM701502
Roadmap Epigenomics	Fetal_Renal_Cortex.H-23833	Fetal Renal Cortex	Hotspots	Fetal_Renal_Cortex	UW.Fetal_Renal_Cortex.ChromatinAccessibility.H-23833.DS17455.twopass.merge150.wgt10.zgt2.wig	UW	DNase-seq	NA	H-23833	GSM701511
Roadmap Epigenomics	Fetal_Renal_Cortex.H-23914	Fetal Renal Cortex	Hotspots	Fetal_Renal_Cortex	UW.Fetal_Renal_Cortex.ChromatinAccessibility.H-23914.DS17756.twopass.merge150.wgt10.zgt2.wig	UW	DNase-seq	NA	H-23914	GSM701529
Roadmap Epigenomics	Fetal_Renal_Cortex.H-23941	Fetal Renal Cortex	Hotspots	Fetal_Renal_Cortex	UW.Fetal_Renal_Cortex.ChromatinAccessibility.H-23941.DS17804.twopass.merge150.wgt10.zgt2.wig	UW	DNase-seq	NA	H-23941	GSM701532
Roadmap Epigenomics	Fetal_Renal_Cortex.H-24078	Fetal Renal Cortex	Hotspots	Fetal_Renal_Cortex	UW.Fetal_Renal_Cortex.ChromatinAccessibility.H-24078.DS18428.twopass.merge150.wgt10.zgt2.wig	UW	DNase-seq	NA	H-24078	GSM817176
Roadmap Epigenomics	Fetal_Renal_Cortex.H-24259	Fetal Renal Cortex	Hotspots	Fetal_Renal_Cortex	UW.Fetal_Renal_Cortex.ChromatinAccessibility.H-24259.DS19388.twopass.merge150.wgt10.zgt2.wig	UW	DNase-seq	NA	H-24259	GSM878629
Roadmap Epigenomics	Fetal_Renal_Cortex.H-24493	Fetal Renal Cortex	Hotspots	Fetal_Renal_Cortex	UW.Fetal_Renal_Cortex.ChromatinAccessibility.H-24493.DS20568.twopass.merge150.wgt10.zgt2.wig	UW	DNase-seq	NA	H-24493	GSM878667
Roadmap Epigenomics	Fetal_Renal_Cortex_Left.H-23871	Fetal Renal Cortex	Hotspots	Fetal_Renal_Cortex_Left	UW.Fetal_Renal_Cortex_Left.ChromatinAccessibility.H-23871.DS17550.twopass.merge150.wgt10.zgt2.wig	UW	DNase-seq	NA	H-23871	GSM701519
Roadmap Epigenomics	Fetal_Renal_Cortex_Left.H-24111	Fetal Renal Cortex	Hotspots	Fetal_Renal_Cortex_Left	UW.Fetal_Renal_Cortex_Left.ChromatinAccessibility.H-24111.DS18542.twopass.merge150.wgt10.zgt2.wig	UW	DNase-seq	NA	H-24111	GSM817190
Roadmap Epigenomics	Fetal_Renal_Cortex_Left.H-24169	Fetal Renal Cortex	Hotspots	Fetal_Renal_Cortex_Left	UW.Fetal_Renal_Cortex_Left.ChromatinAccessibility.H-24169.DS18931.twopass.merge150.wgt10.zgt2.wig	UW	DNase-seq	NA	H-24169	GSM817203
Roadmap Epigenomics	Fetal_Renal_Cortex_Left.H-24232	Fetal Renal Cortex	Hotspots	Fetal_Renal_Cortex_Left	UW.Fetal_Renal_Cortex_Left.ChromatinAccessibility.H-24232.DS19257.twopass.merge150.wgt10.zgt2.wig	UW	DNase-seq	NA	H-24232	GSM817211
Roadmap Epigenomics	Fetal_Renal_Cortex_Right.H-23871	Fetal Renal Cortex	Hotspots	Fetal_Renal_Cortex_Right	UW.Fetal_Renal_Cortex_Right.ChromatinAccessibility.H-23871.DS17545.twopass.merge150.wgt10.zgt2.wig	UW	DNase-seq	NA	H-23871	GSM701517
Roadmap Epigenomics	Fetal_Renal_Cortex_Right.H-24169	Fetal Renal Cortex	Hotspots	Fetal_Renal_Cortex_Right	UW.Fetal_Renal_Cortex_Right.ChromatinAccessibility.H-24169.DS18928.twopass.merge150.wgt10.zgt2.wig	UW	DNase-seq	NA	H-24169	GSM817202
Roadmap Epigenomics	Fetal_Renal_Cortex_Right.H-24232	Fetal Renal Cortex	Hotspots	Fetal_Renal_Cortex_Right	UW.Fetal_Renal_Cortex_Right.ChromatinAccessibility.H-24232.DS19254.twopass.merge150.wgt10.zgt2.wig	UW	DNase-seq	NA	H-24232	GSM817210
Roadmap Epigenomics	Fetal_Renal_Pelvis.H-23790	Fetal Renal Pelvis	Hotspots	Fetal_Renal_Pelvis	UW.Fetal_Renal_Pelvis.ChromatinAccessibility.H-23790.DS17381.twopass.merge150.wgt10.zgt2.wig	UW	DNase-seq	NA	H-23790	GSM701501
Roadmap Epigenomics	Fetal_Renal_Pelvis.H-23833	Fetal Renal Pelvis	Hotspots	Fetal_Renal_Pelvis	UW.Fetal_Renal_Pelvis.ChromatinAccessibility.H-23833.DS17451.twopass.merge150.wgt10.zgt2.wig	UW	DNase-seq	NA	H-23833	GSM701510
Roadmap Epigenomics	Fetal_Renal_Pelvis.H-23914	Fetal Renal Pelvis	Hotspots	Fetal_Renal_Pelvis	UW.Fetal_Renal_Pelvis.ChromatinAccessibility.H-23914.DS17760.twopass.merge150.wgt10.zgt2.wig	UW	DNase-seq	NA	H-23914	GSM774222
Roadmap Epigenomics	Fetal_Renal_Pelvis.H-24005	Fetal Renal Pelvis	Hotspots	Fetal_Renal_Pelvis	UW.Fetal_Renal_Pelvis.ChromatinAccessibility.H-24005.DS18088.twopass.merge150.wgt10.zgt2.wig	UW	DNase-seq	NA	H-24005	GSM774236
Roadmap Epigenomics	Fetal_Renal_Pelvis.H-24078	Fetal Renal Pelvis	Hotspots	Fetal_Renal_Pelvis	UW.Fetal_Renal_Pelvis.ChromatinAccessibility.H-24078.DS18431.twopass.merge150.wgt10.zgt2.wig	UW	DNase-seq	NA	H-24078	GSM817177
Roadmap Epigenomics	Fetal_Renal_Pelvis.H-24259	Fetal Renal Pelvis	Hotspots	Fetal_Renal_Pelvis	UW.Fetal_Renal_Pelvis.ChromatinAccessibility.H-24259.DS19386.twopass.merge150.wgt10.zgt2.wig	UW	DNase-seq	NA	H-24259	GSM817218
Roadmap Epigenomics	Fetal_Renal_Pelvis.H-24477	Fetal Renal Pelvis	Hotspots	Fetal_Renal_Pelvis	UW.Fetal_Renal_Pelvis.ChromatinAccessibility.H-24477.DS20448.twopass.merge150.wgt10.zgt2.wig	UW	DNase-seq	NA	H-24477	GSM878662
Roadmap Epigenomics	Fetal_Renal_Pelvis_Left.H-23871	Fetal Renal Pelvis	Hotspots	Fetal_Renal_Pelvis_Left	UW.Fetal_Renal_Pelvis_Left.ChromatinAccessibility.H-23871.DS17553.twopass.merge150.wgt10.zgt2.wig	UW	DNase-seq	NA	H-23871	GSM701520
Roadmap Epigenomics	Fetal_Renal_Pelvis_Left.H-24111	Fetal Renal Pelvis	Hotspots	Fetal_Renal_Pelvis_Left	UW.Fetal_Renal_Pelvis_Left.ChromatinAccessibility.H-24111.DS18666.twopass.merge150.wgt10.zgt2.wig	UW	DNase-seq	NA	H-24111	GSM817193
Roadmap Epigenomics	Fetal_Renal_Pelvis_Left.H-24169	Fetal Renal Pelvis	Hotspots	Fetal_Renal_Pelvis_Left	UW.Fetal_Renal_Pelvis_Left.ChromatinAccessibility.H-24169.DS18964.twopass.merge150.wgt10.zgt2.wig	UW	DNase-seq	NA	H-24169	GSM817205
Roadmap Epigenomics	Fetal_Renal_Pelvis_Left.H-24232	Fetal Renal Pelvis	Hotspots	Fetal_Renal_Pelvis_Left	UW.Fetal_Renal_Pelvis_Left.ChromatinAccessibility.H-24232.DS19238.twopass.merge150.wgt10.zgt2.wig	UW	DNase-seq	NA	H-24232	GSM817209
Roadmap Epigenomics	Fetal_Renal_Pelvis_Right.H-23871	Fetal Renal Pelvis	Hotspots	Fetal_Renal_Pelvis_Right	UW.Fetal_Renal_Pelvis_Right.ChromatinAccessibility.H-23871.DS17548.twopass.merge150.wgt10.zgt2.wig	UW	DNase-seq	NA	H-23871	GSM701518
Roadmap Epigenomics	Fetal_Renal_Pelvis_Right.H-24111	Fetal Renal Pelvis	Hotspots	Fetal_Renal_Pelvis_Right	UW.Fetal_Renal_Pelvis_Right.ChromatinAccessibility.H-24111.DS18663.twopass.merge150.wgt10.zgt2.wig	UW	DNase-seq	NA	H-24111	GSM817192
Roadmap Epigenomics	Fetal_Renal_Pelvis_Right.H-24169	Fetal Renal Pelvis	Hotspots	Fetal_Renal_Pelvis_Right	UW.Fetal_Renal_Pelvis_Right.ChromatinAccessibility.H-24169.DS18961.twopass.merge150.wgt10.zgt2.wig	UW	DNase-seq	NA	H-24169	GSM817204
Roadmap Epigenomics	Fetal_Renal_Pelvis_Right.H-24232	Fetal Renal Pelvis	Hotspots	Fetal_Renal_Pelvis_Right	UW.Fetal_Renal_Pelvis_Right.ChromatinAccessibility.H-24232.DS19235.twopass.merge150.wgt10.zgt2.wig	UW	DNase-seq	NA	H-24232	GSM817208
Roadmap Epigenomics	Fetal_Skin.H-22337	Fetal Skin	Hotspots	Fetal_Skin	UW.Fetal_Skin.ChromatinAccessibility.H-22337.DS10987.twopass.merge150.wgt10.zgt2.wig	UW	DNase-seq	NA	H-22337	GSM817158
Roadmap Epigenomics	Fetal_Spinal_Cord.H-24111	Fetal Spinal Cord	Hotspots	Fetal_Spinal_Cord	UW.Fetal_Spinal_Cord.ChromatinAccessibility.H-24111.DS18501.twopass.merge150.wgt10.zgt2.wig	UW	DNase-seq	NA	H-24111	GSM817189
Roadmap Epigenomics	Fetal_Spinal_Cord.H-24409	Fetal Spinal Cord	Hotspots	Fetal_Spinal_Cord	UW.Fetal_Spinal_Cord.ChromatinAccessibility.H-24409.DS20351.twopass.merge150.wgt10.zgt2.wig	UW	DNase-seq	NA	H-24409	GSM878661
Roadmap Epigenomics	Fetal_Spinal_Cord.H-24493	Fetal Spinal Cord	Hotspots	Fetal_Spinal_Cord	UW.Fetal_Spinal_Cord.ChromatinAccessibility.H-24493.DS20530.twopass.merge150.wgt10.zgt2.wig	UW	DNase-seq	NA	H-24493	GSM878663
Roadmap Epigenomics	Fetal_Spleen.H-23399	Fetal Spleen	Hotspots	Fetal_Spleen	UW.Fetal_Spleen.ChromatinAccessibility.H-23399.DS17448.twopass.merge150.wgt10.zgt2.wig	UW	DNase-seq	NA	H-23399	GSM701509
Roadmap Epigenomics	Fetal_Stomach.H-23589	Fetal Stomach	Hotspots	Fetal_Stomach	UW.Fetal_Stomach.ChromatinAccessibility.H-23589.DS16530.twopass.merge150.wgt10.zgt2.wig	UW	DNase-seq	NA	H-23589	GSM774202
Roadmap Epigenomics	Fetal_Stomach.H-23758	Fetal Stomach	Hotspots	Fetal_Stomach	UW.Fetal_Stomach.ChromatinAccessibility.H-23758.DS17172.twopass.merge150.wgt10.zgt2.wig	UW	DNase-seq	NA	H-23758	GSM774212
Roadmap Epigenomics	Fetal_Stomach.H-23769	Fetal Stomach	Hotspots	Fetal_Stomach	UW.Fetal_Stomach.ChromatinAccessibility.H-23769.DS17325.twopass.merge150.wgt10.zgt2.wig	UW	DNase-seq	NA	H-23769	GSM701498
Roadmap Epigenomics	Fetal_Stomach.H-23887	Fetal Stomach	Hotspots	Fetal_Stomach	UW.Fetal_Stomach.ChromatinAccessibility.H-23887.DS17659.twopass.merge150.wgt10.zgt2.wig	UW	DNase-seq	NA	H-23887	GSM701521
Roadmap Epigenomics	Fetal_Stomach.H-23914	Fetal Stomach	Hotspots	Fetal_Stomach	UW.Fetal_Stomach.ChromatinAccessibility.H-23914.DS17750.twopass.merge150.wgt10.zgt2.wig	UW	DNase-seq	NA	H-23914	GSM701528
Roadmap Epigenomics	Fetal_Stomach.H-23964	Fetal Stomach	Hotspots	Fetal_Stomach	UW.Fetal_Stomach.ChromatinAccessibility.H-23964.DS17878.twopass.merge150.wgt10.zgt2.wig	UW	DNase-seq	NA	H-23964	GSM701538
Roadmap Epigenomics	Fetal_Stomach.H-24005	Fetal Stomach	Hotspots	Fetal_Stomach	UW.Fetal_Stomach.ChromatinAccessibility.H-24005.DS17963.twopass.merge150.wgt10.zgt2.wig	UW	DNase-seq	NA	H-24005	GSM774232
Roadmap Epigenomics	Fetal_Stomach.H-24078	Fetal Stomach	Hotspots	Fetal_Stomach	UW.Fetal_Stomach.ChromatinAccessibility.H-24078.DS18389.twopass.merge150.wgt10.zgt2.wig	UW	DNase-seq	NA	H-24078	GSM817173
Roadmap Epigenomics	Fetal_Stomach.H-24125	Fetal Stomach	Hotspots	Fetal_Stomach	UW.Fetal_Stomach.ChromatinAccessibility.H-24125.DS18821.twopass.merge150.wgt10.zgt2.wig	UW	DNase-seq	NA	H-24125	GSM817199
Roadmap Epigenomics	Fetal_Stomach.H-24401	Fetal Stomach	Hotspots	Fetal_Stomach	UW.Fetal_Stomach.ChromatinAccessibility.H-24401.DS20349.twopass.merge150.wgt10.zgt2.wig	UW	DNase-seq	NA	H-24401	GSM878660
Roadmap Epigenomics	Fetal_Stomach.H-24507	Fetal Stomach	Hotspots	Fetal_Stomach	UW.Fetal_Stomach.ChromatinAccessibility.H-24507.DS20546.twopass.merge150.wgt10.zgt2.wig	UW	DNase-seq	NA	H-24507	GSM878665
Roadmap Epigenomics	Fetal_Testes.H24198_H23640_H24042	Fetal Testes	Hotspots	Fetal_Testes	UW.Fetal_Testes.ChromatinAccessibility.H24198_H23640_H24042.DS18942.twopass.merge150.wgt10.zgt2.wig	UW	DNase-seq	NA	H24198_H23640_H24042	GSM878617
Roadmap Epigenomics	Fetal_Thymus.H-23589	Fetal Thymus	Hotspots	Fetal_Thymus	UW.Fetal_Thymus.ChromatinAccessibility.H-23589.DS16490.twopass.merge150.wgt10.zgt2.wig	UW	DNase-seq	NA	H-23589	GSM665823
Roadmap Epigenomics	Fetal_Thymus.H-23663	Fetal Thymus	Hotspots	Fetal_Thymus	UW.Fetal_Thymus.ChromatinAccessibility.H-23663.DS16841.twopass.merge150.wgt10.zgt2.wig	UW	DNase-seq	NA	H-23663	GSM774204
Roadmap Epigenomics	Fetal_Thymus.H-23769	Fetal Thymus	Hotspots	Fetal_Thymus	UW.Fetal_Thymus.ChromatinAccessibility.H-23769.DS17323.twopass.merge150.wgt10.zgt2.wig	UW	DNase-seq	NA	H-23769	GSM701497
Roadmap Epigenomics	Fetal_Thymus.H-23833	Fetal Thymus	Hotspots	Fetal_Thymus	UW.Fetal_Thymus.ChromatinAccessibility.H-23833.DS17474.twopass.merge150.wgt10.zgt2.wig	UW	DNase-seq	NA	H-23833	GSM701513
Roadmap Epigenomics	Fetal_Thymus.H-23964	Fetal Thymus	Hotspots	Fetal_Thymus	UW.Fetal_Thymus.ChromatinAccessibility.H-23964.DS17875.twopass.merge150.wgt10.zgt2.wig	UW	DNase-seq	NA	H-23964	GSM701537
Roadmap Epigenomics	Fetal_Thymus.H-23964	Fetal Thymus	Hotspots	Fetal_Thymus	UW.Fetal_Thymus.ChromatinAccessibility.H-23964.DS17876.twopass.merge150.wgt10.zgt2.wig	UW	DNase-seq	NA	H-23964	GSM774230
Roadmap Epigenomics	Fetal_Thymus.H-24078	Fetal Thymus	Hotspots	Fetal_Thymus	UW.Fetal_Thymus.ChromatinAccessibility.H-24078.DS18382.twopass.merge150.wgt10.zgt2.wig	UW	DNase-seq	NA	H-24078	GSM817172
Roadmap Epigenomics	Fetal_Thymus.H-24259	Fetal Thymus	Hotspots	Fetal_Thymus	UW.Fetal_Thymus.ChromatinAccessibility.H-24259.DS19287.twopass.merge150.wgt10.zgt2.wig	UW	DNase-seq	NA	H-24259	GSM878627
Roadmap Epigenomics	Fetal_Thymus.H-24401	Fetal Thymus	Hotspots	Fetal_Thymus	UW.Fetal_Thymus.ChromatinAccessibility.H-24401.DS20335.twopass.merge150.wgt10.zgt2.wig	UW	DNase-seq	NA	H-24401	GSM878656
Roadmap Epigenomics	Fetal_Thymus.H-24409	Fetal Thymus	Hotspots	Fetal_Thymus	UW.Fetal_Thymus.ChromatinAccessibility.H-24409.DS20341.twopass.merge150.wgt10.zgt2.wig	UW	DNase-seq	NA	H-24409	GSM878657
Roadmap Epigenomics	Fibroblasts_Fetal_Skin_Abdomen.H-24259	Fibroblast	Hotspots	Fibroblasts_Fetal_Skin_Abdomen	UW.Fibroblasts_Fetal_Skin_Abdomen.ChromatinAccessibility.H-24259.DS19558.twopass.merge150.wgt10.zgt2.wig	UW	DNase-seq	NA	H-24259	GSM878635
Roadmap Epigenomics	Fibroblasts_Fetal_Skin_Abdomen.H-24259	Fibroblast	Hotspots	Fibroblasts_Fetal_Skin_Abdomen	UW.Fibroblasts_Fetal_Skin_Abdomen.ChromatinAccessibility.H-24259.DS19561.twopass.merge150.wgt10.zgt2.wig	UW	DNase-seq	NA	H-24259	GSM878636
Roadmap Epigenomics	Fibroblasts_Fetal_Skin_Back.H-24218	Fibroblast	Hotspots	Fibroblasts_Fetal_Skin_Back	UW.Fibroblasts_Fetal_Skin_Back.ChromatinAccessibility.H-24218.DS19233.twopass.merge150.wgt10.zgt2.wig	UW	DNase-seq	NA	H-24218	GSM878624
Roadmap Epigenomics	Fibroblasts_Fetal_Skin_Biceps_Left.H-24259	Fibroblast	Hotspots	Fibroblasts_Fetal_Skin_Biceps_Left	UW.Fibroblasts_Fetal_Skin_Biceps_Left.ChromatinAccessibility.H-24259.DS19857.twopass.merge150.wgt10.zgt2.wig	UW	DNase-seq	NA	H-24259	GSM878644
Roadmap Epigenomics	Fibroblasts_Fetal_Skin_Biceps_Left.H-24259	Fibroblast	Hotspots	Fibroblasts_Fetal_Skin_Biceps_Left	UW.Fibroblasts_Fetal_Skin_Biceps_Left.ChromatinAccessibility.H-24259.DS19867.twopass.merge150.wgt10.zgt2.wig	UW	DNase-seq	NA	H-24259	GSM878645
Roadmap Epigenomics	Fibroblasts_Fetal_Skin_Biceps_Right.H-24259	Fibroblast	Hotspots	Fibroblasts_Fetal_Skin_Biceps_Right	UW.Fibroblasts_Fetal_Skin_Biceps_Right.ChromatinAccessibility.H-24259.DS19745.twopass.merge150.wgt10.zgt2.wig	UW	DNase-seq	NA	H-24259	GSM878642
Roadmap Epigenomics	Fibroblasts_Fetal_Skin_Biceps_Right.H-24259	Fibroblast	Hotspots	Fibroblasts_Fetal_Skin_Biceps_Right	UW.Fibroblasts_Fetal_Skin_Biceps_Right.ChromatinAccessibility.H-24259.DS19761.twopass.merge150.wgt10.zgt2.wig	UW	DNase-seq	NA	H-24259	GSM878643
Roadmap Epigenomics	Fibroblasts_Fetal_Skin_Quadriceps_Left.H-24259	Fibroblast	Hotspots	Fibroblasts_Fetal_Skin_Quadriceps_Left	UW.Fibroblasts_Fetal_Skin_Quadriceps_Left.ChromatinAccessibility.H-24259.DS20046.twopass.merge150.wgt10.zgt2.wig	UW	DNase-seq	NA	H-24259	GSM878648
Roadmap Epigenomics	Fibroblasts_Fetal_Skin_Quadriceps_Left.H-24259	Fibroblast	Hotspots	Fibroblasts_Fetal_Skin_Quadriceps_Left	UW.Fibroblasts_Fetal_Skin_Quadriceps_Left.ChromatinAccessibility.H-24259.DS20056.twopass.merge150.wgt10.zgt2.wig	UW	DNase-seq	NA	H-24259	GSM878649
Roadmap Epigenomics	Fibroblasts_Fetal_Skin_Quadriceps_Right.H-24259	Fibroblast	Hotspots	Fibroblasts_Fetal_Skin_Quadriceps_Right	UW.Fibroblasts_Fetal_Skin_Quadriceps_Right.ChromatinAccessibility.H-24259.DS19943.twopass.merge150.wgt10.zgt2.wig	UW	DNase-seq	NA	H-24259	GSM878646
Roadmap Epigenomics	Fibroblasts_Fetal_Skin_Quadriceps_Right.H-24259	Fibroblast	Hotspots	Fibroblasts_Fetal_Skin_Quadriceps_Right	UW.Fibroblasts_Fetal_Skin_Quadriceps_Right.ChromatinAccessibility.H-24259.DS19948.twopass.merge150.wgt10.zgt2.wig	UW	DNase-seq	NA	H-24259	GSM878647
Roadmap Epigenomics	Fibroblasts_Fetal_Skin_Scalp.H-24259	Fibroblast	Hotspots	Fibroblasts_Fetal_Skin_Scalp	UW.Fibroblasts_Fetal_Skin_Scalp.ChromatinAccessibility.H-24259.DS19444.twopass.merge150.wgt10.zgt2.wig	UW	DNase-seq	NA	H-24259	GSM878633
Roadmap Epigenomics	Fibroblasts_Fetal_Skin_Scalp.H-24259	Fibroblast	Hotspots	Fibroblasts_Fetal_Skin_Scalp	UW.Fibroblasts_Fetal_Skin_Scalp.ChromatinAccessibility.H-24259.DS19449.twopass.merge150.wgt10.zgt2.wig	UW	DNase-seq	NA	H-24259	GSM878634
Roadmap Epigenomics	Fibroblasts_Fetal_Skin_Upper_Back.H-24259	Fibroblast	Hotspots	Fibroblasts_Fetal_Skin_Upper_Back	UW.Fibroblasts_Fetal_Skin_Upper_Back.ChromatinAccessibility.H-24259.DS19696.twopass.merge150.wgt10.zgt2.wig	UW	DNase-seq	NA	H-24259	GSM878640
Roadmap Epigenomics	Fibroblasts_Fetal_Skin_Upper_Back.H-24259	Fibroblast	Hotspots	Fibroblasts_Fetal_Skin_Upper_Back	UW.Fibroblasts_Fetal_Skin_Upper_Back.ChromatinAccessibility.H-24259.DS19706.twopass.merge150.wgt10.zgt2.wig	UW	DNase-seq	NA	H-24259	GSM878641
Roadmap Epigenomics	H1_BMP4_Derived_Mesendoderm_Cultured_Cells	ES Cell	Hotspots	Mesendoderm_Cultured_Cells	UW.H1_BMP4_Derived_Mesendoderm_Cultured_Cells.ChromatinAccessibility.DS18732.twopass.merge150.wgt10.zgt2.wig	UW	DNase-seq	NA	NA	GSM817198
Roadmap Epigenomics	H1_BMP4_Derived_Mesendoderm_Cultured_Cells	ES Cell	Hotspots	Mesendoderm_Cultured_Cells	UW.H1_BMP4_Derived_Mesendoderm_Cultured_Cells.ChromatinAccessibility.DS19310.twopass.merge150.wgt10.zgt2.wig	UW	DNase-seq	NA	NA	GSM817215
Roadmap Epigenomics	H1_BMP4_Derived_Trophoblast_Cultured_Cells	ES Cell	Hotspots	Trophoblast_Cultured_Cells	UW.H1_BMP4_Derived_Trophoblast_Cultured_Cells.ChromatinAccessibility.DS18736.twopass.merge150.wgt10.zgt2.wig	UW	DNase-seq	NA	NA	GSM878614
Roadmap Epigenomics	H1_BMP4_Derived_Trophoblast_Cultured_Cells	ES Cell	Hotspots	Trophoblast_Cultured_Cells	UW.H1_BMP4_Derived_Trophoblast_Cultured_Cells.ChromatinAccessibility.DS19317.twopass.merge150.wgt10.zgt2.wig	UW	DNase-seq	NA	NA	GSM878628
Roadmap Epigenomics	H1	ES Cell	Hotspots	H1	UW.H1.ChromatinAccessibility.DS18873.twopass.merge150.wgt10.zgt2.wig	UW	DNase-seq	NA	NA	GSM878616
Roadmap Epigenomics	H1	ES Cell	Hotspots	H1	UW.H1.ChromatinAccessibility.DS19100.twopass.merge150.wgt10.zgt2.wig	UW	DNase-seq	NA	NA	GSM878621
Roadmap Epigenomics	H1_Derived_Mesenchymal_Stem_Cells	ES Cell	Hotspots	Mesenchymal_Stem_Cells	UW.H1_Derived_Mesenchymal_Stem_Cells.ChromatinAccessibility.DS20671.twopass.merge150.wgt10.zgt2.wig	UW	DNase-seq	NA	NA	GSM906380
Roadmap Epigenomics	H1_Derived_Mesenchymal_Stem_Cells	ES Cell	Hotspots	Mesenchymal_Stem_Cells	UW.H1_Derived_Mesenchymal_Stem_Cells.ChromatinAccessibility.DS21042.twopass.merge150.wgt10.zgt2.wig	UW	DNase-seq	NA	NA	GSM906381
Roadmap Epigenomics	H1_Derived_Neuronal_Progenitor_Cultured_Cells	ES Cell	Hotspots	Neuronal_Progenitor_Cultured_Cells	UW.H1_Derived_Neuronal_Progenitor_Cultured_Cells.ChromatinAccessibility.DS18739.twopass.merge150.wgt10.zgt2.wig	UW	DNase-seq	NA	NA	GSM878615
Roadmap Epigenomics	H1_Derived_Neuronal_Progenitor_Cultured_Cells	ES Cell	Hotspots	Neuronal_Progenitor_Cultured_Cells	UW.H1_Derived_Neuronal_Progenitor_Cultured_Cells.ChromatinAccessibility.DS20153.twopass.merge150.wgt10.zgt2.wig	UW	DNase-seq	NA	NA	GSM906379
Roadmap Epigenomics	H9	ES Cell	Hotspots	H9	UW.H9.ChromatinAccessibility.DS18517.twopass.merge150.wgt10.zgt2.wig	UW	DNase-seq	NA	NA	GSM878612
Roadmap Epigenomics	H9	ES Cell	Hotspots	H9	UW.H9.ChromatinAccessibility.DS18522.twopass.merge150.wgt10.zgt2.wig	UW	DNase-seq	NA	NA	GSM878613
Roadmap Epigenomics	IMR90	Lung	Hotspots	IMR90	UW.IMR90.ChromatinAccessibility.DS11759.twopass.merge150.wgt10.zgt2.wig	UW	DNase-seq	NA	NA	GSM468792
Roadmap Epigenomics	IMR90	Lung	Hotspots	IMR90	UW.IMR90.ChromatinAccessibility.DS11764.twopass.merge150.wgt10.zgt2.wig	UW	DNase-seq	NA	NA	GSM468801
Roadmap Epigenomics	IMR90	Lung	Hotspots	IMR90	UW.IMR90.ChromatinAccessibility.DS13219.twopass.merge150.wgt10.zgt2.wig	UW	DNase-seq	NA	NA	GSM530665
Roadmap Epigenomics	IMR90	Lung	Hotspots	IMR90	UW.IMR90.ChromatinAccessibility.DS13229.twopass.merge150.wgt10.zgt2.wig	UW	DNase-seq	NA	NA	GSM530666
Roadmap Epigenomics	iPS_DF_19.11	IPS cell	Hotspots	iPS_DF_19.11	UW.iPS_DF_19.11.ChromatinAccessibility.DS15153.twopass.merge150.wgt10.zgt2.wig	UW	DNase-seq	NA	NA	GSM665801
Roadmap Epigenomics	iPS_DF_19.7	IPS cell	Hotspots	iPS_DF_19.7	UW.iPS_DF_19.7.ChromatinAccessibility.DS15148.twopass.merge150.wgt10.zgt2.wig	UW	DNase-seq	NA	NA	GSM665800
Roadmap Epigenomics	iPS_DF_4.7	IPS cell	Hotspots	iPS_DF_4.7	UW.iPS_DF_4.7.ChromatinAccessibility.DS15169.twopass.merge150.wgt10.zgt2.wig	UW	DNase-seq	NA	NA	GSM665803
Roadmap Epigenomics	iPS_DF_6.9	IPS cell	Hotspots	iPS_DF_6.9	UW.iPS_DF_6.9.ChromatinAccessibility.DS15164.twopass.merge150.wgt10.zgt2.wig	UW	DNase-seq	NA	NA	GSM665802
Roadmap Epigenomics	Mobilized_CD34_Primary_Cells.RO_00738+	Blood	Hotspots	CD34_Mobilised	UW.Mobilized_CD34_Primary_Cells.ChromatinAccessibility.RO_00738.DS13199.twopass.merge150.wgt10.zgt2.wig	UW	DNase-seq	NA	RO_00738+	GSM530664
Roadmap Epigenomics	Mobilized_CD34_Primary_Cells.RO_01480+	Blood	Hotspots	CD34_Mobilised	UW.Mobilized_CD34_Primary_Cells.ChromatinAccessibility.RO_01480.DS12771.twopass.merge150.wgt10.zgt2.wig	UW	DNase-seq	NA	RO_01480+	GSM530658
Roadmap Epigenomics	Mobilized_CD34_Primary_Cells.RO_01492+	Blood	Hotspots	CD34_Mobilised	UW.Mobilized_CD34_Primary_Cells.ChromatinAccessibility.RO_01492.DS12774.twopass.merge150.wgt10.zgt2.wig	UW	DNase-seq	NA	RO_01492+	GSM530659
Roadmap Epigenomics	Mobilized_CD34_Primary_Cells.RO_01492+	Blood	Hotspots	CD34_Mobilised	UW.Mobilized_CD34_Primary_Cells.ChromatinAccessibility.RO_01492.DS14206.twopass.merge150.wgt10.zgt2.wig	UW	DNase-seq	NA	RO_01492+	GSM595919
Roadmap Epigenomics	Mobilized_CD34_Primary_Cells.RO_01508+	Blood	Hotspots	CD34_Mobilised	UW.Mobilized_CD34_Primary_Cells.ChromatinAccessibility.RO_01508.DS11202.twopass.merge150.wgt10.zgt2.wig	UW	DNase-seq	NA	RO_01508+	GSM493386
Roadmap Epigenomics	Mobilized_CD34_Primary_Cells.RO_01517+	Blood	Hotspots	CD34_Mobilised	UW.Mobilized_CD34_Primary_Cells.ChromatinAccessibility.RO_01517.DS14129.twopass.merge150.wgt10.zgt2.wig	UW	DNase-seq	NA	RO_01517+	GSM595917
Roadmap Epigenomics	Mobilized_CD34_Primary_Cells.RO_01520+	Blood	Hotspots	CD34_Mobilised	UW.Mobilized_CD34_Primary_Cells.ChromatinAccessibility.RO_01520.DS12785.twopass.merge150.wgt10.zgt2.wig	UW	DNase-seq	NA	RO_01520+	GSM530660
Roadmap Epigenomics	Mobilized_CD34_Primary_Cells.RO_01527+	Blood	Hotspots	CD34_Mobilised	UW.Mobilized_CD34_Primary_Cells.ChromatinAccessibility.RO_01527.DS11666.twopass.merge150.wgt10.zgt2.wig	UW	DNase-seq	NA	RO_01527+	GSM493387
Roadmap Epigenomics	Mobilized_CD34_Primary_Cells.RO_01535+	Blood	Hotspots	CD34_Mobilised	UW.Mobilized_CD34_Primary_Cells.ChromatinAccessibility.RO_01535.DS12274.twopass.merge150.wgt10.zgt2.wig	UW	DNase-seq	NA	RO_01535+	GSM493384
Roadmap Epigenomics	Mobilized_CD34_Primary_Cells.RO_01535+	Blood	Hotspots	CD34_Mobilised	UW.Mobilized_CD34_Primary_Cells.ChromatinAccessibility.RO_01535.DS14197.twopass.merge150.wgt10.zgt2.wig	UW	DNase-seq	NA	RO_01535+	GSM595918
Roadmap Epigenomics	Mobilized_CD34_Primary_Cells.RO_01536+	Blood	Hotspots	CD34_Mobilised	UW.Mobilized_CD34_Primary_Cells.ChromatinAccessibility.RO_01536.DS12339.twopass.merge150.wgt10.zgt2.wig	UW	DNase-seq	NA	RO_01536+	GSM530652
Roadmap Epigenomics	Mobilized_CD34_Primary_Cells.RO_01549+	Blood	Hotspots	CD34_Mobilised	UW.Mobilized_CD34_Primary_Cells.ChromatinAccessibility.RO_01549.DS12734.twopass.merge150.wgt10.zgt2.wig	UW	DNase-seq	NA	RO_01549+	GSM530657
Roadmap Epigenomics	Mobilized_CD34_Primary_Cells.RO_01562+	Blood	Hotspots	CD34_Mobilised	UW.Mobilized_CD34_Primary_Cells.ChromatinAccessibility.RO_01562.DS13196.twopass.merge150.wgt10.zgt2.wig	UW	DNase-seq	NA	RO_01562+	GSM530663
Roadmap Epigenomics	Mobilized_CD34_Primary_Cells.RO_01701+	Blood	Hotspots	CD34_Mobilised	UW.Mobilized_CD34_Primary_Cells.ChromatinAccessibility.RO_01701.DS17112.twopass.merge150.wgt10.zgt2.wig	UW	DNase-seq	NA	RO_01701+	GSM774208
Roadmap Epigenomics	Mobilized_CD4_Primary_Cells.RO_01679+	Blood	Hotspots	CD4_Mobilised	UW.Mobilized_CD4_Primary_Cells.ChromatinAccessibility.RO_01679.DS16955.twopass.merge150.wgt10.zgt2.wig	UW	DNase-seq	NA	RO_01679+	GSM701489
Roadmap Epigenomics	Mobilized_CD4_Primary_Cells.RO_01701+	Blood	Hotspots	CD4_Mobilised	UW.Mobilized_CD4_Primary_Cells.ChromatinAccessibility.RO_01701.DS17175.twopass.merge150.wgt10.zgt2.wig	UW	DNase-seq	NA	RO_01701+	GSM701491
Roadmap Epigenomics	Mobilized_CD56_Primary_Cells.RO_01689+	Blood	Hotspots	CD56_Mobilised	UW.Mobilized_CD56_Primary_Cells.ChromatinAccessibility.RO_01689.DS16376.twopass.merge150.wgt10.zgt2.wig	UW	DNase-seq	NA	RO_01689+	GSM665820
Roadmap Epigenomics	Mobilized_CD8_Primary_Cells.RO_01679+	Blood	Hotspots	CD8_Mobilised	UW.Mobilized_CD8_Primary_Cells.ChromatinAccessibility.RO_01679.DS16962.twopass.merge150.wgt10.zgt2.wig	UW	DNase-seq	NA	RO_01679+	GSM817160
Roadmap Epigenomics	Penis_Foreskin_Fibroblast_Primary_Cells.skin01	Fibroblast	Hotspots	Penis_Foreskin_Fibroblast	UW.Penis_Foreskin_Fibroblast_Primary_Cells.ChromatinAccessibility.skin01.DS18224.twopass.merge150.wgt10.zgt2.wig	UW	DNase-seq	NA	skin01	GSM774240
Roadmap Epigenomics	Penis_Foreskin_Fibroblast_Primary_Cells.skin01	Fibroblast	Hotspots	Penis_Foreskin_Fibroblast	UW.Penis_Foreskin_Fibroblast_Primary_Cells.ChromatinAccessibility.skin01.DS18229.twopass.merge150.wgt10.zgt2.wig	UW	DNase-seq	NA	skin01	GSM774241
Roadmap Epigenomics	Penis_Foreskin_Fibroblast_Primary_Cells.skin02	Fibroblast	Hotspots	Penis_Foreskin_Fibroblast	UW.Penis_Foreskin_Fibroblast_Primary_Cells.ChromatinAccessibility.skin02.DS18252.twopass.merge150.wgt10.zgt2.wig	UW	DNase-seq	NA	skin02	GSM817169
Roadmap Epigenomics	Penis_Foreskin_Fibroblast_Primary_Cells.skin02	Fibroblast	Hotspots	Penis_Foreskin_Fibroblast	UW.Penis_Foreskin_Fibroblast_Primary_Cells.ChromatinAccessibility.skin02.DS18256.twopass.merge150.wgt10.zgt2.wig	UW	DNase-seq	NA	skin02	GSM817170
Roadmap Epigenomics	Penis_Foreskin_Keratinocyte_Primary_Cells.skin01	Skin	Hotspots	Penis_Foreskin_Keratinocyte	UW.Penis_Foreskin_Keratinocyte_Primary_Cells.ChromatinAccessibility.skin01.DS18692.twopass.merge150.wgt10.zgt2.wig	UW	DNase-seq	NA	skin01	GSM817194
Roadmap Epigenomics	Penis_Foreskin_Keratinocyte_Primary_Cells.skin01	Skin	Hotspots	Penis_Foreskin_Keratinocyte	UW.Penis_Foreskin_Keratinocyte_Primary_Cells.ChromatinAccessibility.skin01.DS18695.twopass.merge150.wgt10.zgt2.wig	UW	DNase-seq	NA	skin01	GSM817195
Roadmap Epigenomics	Penis_Foreskin_Keratinocyte_Primary_Cells.skin02	Skin	Hotspots	Penis_Foreskin_Keratinocyte	UW.Penis_Foreskin_Keratinocyte_Primary_Cells.ChromatinAccessibility.skin02.DS18714.twopass.merge150.wgt10.zgt2.wig	UW	DNase-seq	NA	skin02	GSM817196
Roadmap Epigenomics	Penis_Foreskin_Keratinocyte_Primary_Cells.skin02	Skin	Hotspots	Penis_Foreskin_Keratinocyte	UW.Penis_Foreskin_Keratinocyte_Primary_Cells.ChromatinAccessibility.skin02.DS18718.twopass.merge150.wgt10.zgt2.wig	UW	DNase-seq	NA	skin02	GSM817197
Roadmap Epigenomics	Penis_Foreskin_Melanocyte_Primary_Cells.skin01	Skin	Hotspots	Penis_Foreskin_Melanocyte	UW.Penis_Foreskin_Melanocyte_Primary_Cells.ChromatinAccessibility.skin01.DS18590.twopass.merge150.wgt10.zgt2.wig	UW	DNase-seq	NA	skin01	GSM774243
Roadmap Epigenomics	Penis_Foreskin_Melanocyte_Primary_Cells.skin01	Skin	Hotspots	Penis_Foreskin_Melanocyte	UW.Penis_Foreskin_Melanocyte_Primary_Cells.ChromatinAccessibility.skin01.DS18601.twopass.merge150.wgt10.zgt2.wig	UW	DNase-seq	NA	skin01	GSM774244
Consolidated Roadmap Epigenomics	E003 H1 Cells	ES Cell	Hotspots	E003 H1 Cells	E003-DNase.hotspot.fdr0.01.broad.bed	UW	DNase-seq	NA	NA	http://egg2.wustl.edu/roadmap/data/byFileType/peaks/consolidated/broadPeak/DNase/E003-DNase.hotspot.fdr0.01.broad.bed.gz
Consolidated Roadmap Epigenomics	E004 H1 BMP4 Derived Mesendoderm Cultured Cells	ES Cell	Hotspots	E004 H1 BMP4 Derived Mesendoderm Cultured Cells	E004-DNase.hotspot.fdr0.01.broad.bed	UW	DNase-seq	NA	NA	http://egg2.wustl.edu/roadmap/data/byFileType/peaks/consolidated/broadPeak/DNase/E004-DNase.hotspot.fdr0.01.broad.bed.gz
Consolidated Roadmap Epigenomics	E005 H1 BMP4 Derived Trophoblast Cultured Cells	ES Cell	Hotspots	E005 H1 BMP4 Derived Trophoblast Cultured Cells	E005-DNase.hotspot.fdr0.01.broad.bed	UW	DNase-seq	NA	NA	http://egg2.wustl.edu/roadmap/data/byFileType/peaks/consolidated/broadPeak/DNase/E005-DNase.hotspot.fdr0.01.broad.bed.gz
Consolidated Roadmap Epigenomics	E006 H1 Derived Mesenchymal Stem Cells	ES Cell	Hotspots	E006 H1 Derived Mesenchymal Stem Cells	E006-DNase.hotspot.fdr0.01.broad.bed	UW	DNase-seq	NA	NA	http://egg2.wustl.edu/roadmap/data/byFileType/peaks/consolidated/broadPeak/DNase/E006-DNase.hotspot.fdr0.01.broad.bed.gz
Consolidated Roadmap Epigenomics	E007 H1 Derived Neuronal Progenitor Cultured Cells	ES Cell	Hotspots	E007 H1 Derived Neuronal Progenitor Cultured Cells	E007-DNase.hotspot.fdr0.01.broad.bed	UW	DNase-seq	NA	NA	http://egg2.wustl.edu/roadmap/data/byFileType/peaks/consolidated/broadPeak/DNase/E007-DNase.hotspot.fdr0.01.broad.bed.gz
Consolidated Roadmap Epigenomics	E008 H9 Cells	ES Cell	Hotspots	E008 H9 Cells	E008-DNase.hotspot.fdr0.01.broad.bed	UW	DNase-seq	NA	NA	http://egg2.wustl.edu/roadmap/data/byFileType/peaks/consolidated/broadPeak/DNase/E008-DNase.hotspot.fdr0.01.broad.bed.gz
Consolidated Roadmap Epigenomics	E017 IMR90 fetal lung fibroblasts Cell Line	Lung	Hotspots	E017 IMR90 fetal lung fibroblasts Cell Line	E017-DNase.hotspot.fdr0.01.broad.bed	UW	DNase-seq	NA	NA	http://egg2.wustl.edu/roadmap/data/byFileType/peaks/consolidated/broadPeak/DNase/E017-DNase.hotspot.fdr0.01.broad.bed.gz
Consolidated Roadmap Epigenomics	E021 iPS DF 6.9 Cells	IPS cell	Hotspots	E021 iPS DF 6.9 Cells	E021-DNase.hotspot.fdr0.01.broad.bed	UW	DNase-seq	NA	NA	http://egg2.wustl.edu/roadmap/data/byFileType/peaks/consolidated/broadPeak/DNase/E021-DNase.hotspot.fdr0.01.broad.bed.gz
Consolidated Roadmap Epigenomics	E022 iPS DF 19.11 Cells	IPS cell	Hotspots	E022 iPS DF 19.11 Cells	E022-DNase.hotspot.fdr0.01.broad.bed	UW	DNase-seq	NA	NA	http://egg2.wustl.edu/roadmap/data/byFileType/peaks/consolidated/broadPeak/DNase/E022-DNase.hotspot.fdr0.01.broad.bed.gz
Consolidated Roadmap Epigenomics	E028 Breast variant Human Mammary Epithelial Cells	Breast	Hotspots	E028 Breast variant Human Mammary Epithelial Cells	E028-DNase.hotspot.fdr0.01.broad.bed	UW	DNase-seq	NA	NA	http://egg2.wustl.edu/roadmap/data/byFileType/peaks/consolidated/broadPeak/DNase/E028-DNase.hotspot.fdr0.01.broad.bed.gz
Consolidated Roadmap Epigenomics	E029 Primary monocytes from peripheral blood	Blood	Hotspots	E029 Primary monocytes from peripheral blood	E029-DNase.hotspot.fdr0.01.broad.bed	UW	DNase-seq	NA	NA	http://egg2.wustl.edu/roadmap/data/byFileType/peaks/consolidated/broadPeak/DNase/E029-DNase.hotspot.fdr0.01.broad.bed.gz
Consolidated Roadmap Epigenomics	E032 Primary B cells from peripheral blood	Blood	Hotspots	E032 Primary B cells from peripheral blood	E032-DNase.hotspot.fdr0.01.broad.bed	UW	DNase-seq	NA	NA	http://egg2.wustl.edu/roadmap/data/byFileType/peaks/consolidated/broadPeak/DNase/E032-DNase.hotspot.fdr0.01.broad.bed.gz
Consolidated Roadmap Epigenomics	E033 Primary T cells from cord blood	Blood	Hotspots	E033 Primary T cells from cord blood	E033-DNase.hotspot.fdr0.01.broad.bed	UW	DNase-seq	NA	NA	http://egg2.wustl.edu/roadmap/data/byFileType/peaks/consolidated/broadPeak/DNase/E033-DNase.hotspot.fdr0.01.broad.bed.gz
Consolidated Roadmap Epigenomics	E034 Primary T cells from peripheral blood	Blood	Hotspots	E034 Primary T cells from peripheral blood	E034-DNase.hotspot.fdr0.01.broad.bed	UW	DNase-seq	NA	NA	http://egg2.wustl.edu/roadmap/data/byFileType/peaks/consolidated/broadPeak/DNase/E034-DNase.hotspot.fdr0.01.broad.bed.gz
Consolidated Roadmap Epigenomics	E046 Primary Natural Killer cells from peripheral	Blood	Hotspots	E046 Primary Natural Killer cells from peripheral	E046-DNase.hotspot.fdr0.01.broad.bed	UW	DNase-seq	NA	NA	http://egg2.wustl.edu/roadmap/data/byFileType/peaks/consolidated/broadPeak/DNase/E046-DNase.hotspot.fdr0.01.broad.bed.gz
Consolidated Roadmap Epigenomics	E050 Primary hematopoietic stem cells G-CSF-mobili	Blood	Hotspots	E050 Primary hematopoietic stem cells G-CSF-mobili	E050-DNase.hotspot.fdr0.01.broad.bed	UW	DNase-seq	NA	NA	http://egg2.wustl.edu/roadmap/data/byFileType/peaks/consolidated/broadPeak/DNase/E050-DNase.hotspot.fdr0.01.broad.bed.gz
Consolidated Roadmap Epigenomics	E051 Primary hematopoietic stem cells G-CSF-mobili	Blood	Hotspots	E051 Primary hematopoietic stem cells G-CSF-mobili	E051-DNase.hotspot.fdr0.01.broad.bed	UW	DNase-seq	NA	NA	http://egg2.wustl.edu/roadmap/data/byFileType/peaks/consolidated/broadPeak/DNase/E051-DNase.hotspot.fdr0.01.broad.bed.gz
Consolidated Roadmap Epigenomics	E055 Foreskin Fibroblast Primary Cells skin01	Skin	Hotspots	E055 Foreskin Fibroblast Primary Cells skin01	E055-DNase.hotspot.fdr0.01.broad.bed	UW	DNase-seq	NA	NA	http://egg2.wustl.edu/roadmap/data/byFileType/peaks/consolidated/broadPeak/DNase/E055-DNase.hotspot.fdr0.01.broad.bed.gz
Consolidated Roadmap Epigenomics	E056 Foreskin Fibroblast Primary Cells skin02	Skin	Hotspots	E056 Foreskin Fibroblast Primary Cells skin02	E056-DNase.hotspot.fdr0.01.broad.bed	UW	DNase-seq	NA	NA	http://egg2.wustl.edu/roadmap/data/byFileType/peaks/consolidated/broadPeak/DNase/E056-DNase.hotspot.fdr0.01.broad.bed.gz
Consolidated Roadmap Epigenomics	E057 Foreskin Keratinocyte Primary Cells skin02	Skin	Hotspots	E057 Foreskin Keratinocyte Primary Cells skin02	E057-DNase.hotspot.fdr0.01.broad.bed	UW	DNase-seq	NA	NA	http://egg2.wustl.edu/roadmap/data/byFileType/peaks/consolidated/broadPeak/DNase/E057-DNase.hotspot.fdr0.01.broad.bed.gz
Consolidated Roadmap Epigenomics	E059 Foreskin Melanocyte Primary Cells skin01	Skin	Hotspots	E059 Foreskin Melanocyte Primary Cells skin01	E059-DNase.hotspot.fdr0.01.broad.bed	UW	DNase-seq	NA	NA	http://egg2.wustl.edu/roadmap/data/byFileType/peaks/consolidated/broadPeak/DNase/E059-DNase.hotspot.fdr0.01.broad.bed.gz
Consolidated Roadmap Epigenomics	E080 Fetal Adrenal Gland	Fetal Adrenal Gland	Hotspots	E080 Fetal Adrenal Gland	E080-DNase.hotspot.fdr0.01.broad.bed	UW	DNase-seq	NA	NA	http://egg2.wustl.edu/roadmap/data/byFileType/peaks/consolidated/broadPeak/DNase/E080-DNase.hotspot.fdr0.01.broad.bed.gz
Consolidated Roadmap Epigenomics	E081 Fetal Brain Male	Fetal Brain	Hotspots	E081 Fetal Brain Male	E081-DNase.hotspot.fdr0.01.broad.bed	UW	DNase-seq	NA	NA	http://egg2.wustl.edu/roadmap/data/byFileType/peaks/consolidated/broadPeak/DNase/E081-DNase.hotspot.fdr0.01.broad.bed.gz
Consolidated Roadmap Epigenomics	E082 Fetal Brain Female	Fetal Brain	Hotspots	E082 Fetal Brain Female	E082-DNase.hotspot.fdr0.01.broad.bed	UW	DNase-seq	NA	NA	http://egg2.wustl.edu/roadmap/data/byFileType/peaks/consolidated/broadPeak/DNase/E082-DNase.hotspot.fdr0.01.broad.bed.gz
Consolidated Roadmap Epigenomics	E083 Fetal Heart	Fetal Heart	Hotspots	E083 Fetal Heart	E083-DNase.hotspot.fdr0.01.broad.bed	UW	DNase-seq	NA	NA	http://egg2.wustl.edu/roadmap/data/byFileType/peaks/consolidated/broadPeak/DNase/E083-DNase.hotspot.fdr0.01.broad.bed.gz
Consolidated Roadmap Epigenomics	E084 Fetal Intestine Large	Fetal Intestine Large	Hotspots	E084 Fetal Intestine Large	E084-DNase.hotspot.fdr0.01.broad.bed	UW	DNase-seq	NA	NA	http://egg2.wustl.edu/roadmap/data/byFileType/peaks/consolidated/broadPeak/DNase/E084-DNase.hotspot.fdr0.01.broad.bed.gz
Consolidated Roadmap Epigenomics	E085 Fetal Intestine Small	Feta Intestine Small	Hotspots	E085 Fetal Intestine Small	E085-DNase.hotspot.fdr0.01.broad.bed	UW	DNase-seq	NA	NA	http://egg2.wustl.edu/roadmap/data/byFileType/peaks/consolidated/broadPeak/DNase/E085-DNase.hotspot.fdr0.01.broad.bed.gz
Consolidated Roadmap Epigenomics	E086 Fetal Kidney	Fetal Kidney	Hotspots	E086 Fetal Kidney	E086-DNase.hotspot.fdr0.01.broad.bed	UW	DNase-seq	NA	NA	http://egg2.wustl.edu/roadmap/data/byFileType/peaks/consolidated/broadPeak/DNase/E086-DNase.hotspot.fdr0.01.broad.bed.gz
Consolidated Roadmap Epigenomics	E088 Fetal Lung	Fetal Lung	Hotspots	E088 Fetal Lung	E088-DNase.hotspot.fdr0.01.broad.bed	UW	DNase-seq	NA	NA	http://egg2.wustl.edu/roadmap/data/byFileType/peaks/consolidated/broadPeak/DNase/E088-DNase.hotspot.fdr0.01.broad.bed.gz
Consolidated Roadmap Epigenomics	E089 Fetal Muscle Trunk	Fetal Muscle Trunk	Hotspots	E089 Fetal Muscle Trunk	E089-DNase.hotspot.fdr0.01.broad.bed	UW	DNase-seq	NA	NA	http://egg2.wustl.edu/roadmap/data/byFileType/peaks/consolidated/broadPeak/DNase/E089-DNase.hotspot.fdr0.01.broad.bed.gz
Consolidated Roadmap Epigenomics	E090 Fetal Muscle Leg	Fetal Muscle Leg	Hotspots	E090 Fetal Muscle Leg	E090-DNase.hotspot.fdr0.01.broad.bed	UW	DNase-seq	NA	NA	http://egg2.wustl.edu/roadmap/data/byFileType/peaks/consolidated/broadPeak/DNase/E090-DNase.hotspot.fdr0.01.broad.bed.gz
Consolidated Roadmap Epigenomics	E091 Placenta	Placenta	Hotspots	E091 Placenta	E091-DNase.hotspot.fdr0.01.broad.bed	UW	DNase-seq	NA	NA	http://egg2.wustl.edu/roadmap/data/byFileType/peaks/consolidated/broadPeak/DNase/E091-DNase.hotspot.fdr0.01.broad.bed.gz
Consolidated Roadmap Epigenomics	E092 Fetal Stomach	Fetal Stomach	Hotspots	E092 Fetal Stomach	E092-DNase.hotspot.fdr0.01.broad.bed	UW	DNase-seq	NA	NA	http://egg2.wustl.edu/roadmap/data/byFileType/peaks/consolidated/broadPeak/DNase/E092-DNase.hotspot.fdr0.01.broad.bed.gz
Consolidated Roadmap Epigenomics	E093 Fetal Thymus	Fetal Thymus	Hotspots	E093 Fetal Thymus	E093-DNase.hotspot.fdr0.01.broad.bed	UW	DNase-seq	NA	NA	http://egg2.wustl.edu/roadmap/data/byFileType/peaks/consolidated/broadPeak/DNase/E093-DNase.hotspot.fdr0.01.broad.bed.gz
Consolidated Roadmap Epigenomics	E094 Gastric	Gastric	Hotspots	E094 Gastric	E094-DNase.hotspot.fdr0.01.broad.bed	UW	DNase-seq	NA	NA	http://egg2.wustl.edu/roadmap/data/byFileType/peaks/consolidated/broadPeak/DNase/E094-DNase.hotspot.fdr0.01.broad.bed.gz
Consolidated Roadmap Epigenomics	E097 Ovary	Ovary	Hotspots	E097 Ovary	E097-DNase.hotspot.fdr0.01.broad.bed	UW	DNase-seq	NA	NA	http://egg2.wustl.edu/roadmap/data/byFileType/peaks/consolidated/broadPeak/DNase/E097-DNase.hotspot.fdr0.01.broad.bed.gz
Consolidated Roadmap Epigenomics	E098 Pancreas	Pancreas	Hotspots	E098 Pancreas	E098-DNase.hotspot.fdr0.01.broad.bed	UW	DNase-seq	NA	NA	http://egg2.wustl.edu/roadmap/data/byFileType/peaks/consolidated/broadPeak/DNase/E098-DNase.hotspot.fdr0.01.broad.bed.gz
Consolidated Roadmap Epigenomics	E100 Psoas Muscle	Psoas Muscle	Hotspots	E100 Psoas Muscle	E100-DNase.hotspot.fdr0.01.broad.bed	UW	DNase-seq	NA	NA	http://egg2.wustl.edu/roadmap/data/byFileType/peaks/consolidated/broadPeak/DNase/E100-DNase.hotspot.fdr0.01.broad.bed.gz
Consolidated Roadmap Epigenomics	E109 Small Intestine	Small Intestine	Hotspots	E109 Small Intestine	E109-DNase.hotspot.fdr0.01.broad.bed	UW	DNase-seq	NA	NA	http://egg2.wustl.edu/roadmap/data/byFileType/peaks/consolidated/broadPeak/DNase/E109-DNase.hotspot.fdr0.01.broad.bed.gz
