# Supplementary material for: eFORGE: A Tool for Identifying Cell Type-Specific Signal in Epigenomic Data
Source: Cell Rep. 2016 Nov 15;17(8):2137–50. doi: 10.1016/j.celrep.2016.10.059 (PMC5120369; doi:10.1016/j.celrep.2016.10.059)
Supplement: Data S2. tDMP Datasets, Related to Figure 2 [file mmc4.zip › celrep3275mmc4.txt]

File S2. tDMP datasets. Related to Figure 2.
GSM822626 Blood
GSM990067 Blood
GSM989984 Blood
GSM990028 Blood
GSM1013189 Blood
GSM1079483 Blood
GSM1052018 Blood
GSM989848 Blood
GSM1023120 Blood
GSM1079482 Blood
GSM1052191 Blood
GSM989844 Blood
GSM1051536 Blood
GSM990360 Blood
GSM990352 Blood
GSM1023121 Blood
GSM1051549 Blood
GSM990061 Blood
GSM1051605 Blood
GSM989979 Blood
GSM796665 Blood
GSM990054 Blood
GSM989927 Blood
GSM796667 Blood
GSM990273 Blood
GSM880157 Blood
GSM1051907 Blood
GSM931103 Blood
GSM989998 Blood
GSM990064 Blood
GSM990355 Blood
GSM989842 Blood
GSM990321 Blood
GSM861680 Blood
GSM1013198 Blood
GSM1051802 Blood
GSM1051813 Blood
GSM990471 Blood
GSM989837 Blood
GSM990318 Blood
GSM989990 Blood
GSM990425 Blood
GSM1051691 Blood
GSM1052131 Blood
GSM990618 Blood
GSM990101 Blood
GSM1009686 Blood
GSM989948 Blood
GSM989853 Blood
GSM1075928 Blood
TCGA-BH-A1EN-11A-23D-A13T-05 Breast
TCGA-BH-A0E1-11A-13D-A10Q-05 Breast
TCGA-BH-A0DG-11A-43D-A12R-05 Breast
TCGA-BH-A0DH-11A-31D-A10Q-05 Breast
TCGA-E9-A1NF-11A-73D-A14H-05 Breast
TCGA-E9-A1RD-11A-33D-A161-05 Breast
TCGA-A7-A0DB-11A-33D-A093-05 Breast
TCGA-BH-A1F2-11A-32D-A13T-05 Breast
GSM815144 Breast
TCGA-BH-A0HA-11A-31D-A12R-05 Breast
TCGA-BH-A0BS-11A-11D-A12R-05 Breast
TCGA-E2-A1IO-11A-21D-A145-05 Breast
TCGA-BH-A1FM-11B-23D-A13T-05 Breast
TCGA-A7-A13F-11A-42D-A12R-05 Breast
TCGA-A7-A0D9-11A-53D-A10Q-05 Breast
GSM815145 Breast
TCGA-BH-A0B8-11A-41D-A093-05 Breast
TCGA-E9-A1N6-11A-32D-A145-05 Breast
TCGA-BH-A0BM-11A-12D-A093-05 Breast
TCGA-E9-A1N5-11A-41D-A14H-05 Breast
TCGA-BH-A1F0-11B-23D-A138-05 Breast
TCGA-BH-A1EY-11B-21D-A13T-05 Breast
TCGA-BH-A0DV-11A-22D-A12R-05 Breast
TCGA-E2-A1LI-11A-23D-A161-05 Breast
GSM815146 Breast
TCGA-BH-A1F6-11B-94D-A13T-05 Breast
TCGA-BH-A0E0-11A-13D-A10Q-05 Breast
TCGA-BH-A1FR-11B-42D-A13T-05 Breast
TCGA-BH-A0DI-11A-32D-A12R-05 Breast
TCGA-E2-A1LS-11A-32D-A161-05 Breast
TCGA-BH-A0BC-11A-22D-A093-05 Breast
GSM815149 Breast
GSM849975 Breast
TCGA-E9-A1RC-11A-33D-A161-05 Breast
TCGA-E9-A1NA-11A-33D-A145-05 Breast
TCGA-E9-A1RI-11A-41D-A16A-05 Breast
TCGA-BH-A0BT-11A-21D-A12R-05 Breast
TCGA-AC-A23H-11A-12D-A161-05 Breast
GSM815142 Breast
TCGA-E9-A1ND-11A-43D-A145-05 Breast
GSM999359 Breast
TCGA-BH-A0AU-11A-11D-A12R-05 Breast
TCGA-E9-A1NE-11A-43D-A14N-05 Breast
TCGA-BH-A0BZ-11A-61D-A12R-05 Breast
GSM815148 Breast
TCGA-AC-A2FG-11A-22D-A17F-05 Breast
TCGA-E9-A1RH-11A-34D-A16A-05 Breast
TCGA-E9-A1N8-11A-42D-A145-05 Breast
TCGA-AC-A2FF-11A-13D-A17F-05 Breast
TCGA-A7-A13G-11A-51D-A13T-05 Breast
TCGA-AA-3502-11A-01D-1407-05 Colon
GSM1049405 Colon
TCGA-AA-3660-11A-01D-1721-05 Colon
GSM1049400 Colon
TCGA-A6-2682-11A-01D-1551-05 Colon
GSM1049388 Colon
GSM1049384 Colon
TCGA-AA-3509-11A-01D-1407-05 Colon
GSM1049404 Colon
GSM1049369 Colon
GSM1049387 Colon
TCGA-AA-3713-11A-01D-1721-05 Colon
TCGA-AZ-6601-11A-01D-1772-05 Colon
TCGA-A6-2675-11A-01D-1721-05 Colon
TCGA-AA-3488-11A-01D-1407-05 Colon
GSM1049402 Colon
TCGA-A6-2679-11A-01D-1551-05 Colon
GSM1049381 Colon
TCGA-G4-6295-11A-01D-1721-05 Colon
TCGA-G4-6297-11A-01D-1721-05 Colon
TCGA-A6-4107-11A-01D-1551-05 Colon
GSM1049374 Colon
TCGA-AZ-6600-11A-01D-1772-05 Colon
TCGA-A6-2671-11A-01D-1551-05 Colon
TCGA-G4-6314-11A-01D-1721-05 Colon
GSM1049398 Colon
TCGA-AA-3492-11A-01D-1407-05 Colon
GSM1049377 Colon
GSM1049399 Colon
GSM1049376 Colon
GSM1049379 Colon
TCGA-AZ-6599-11A-01D-1772-05 Colon
GSM1049383 Colon
TCGA-A6-2686-11A-01D-1551-05 Colon
GSM1049403 Colon
TCGA-AA-3510-11A-01D-1407-05 Colon
GSM1049393 Colon
GSM1049394 Colon
TCGA-A6-2680-11A-01D-1551-05 Colon
GSM1049386 Colon
GSM1049378 Colon
GSM1049385 Colon
TCGA-AA-3495-11A-01D-1407-05 Colon
GSM1049406 Colon
GSM1049391 Colon
GSM1049373 Colon
GSM1049370 Colon
TCGA-G4-6320-11A-01D-1721-05 Colon
TCGA-G4-6322-11A-01D-1721-05 Colon
TCGA-AA-3712-11A-01D-1721-05 Colon
TCGA-B0-5092-11A-01D-1418-05 Kidney
TCGA-BP-5173-11A-01D-1424-05 Kidney
TCGA-CJ-4902-11A-01D-1424-05 Kidney
TCGA-B0-5710-11A-01D-1670-05 Kidney
TCGA-B0-4713-11A-01D-1275-05 Kidney
TCGA-CJ-4918-11A-01D-1424-05 Kidney
TCGA-BQ-7053-11A-01D-1963-05 Kidney
TCGA-CJ-4882-11A-01D-1424-05 Kidney
TCGA-B0-4714-11A-01D-1275-05 Kidney
TCGA-B0-4823-11A-01D-1418-05 Kidney
TCGA-CZ-5465-11A-01D-1500-05 Kidney
TCGA-BP-5184-11A-01D-1424-05 Kidney
TCGA-B0-4707-11A-01D-1275-05 Kidney
TCGA-BP-4795-11A-01D-1418-05 Kidney
TCGA-BQ-7049-11A-01D-1963-05 Kidney
TCGA-B0-5098-11A-01D-1418-05 Kidney
TCGA-BP-5186-11A-01D-1424-05 Kidney
GSM868049 Kidney
TCGA-BQ-5886-11A-01D-1590-05 Kidney
TCGA-CZ-5456-11A-01D-1500-05 Kidney
TCGA-BQ-7059-11A-01D-1963-05 Kidney
TCGA-B0-4852-11A-01D-1500-05 Kidney
TCGA-B0-4848-11A-01D-1275-05 Kidney
TCGA-B0-5121-11A-01D-1418-05 Kidney
GSM999343 Kidney
TCGA-B0-4828-11A-01D-1275-05 Kidney
TCGA-B0-4688-11A-01D-1275-05 Kidney
TCGA-BP-5195-11A-01D-1424-05 Kidney
GSM868051 Kidney
TCGA-BQ-5892-11A-01D-1590-05 Kidney
TCGA-BQ-7050-11A-01D-1963-05 Kidney
TCGA-BP-5190-11A-01D-1424-05 Kidney
TCGA-B0-4710-11A-02D-1500-05 Kidney
TCGA-BP-5189-11A-01D-1424-05 Kidney
TCGA-CZ-5451-11A-01D-1500-05 Kidney
TCGA-B0-5107-11A-01D-1418-05 Kidney
TCGA-BP-5177-11A-01D-1424-05 Kidney
TCGA-BP-4993-11A-01D-1418-05 Kidney
TCGA-CJ-4897-11A-01D-1424-05 Kidney
TCGA-CJ-4912-11A-01D-1424-05 Kidney
TCGA-CZ-4866-11A-01D-1500-05 Kidney
TCGA-CZ-5460-11A-01D-1500-05 Kidney
TCGA-B0-4844-11A-01D-1275-05 Kidney
TCGA-BP-4770-11A-01D-1500-05 Kidney
TCGA-BQ-5877-11A-01D-1590-05 Kidney
TCGA-B0-5083-11A-01D-1418-05 Kidney
TCGA-A4-7288-11A-01D-2137-05 Kidney
TCGA-B0-5400-11A-01D-1500-05 Kidney
TCGA-A3-3370-11A-01D-1418-05 Kidney
TCGA-B0-4816-11A-02D-1500-05 Kidney
GSM999339 Liver
TCGA-DD-A116-11A-11D-A132-05 Liver
TCGA-DD-A11D-11A-12D-A132-05 Liver
TCGA-DD-A3A3-11A-11D-A22H-05 Liver
GSM868054 Liver
TCGA-G3-A25W-11A-12D-A16X-05 Liver
TCGA-BC-A10S-11A-11D-A132-05 Liver
TCGA-DD-A3A1-11A-11D-A20Z-05 Liver
TCGA-DD-A113-11A-12D-A132-05 Liver
GSM868052 Liver
TCGA-DD-A1EG-11A-11D-A20Z-05 Liver
TCGA-BC-A10R-11A-11D-A132-05 Liver
TCGA-BD-A2L6-11A-21D-A20Z-05 Liver
TCGA-DD-A11C-11A-11D-A132-05 Liver
TCGA-DD-A119-11A-11D-A132-05 Liver
TCGA-DD-A1E9-11A-11D-A153-05 Liver
TCGA-DD-A39W-11A-11D-A20Z-05 Liver
TCGA-ES-A2HT-11A-11D-A17Z-05 Liver
TCGA-DD-A1EJ-11A-11D-A153-05 Liver
TCGA-EP-A12J-11A-11D-A132-05 Liver
TCGA-DD-A115-11A-12D-A132-05 Liver
TCGA-DD-A39Z-11A-21D-A20Z-05 Liver
TCGA-EP-A26S-11A-12D-A16X-05 Liver
TCGA-DD-A1EF-11A-11D-A132-05 Liver
TCGA-DD-A11A-11A-11D-A132-05 Liver
TCGA-BD-A3EP-11A-12D-A22H-05 Liver
TCGA-BC-A10W-11A-11D-A132-05 Liver
TCGA-FV-A2QR-11A-11D-A20Z-05 Liver
TCGA-BC-A10U-11A-11D-A132-05 Liver
TCGA-DD-A1EB-11A-11D-A132-05 Liver
TCGA-BC-A10X-11A-11D-A132-05 Liver
TCGA-FV-A23B-11A-11D-A16X-05 Liver
TCGA-BC-A110-11A-11D-A132-05 Liver
TCGA-DD-A1EL-11A-11D-A153-05 Liver
TCGA-ES-A2HS-11A-11D-A17Z-05 Liver
TCGA-DD-A3A2-11A-11D-A20Z-05 Liver
TCGA-G3-A25X-11A-11D-A16X-05 Liver
TCGA-DD-A114-11A-12D-A132-05 Liver
TCGA-DD-A1EI-11A-11D-A132-05 Liver
TCGA-DD-A1ED-11A-11D-A153-05 Liver
TCGA-BC-A10Z-11A-11D-A132-05 Liver
TCGA-BC-A10Q-11A-11D-A132-05 Liver
TCGA-DD-A118-11A-11D-A132-05 Liver
TCGA-BC-A10T-11A-11D-A132-05 Liver
TCGA-DD-A1EE-11A-11D-A132-05 Liver
TCGA-DD-A1EH-11A-11D-A132-05 Liver
TCGA-DD-A11B-11A-11D-A132-05 Liver
TCGA-DD-A39X-11A-11D-A20Z-05 Liver
GSM868055 Liver
TCGA-BC-A112-11A-11D-A132-05 Liver
TCGA-44-6146-11A-01D-1756-05 Lung
TCGA-18-5595-11A-01D-1633-05 Lung
TCGA-22-5485-11A-01D-1633-05 Lung
TCGA-50-6594-11A-01D-1756-05 Lung
TCGA-39-5028-11A-01D-1440-05 Lung
TCGA-44-6145-11A-01D-1756-05 Lung
TCGA-44-6778-11A-01D-1856-05 Lung
TCGA-22-5471-11A-01D-1633-05 Lung
TCGA-39-5036-11A-01D-1440-05 Lung
TCGA-50-5932-11A-01D-1756-05 Lung
TCGA-43-6771-11A-01D-1818-05 Lung
GSM999345 Lung
TCGA-22-5474-11A-01D-1633-05 Lung
TCGA-39-5037-11A-01D-1440-05 Lung
TCGA-49-4488-11A-01D-1756-05 Lung
GSM868074 Lung
TCGA-39-5011-11A-01D-1440-05 Lung
TCGA-22-5473-11A-11D-1633-05 Lung
TCGA-22-5482-11A-01D-1633-05 Lung
TCGA-33-4589-11A-01D-1440-05 Lung
GSM999358 Lung
GSM868072 Lung
TCGA-39-5034-11A-01D-1440-05 Lung
GSM868008 Lung
TCGA-33-4583-11A-01D-1440-05 Lung
TCGA-50-5930-11A-01D-1756-05 Lung
TCGA-33-4582-11A-01D-1440-05 Lung
TCGA-50-6593-11A-01D-1756-05 Lung
TCGA-22-5478-11A-11D-1633-05 Lung
TCGA-73-4676-11A-01D-1756-05 Lung
TCGA-44-2662-11A-01D-1551-05 Lung
TCGA-44-5643-11A-01D-1626-05 Lung
TCGA-44-2659-11A-01D-1551-05 Lung
TCGA-49-6745-11A-01D-1856-05 Lung
TCGA-39-5035-11A-01D-1440-05 Lung
TCGA-50-6592-11A-01D-1756-05 Lung
TCGA-05-5420-11A-01D-1626-05 Lung
TCGA-39-5039-11A-01D-1440-05 Lung
TCGA-43-3394-11A-01D-1551-05 Lung
TCGA-44-6148-11A-01D-1756-05 Lung
TCGA-50-5935-11A-01D-1756-05 Lung
TCGA-39-5019-11A-01D-1818-05 Lung
GSM999391 Lung
TCGA-22-5472-11A-11D-1633-05 Lung
TCGA-50-5931-11A-01D-1756-05 Lung
TCGA-44-2668-11A-01D-1551-05 Lung
TCGA-38-4632-11A-01D-1756-05 Lung
TCGA-50-5936-11A-01D-1626-05 Lung
TCGA-22-5480-11A-01D-1633-05 Lung
TCGA-44-2656-11A-01D-1551-05 Lung
TCGA-HC-7745-11A-01D-2116-05 Prostate
TCGA-G9-6367-11A-01D-1787-05 Prostate
TCGA-G9-6353-11A-02D-1963-05 Prostate
TCGA-CH-5768-11A-01D-1578-05 Prostate
TCGA-EJ-7785-11A-01D-2116-05 Prostate
TCGA-EJ-7328-11A-01D-2116-05 Prostate
TCGA-EJ-7784-11A-01D-2116-05 Prostate
TCGA-G9-6384-11A-01D-1787-05 Prostate
GSM847574 Prostate
TCGA-G9-6373-11A-01D-1787-05 Prostate
TCGA-G9-6348-11A-01D-1787-05 Prostate
TCGA-G9-6332-11A-01D-1787-05 Prostate
GSM847571 Prostate
GSM847573 Prostate
GSM937263 Prostate
TCGA-HC-7211-11A-01D-2116-05 Prostate
TCGA-EJ-7327-11A-01D-2116-05 Prostate
TCGA-CH-5763-11A-01D-1578-05 Prostate
TCGA-EJ-7125-11A-01D-1963-05 Prostate
TCGA-CH-5762-11A-01D-1578-05 Prostate
TCGA-CH-5767-11B-01D-1787-05 Prostate
GSM847569 Prostate
TCGA-CH-5766-11A-01D-1578-05 Prostate
TCGA-G9-6333-11A-01D-1963-05 Prostate
TCGA-G9-6496-11A-01D-1787-05 Prostate
TCGA-G9-6494-11A-01D-1787-05 Prostate
TCGA-G9-6356-11A-01D-1787-05 Prostate
TCGA-EJ-7782-11A-01D-2116-05 Prostate
TCGA-EJ-7786-11A-01D-2116-05 Prostate
TCGA-EJ-7794-11A-01D-2116-05 Prostate
TCGA-G9-6385-11A-01D-1787-05 Prostate
TCGA-HC-7737-11A-02D-2116-05 Prostate
TCGA-EJ-7781-11A-01D-2116-05 Prostate
TCGA-HC-7819-11A-01D-2116-05 Prostate
TCGA-G9-6363-11A-01D-1787-05 Prostate
TCGA-G9-6351-11A-01D-1963-05 Prostate
GSM937267 Prostate
GSM999369 Prostate
TCGA-CH-5771-11A-01D-1578-05 Prostate
TCGA-EJ-7789-11A-01D-2116-05 Prostate
TCGA-CH-5765-11A-01D-1578-05 Prostate
TCGA-G9-6362-11A-01D-1787-05 Prostate
TCGA-EJ-7123-11A-01D-1963-05 Prostate
TCGA-EJ-7317-11A-01D-2116-05 Prostate
TCGA-HC-7820-11A-01D-2116-05 Prostate
GSM937269 Prostate
TCGA-HC-7742-11A-01D-2116-05 Prostate
GSM847572 Prostate
TCGA-EJ-7792-11A-01D-2116-05 Prostate
TCGA-HC-7752-11A-01D-2116-05 Prostate
TCGA-ET-A25N-11A-01D-A16P-05 Thyroid Gland
TCGA-EM-A1CW-11A-12D-A13Z-05 Thyroid Gland
TCGA-BJ-A28X-11A-11D-A22G-05 Thyroid Gland
TCGA-ET-A3DP-11A-22D-A21B-05 Thyroid Gland
TCGA-BJ-A2N8-11A-11D-A18G-05 Thyroid Gland
TCGA-EM-A1YD-11A-11D-A14Z-05 Thyroid Gland
TCGA-EL-A3TB-11A-11D-A22G-05 Thyroid Gland
TCGA-EM-A1CV-11A-11D-A13Z-05 Thyroid Gland
TCGA-EL-A3ZO-11A-12D-A23O-05 Thyroid Gland
TCGA-EL-A3T6-11A-11D-A223-05 Thyroid Gland
TCGA-BJ-A2NA-11A-11D-A19K-05 Thyroid Gland
TCGA-BJ-A290-11A-11D-A17Y-05 Thyroid Gland
TCGA-E8-A2JQ-11A-11D-A19K-05 Thyroid Gland
TCGA-EL-A3T2-11A-11D-A22G-05 Thyroid Gland
TCGA-BJ-A3PU-11A-11D-A223-05 Thyroid Gland
TCGA-EM-A1CT-11A-11D-A13Z-05 Thyroid Gland
TCGA-EL-A3ZL-11A-11D-A23O-05 Thyroid Gland
TCGA-ET-A3DW-11A-11D-A19K-05 Thyroid Gland
TCGA-H2-A3RI-11A-11D-A223-05 Thyroid Gland
TCGA-EL-A3N3-11A-11D-A211-05 Thyroid Gland
TCGA-EL-A3T0-11A-12D-A22G-05 Thyroid Gland
TCGA-ET-A2MY-11B-11D-A18G-05 Thyroid Gland
TCGA-EL-A3ZP-11A-11D-A23O-05 Thyroid Gland
TCGA-EL-A3MW-11A-11D-A211-05 Thyroid Gland
TCGA-EM-A1CS-11A-21D-A13Z-05 Thyroid Gland
TCGA-EL-A3T8-11A-11D-A22G-05 Thyroid Gland
TCGA-BJ-A2N7-11A-11D-A18G-05 Thyroid Gland
TCGA-DO-A1JZ-11A-11D-A13Z-05 Thyroid Gland
TCGA-BJ-A28W-11A-11D-A16P-05 Thyroid Gland
TCGA-EL-A3H1-11A-11D-A21B-05 Thyroid Gland
TCGA-GE-A2C6-11A-11D-A16P-05 Thyroid Gland
TCGA-EL-A3ZK-11A-11D-A23O-05 Thyroid Gland
TCGA-EL-A3N2-11A-11D-A211-05 Thyroid Gland
TCGA-EL-A3T1-11A-11D-A22G-05 Thyroid Gland
TCGA-BJ-A28T-11A-11D-A16P-05 Thyroid Gland
TCGA-EL-A3H7-11A-11D-A21B-05 Thyroid Gland
TCGA-FY-A3TY-11A-12D-A231-05 Thyroid Gland
TCGA-EL-A3MX-11A-11D-A21B-05 Thyroid Gland
TCGA-EM-A1YE-11A-11D-A14Z-05 Thyroid Gland
TCGA-EL-A3H2-11A-11D-A211-05 Thyroid Gland
TCGA-EM-A1YC-11A-11D-A14Z-05 Thyroid Gland
TCGA-EL-A3TA-11A-12D-A22G-05 Thyroid Gland
TCGA-ET-A2N5-11B-11D-A18G-05 Thyroid Gland
TCGA-EL-A3ZH-11A-11D-A23O-05 Thyroid Gland
TCGA-EL-A3MY-11A-12D-A21B-05 Thyroid Gland
TCGA-BJ-A28R-11A-11D-A16P-05 Thyroid Gland
TCGA-ET-A25J-11A-01D-A16P-05 Thyroid Gland
TCGA-BJ-A2N9-11A-11D-A18G-05 Thyroid Gland
TCGA-EL-A3T3-11A-11D-A22G-05 Thyroid Gland
TCGA-EL-A3T7-11A-21D-A22G-05 Thyroid Gland
