# Supplementary material for: eFORGE: A Tool for Identifying Cell Type-Specific Signal in Epigenomic Data
Source: Cell Rep. 2016 Nov 15;17(8):2137–50. doi: 10.1016/j.celrep.2016.10.059 (PMC5120369; doi:10.1016/j.celrep.2016.10.059)
Supplement: Data S3. Blood tDMPs, Related to Figure 2 [file mmc5.zip › celrep3275mmc5_V4.txt]

File S3. Blood tDMPs. Related to Figure 2.
CGID	CHR	POS	AVERAGE METHYLATION OF TISSUE OF INTEREST	AVERAGE METHYLATION OF OTHER TISSUES	PVAL
cg23130731	10	105978651	0.132660908919294	0.865318728580661	4.61857964134034e-223
cg19704755	1	10965094	0.239381543433228	0.852330511394042	1.0500203578728e-221
cg17122157	21	44819445	0.0791060259506853	0.817066461461167	2.62908944929831e-218
cg13221899	13	103426862	0.419831011093244	0.925566223268235	8.35757376974362e-217
cg19982684	3	128403035	0.372620737390333	0.876170320282322	3.67551013158011e-211
cg14289429	9	134139878	0.335449512250533	0.8856100757326	7.86666217296373e-210
cg05613718	7	38355100	0.275329474700844	0.888480747841197	1.76712071669471e-209
cg08098128	2	220112465	0.0591665717195624	0.788254726300792	3.83263475161075e-208
cg02874908	11	67205113	0.201076310583661	0.874598178580721	2.43410894651322e-206
cg14642045	12	109538736	0.346491483078388	0.929081915353795	8.79344844623621e-206
cg13408086	9	140221397	0.118947100521531	0.897384779861081	1.14976218119107e-205
cg04943741	8	145651369	0.510968122746772	0.901186419130049	4.0873288893303e-205
cg20684110	10	64565750	0.419268202972757	0.0677293846175479	1.5155617123728e-204
cg01867320	6	20024319	0.122234830519287	0.834728373312096	1.64420978198046e-204
cg00907272	10	74086782	0.106989747875062	0.802018981131632	2.48272244748219e-202
cg13561409	19	3677220	0.518910333141382	0.887753445906755	1.81053745103091e-200
cg18610205	12	51717960	0.0617350358344201	0.745713507823982	1.68826789376657e-199
cg16660547	10	114574152	0.513743556476113	0.912694665979911	1.84006286904951e-199
cg07589991	1	9847879	0.130364281707937	0.833929439980219	3.03089770406505e-198
cg00058449	6	31867956	0.24254266324321	0.893950400264064	6.24047601967238e-198
cg01722297	17	46190702	0.147299484338605	0.837212504707385	6.7683823020614e-198
cg24138325	8	1898270	0.212902517371019	0.850773567831421	1.4789231663683e-196
cg20485084	1	27945005	0.106577939494916	0.801815557796534	1.91691864323051e-196
cg18320356	12	10103812	0.0724514832701507	0.796866173335825	3.89036162189601e-196
cg04754652	3	150921051	0.184275666163828	0.825259696110608	9.95651695998308e-196
cg11612905	2	234359654	0.546708691940907	0.900802181680679	4.17808555522857e-195
cg24484352	17	42015961	0.233073345545679	0.758171168936652	2.17383211372508e-194
cg07428959	4	129783057	0.408922991164254	0.885647495164185	4.16581909986012e-194
cg14343513	17	78753273	0.650018864546874	0.962767417569347	2.22536996822837e-193
cg02522196	12	44226393	0.0994499481349328	0.834174803013449	2.96877456039139e-192
cg16061668	11	70257149	0.24205932122672	0.855089894542101	3.2080486732012e-192
cg05614346	5	176858608	0.0803257242717497	0.662468406314089	6.29799527786071e-191
cg07948875	1	169187004	0.315475409979454	0.850780024072187	8.01112745896988e-191
cg27340480	19	44170526	0.380435510730837	0.895991368935964	9.58859848763323e-191
cg09190408	11	67170610	0.421549471994189	0.892165857113836	1.71812435800854e-189
cg11153071	17	78748077	0.541078135890566	0.953439986676761	2.34298839439231e-189
cg04749316	10	49893346	0.306477540813188	0.872683731249228	3.90307109328337e-189
cg13924996	11	67053829	0.24047424791362	0.880970443268045	1.23741122164548e-188
cg16509569	12	54891634	0.0494864950200009	0.825193673461128	5.34077714448074e-188
cg11733245	10	6104312	0.0632065183369959	0.81762640183868	6.36944235747466e-188
cg05931497	10	867221	0.241512804595247	0.887296001503087	6.50987285485811e-188
cg12242373	10	105978672	0.0621003934836123	0.823774697703986	1.46242835065192e-187
cg20336172	7	2773782	0.340430171372244	0.907973293389335	2.69400278869555e-187
cg04936619	17	30658537	0.137979189855841	0.773794241673534	3.91351751070748e-187
cg07333021	6	30612330	0.53770665175251	0.872110425429467	1.97270269502468e-186
cg18812353	15	56385430	0.522599265716832	0.908083272444383	2.2141473681911e-186
cg15698795	11	67177103	0.0886113573094924	0.720568874002539	3.67615227424125e-186
cg08161480	1	226114565	0.365344851834152	0.865887561904472	4.38320929980851e-186
cg00682103	8	141554380	0.804401162821445	0.964459015111977	4.67717843150774e-186
cg01400750	4	145956168	0.436132323325579	0.890071905817215	1.2828149780291e-185
cg03396826	1	180161452	0.462420790530407	0.890690103218858	1.49809934182738e-185
cg08846870	19	15568360	0.953563894584152	0.169819380772381	1.60608067131406e-185
cg03758011	19	46294482	0.0482602244817202	0.806080525773414	1.67967383929393e-185
cg14514483	6	158068455	0.737020102067178	0.956450277065337	2.1592847676192e-185
cg10408731	7	65214843	0.44030676724204	0.883628441115273	2.93814613460516e-185
cg18568335	14	105792505	0.424230735670933	0.878693672615304	1.12531186825835e-184
cg26112797	17	56409011	0.0644725827722261	0.827492915000708	1.8164626735335e-184
cg03636488	12	132551127	0.176508488691903	0.82237810432397	2.25173905122569e-184
cg14556909	12	51718088	0.0477461342569548	0.845855284792389	7.32259782587538e-184
cg13912964	7	100867281	0.539697914467424	0.890983065505474	8.4658345260425e-184
cg05650238	5	55215955	0.290035152729028	0.861596796398466	1.40982879424063e-182
cg23545458	12	133239966	0.281383972776821	0.804005813453903	3.95210513878211e-182
cg14018153	1	3098864	0.209116567914654	0.879493928600384	8.30404907377346e-182
cg01498832	17	78682934	0.431742026862023	0.875280072201984	1.02587502334022e-181
cg17974145	7	101671556	0.525089155597367	0.902602735355491	1.09081225436087e-181
cg18081760	1	114483597	0.152416970037462	0.804962673439088	4.47294489990622e-181
cg07137244	17	29636863	0.067631088087771	0.791255858397643	4.85238540221666e-181
cg07249939	6	31867995	0.294660277646174	0.828630692536178	5.76010291846697e-181
cg09804858	6	42397121	0.122691612937409	0.780632497158192	1.21266175267249e-180
cg21192091	7	2758800	0.0880953880962383	0.783453151529312	1.57452900806223e-180
cg13085553	12	133248929	0.416096531508844	0.883249042980013	1.81044995697684e-180
cg04354689	16	2660830	0.671317143612149	0.967699929116239	2.04566592209758e-180
cg24247537	11	457278	0.189882442484321	0.890586282451065	2.24021867806652e-180
cg25600606	11	33308345	0.518095123728422	0.923624180494032	4.2467742440088e-180
cg14083015	6	25042090	0.0674855386807201	0.812278781060523	4.6353831465006e-180
cg00037681	12	47610371	0.0892162751095812	0.80599795813545	8.69408857781724e-180
cg11751213	11	65547023	0.52972258236853	0.844361436232776	9.71622965980464e-180
cg20380468	5	39203057	0.298056832196666	0.840508434559723	1.43456778296469e-179
cg14224600	12	117477926	0.480805501683785	0.91911884947681	3.90087608949421e-179
cg09452568	5	54275198	0.377991684234969	0.908696992116461	1.92597324289029e-178
cg23612220	1	151129298	0.0561939931426447	0.806587438156757	2.20442492905895e-178
cg01721313	3	169751609	0.440831826105616	0.875016035038198	2.56615465395773e-178
cg21004490	1	26872337	0.0679190332681261	0.695343317632533	2.94503887493338e-178
cg01426808	8	117487124	0.207620615915743	0.814989255400813	3.49786785806061e-178
cg09041183	13	114270794	0.617587415906698	0.901016784002117	4.16932081080711e-178
cg08858130	7	2124459	0.200004147620507	0.817911053127032	5.73053726468883e-178
cg23206115	6	158066900	0.458225871758777	0.886507704373619	8.51529990812545e-178
cg01129641	2	241561237	0.0837118768521303	0.814772420583911	1.08716071136472e-177
cg07790752	1	147101904	0.395252118517401	0.868895523075381	1.22299303661613e-177
cg05617650	22	50892951	0.630933171930997	0.891282897284143	1.4152285313927e-177
cg08075204	12	51718112	0.039766200543413	0.847793933594703	2.749028159835e-177
cg04276715	6	33254460	0.654469405196461	0.909774244350108	4.08509060256711e-177
cg04928930	14	20926227	0.480937921232272	0.879944211198034	4.77214697759277e-177
cg25739938	2	9610621	0.463227364299697	0.909272839629605	5.58823179767132e-177
cg22018086	22	45124555	0.28071748931653	0.810322374512776	1.10790217399991e-176
cg25922751	12	124950720	0.0899359588395523	0.747378267423992	1.35879385826615e-176
cg16802439	16	88907184	0.466336692184241	0.951320887593816	1.77976863046496e-176
cg20628942	13	114171501	0.453661212317015	0.835882958254231	1.80537823157663e-176
cg10611016	11	6225759	0.438621087975733	0.89721642205088	2.09921603772454e-176
cg20504007	10	49892954	0.14128459435725	0.776156009221963	2.4305621872029e-176
cg07380416	11	60739172	0.0652924579927364	0.799786591282061	2.73301685133219e-176
cg17420028	2	240142589	0.578292940147631	0.90165937972289	3.45942700075125e-176
cg06000732	4	159130694	0.145304702727227	0.811190453125432	1.17929974620681e-175
cg10020520	16	30976186	0.463254694817326	0.88584685626093	1.24890555412174e-175
cg02512559	16	75414554	0.234684400754433	0.819240467946737	1.25349572936132e-175
cg26992566	16	85814166	0.627967988377143	0.933424813467641	1.35302961834701e-175
cg17593625	7	752800	0.278137187951208	0.886071571479257	1.50666272299016e-175
cg01921773	16	75661691	0.376288207883618	0.835069407855645	2.14300131475167e-175
cg01581098	7	105754353	0.701257668763893	0.921701823627129	2.41853563623458e-175
cg10572465	1	114414042	0.107895360540924	0.776913156044868	3.29565278807558e-175
cg21226442	12	27088580	0.544249726377096	0.890313504795585	3.45472567264158e-175
cg27123392	15	50570473	0.455127343321425	0.898393378515575	3.7071693086009e-175
cg06739107	3	188399479	0.446907088266283	0.876854285402692	4.82010765860604e-175
cg05919238	17	79244158	0.535499343722783	0.891046661457384	1.41591740314596e-174
cg00501765	1	172410217	0.489190129242226	0.867831417462151	2.08323789258642e-174
cg19047804	6	30297500	0.529309839432191	0.902499625189397	3.45982940146145e-174
cg11953794	19	18280669	0.386552412066148	0.886825100670969	3.63234783807197e-174
cg22687244	15	59815173	0.0767623445902779	0.797529038682981	3.99304908923583e-174
cg06623899	8	142161840	0.409704117780252	0.920737101201187	4.04732623287027e-174
cg12116137	17	1576449	0.520151954026366	0.951274834211157	4.18382794985041e-174
cg21375204	7	73752935	0.636898565579055	0.94941465739389	4.42254971192062e-174
cg25403205	6	31584215	0.242063035465084	0.826069561973296	4.52269384580454e-174
cg20720686	7	75582881	0.503635619635084	0.905698856815509	8.08108943859723e-174
cg21426759	6	30303126	0.492245554416606	0.913543157611205	9.78378689142561e-174
cg01903374	1	151129844	0.0562763647376902	0.784676758058731	1.13249762360678e-173
cg25574765	11	70211531	0.0175624718768621	0.853930498590725	1.68574603117565e-173
cg22437221	5	39203007	0.306326226184892	0.833015893729535	7.28335648404569e-173
cg08952844	2	88313351	0.51869805704064	0.878630297346203	1.07144923684719e-172
cg06830450	12	58121004	0.915327565828393	0.200944003083588	1.29253548009999e-172
cg07276358	13	114263342	0.857529327085321	0.978723595786949	2.21283363052686e-172
cg04387347	16	88537187	0.254348732958654	0.884677026685192	3.51075799529052e-172
cg04625862	3	48341880	0.158835496172159	0.804869092899565	5.73799412314894e-172
cg18113826	6	31583942	0.220636429958106	0.827908729703522	5.74357175576311e-172
cg02750743	12	117477837	0.499119604723076	0.876249720304016	6.40902860267681e-172
cg12967050	19	36233297	0.124005283462929	0.787348096190484	9.22735495036833e-172
cg26814335	8	6584320	0.396950314089729	0.866499067448749	1.0189647288961e-171
cg25025545	6	14136628	0.38152457492675	0.885365044198775	1.25394454823127e-171
cg24205387	17	1464972	0.770886842929951	0.162462351122597	2.08086018361484e-171
cg03094134	6	30297174	0.38934308919082	0.867055338245395	2.21515349924808e-171
cg25484252	3	72184399	0.167943144570978	0.805566662542541	5.42771273765114e-171
cg09009788	13	77894098	0.611435170519553	0.895468925667862	5.56040912934976e-171
cg19717347	12	129304956	0.44572022511732	0.886635416746878	6.94987406434997e-171
cg14268557	6	28874547	0.438418896429973	0.893967856847145	8.10313473900805e-171
cg03254137	17	17661258	0.237912636486454	0.822066535262367	1.44057725179856e-170
cg23254569	6	35451487	0.40933749704176	0.87515219723989	1.51867564409027e-170
cg07708453	1	14032034	0.395802608946637	0.895862230835878	1.56361409138507e-170
cg02607972	2	25964061	0.417180314499118	0.864361206248777	1.59463001784873e-170
cg00257775	6	37904681	0.307787820722881	0.841100818114819	2.85790640355401e-170
cg20493718	17	80202979	0.849147203423363	0.972653758293632	4.86287770895909e-170
cg26915799	1	201852272	0.173607817054486	0.802484091683992	5.87703835567464e-170
cg05971678	10	125770089	0.520712982122753	0.932900604321314	6.20948536697665e-170
cg25490145	17	80358850	0.0614537305319011	0.81598677578512	8.04362845428418e-170
cg25110523	6	31868025	0.348219110027981	0.791210011631151	1.09062299246861e-169
cg24386894	8	8863572	0.57730603975432	0.905742254126312	1.23524975304243e-169
cg05413628	16	1521656	0.453304953965702	0.932064746204713	1.26500602634136e-169
cg09450197	7	3134557	0.049150271993864	0.82880656548284	1.41889961772029e-169
cg09888840	11	57252371	0.381516137877116	0.869473529039785	1.84950487825979e-169
cg26647135	7	99954400	0.475466544983336	0.860403935641966	2.61498282960095e-169
cg21792134	3	121491382	0.492509179187859	0.92131612347605	2.9857666354762e-169
cg20107506	4	100874826	0.491309104612834	0.904101010564525	3.54411688838645e-169
cg25605731	19	13054434	0.393219255101205	0.899997305301494	4.5138221183475e-169
cg26620176	19	8117047	0.140746555175111	0.797666522233907	7.0352140741905e-169
cg00025044	10	50716478	0.058128193478128	0.792280189600662	8.77147103800175e-169
cg06151968	19	36612911	0.808827943471743	0.970436806315376	1.24221922101805e-168
cg22328644	12	109028385	0.0657601916522634	0.699029726771526	1.24897565842182e-168
cg16844053	7	148404978	0.427221977038426	0.874210094185123	1.29490606301227e-168
cg13601595	8	10468038	0.456733083676182	0.829904759510191	1.72438943081861e-168
cg14855367	3	191048308	0.800575529316117	0.164611686206345	1.8223883429207e-168
cg05422796	18	5297381	0.41016198810117	0.871514286484889	2.15738428269839e-168
cg05398700	14	102677141	0.493387518296191	0.944881370473623	2.33451163812119e-168
cg06825448	2	240884925	0.101370537688171	0.700635003618428	2.4286969121579e-168
cg07264329	6	36331034	0.494359640712014	0.872815358281959	3.39508038098632e-168
cg13468144	17	4081428	0.494972184220792	0.908910791732337	5.04783335189812e-168
cg12192582	7	37392880	0.0951348451528785	0.822097680799974	5.55897498576845e-168
cg25336765	8	131008537	0.257404697130522	0.821809064673236	6.66999981857283e-168
cg20164226	7	73820590	0.778807694304517	0.964732901549237	8.62812938241124e-168
cg26306437	20	24930041	0.0911919728342622	0.651857069811165	9.90027244922566e-168
cg26742320	2	201393628	0.641735764110373	0.914116174811832	1.00534509830289e-167
cg07033722	1	40539032	0.470623545064678	0.913356224734735	1.23482937916372e-167
cg15878616	20	52492209	0.505286645617089	0.931961908643592	1.32084716284446e-167
cg09302922	2	430886	0.124048668010294	0.776435646991414	1.56108471227847e-167
cg24805026	11	66460745	0.853057255720355	0.967036737904583	2.7823051515038e-167
cg05136804	18	32849113	0.326884011279478	0.859950758327012	2.80666193839484e-167
cg19252956	9	273072	0.0999796186083514	0.819829596655917	3.01475452973116e-167
cg18317439	17	643637	0.321758286500091	0.851521340527591	5.15837034505885e-167
cg01470340	10	73498766	0.401336584258192	0.815877057217036	5.2495200658614e-167
cg23334433	17	79129051	0.379922721243886	0.865848767639402	5.69819442161137e-167
cg09050670	16	1521617	0.18442020497657	0.876712156901608	6.92815814393701e-167
cg10542975	11	67205096	0.163713742110669	0.864452369833752	9.39967039396703e-167
cg21190228	2	240132342	0.359065377452614	0.860773973164752	1.59321185117501e-166
cg04179740	10	73516760	0.197139530815538	0.805019042149094	2.15597023449921e-166
cg12269161	6	143178039	0.118787860821601	0.784077711931884	2.32340785523142e-166
cg22904296	14	23587687	0.51878972698818	0.832671539507109	2.64779858985404e-166
cg05627557	2	37418009	0.386981843971758	0.844015383961589	3.19038344964246e-166
cg19321684	6	32159933	0.289607729998602	0.848326598871207	3.30901199858888e-166
cg17744604	1	206946166	0.338792792291992	0.832896957052023	3.81907494156645e-166
cg11436362	11	67053929	0.121159275139681	0.824085305255151	4.77595276427787e-166
cg24420089	11	457304	0.403312394087165	0.89355794461442	6.36051021994715e-166
cg09948350	2	70189092	0.503107130455062	0.879788921772228	6.68514581938527e-166
cg07375256	7	99222196	0.350512248124279	0.838923396581271	8.09260136672648e-166
cg18424841	20	61315444	0.656371968846002	0.95211663618454	8.54393935522391e-166
cg21159568	7	2445331	0.16839851919323	0.77483672863496	9.77995753535169e-166
cg15305732	2	86155886	0.333143090024946	0.827185567200789	1.04825328721445e-165
cg04531756	6	135516912	0.166547288013677	0.808532402690332	1.30965097443417e-165
cg24166457	19	45590882	0.184619100754026	0.84702882573321	1.37913527453767e-165
cg03308839	16	15797297	0.39426724609941	0.86747736484028	1.64921685156248e-165
cg08859309	13	30948103	0.0693281686213001	0.764640870515471	1.78858967717422e-165
cg22589778	17	46059110	0.298736502439027	0.86037626917938	1.84577256029027e-165
cg05765647	7	2648017	0.605079647177316	0.877307431461801	2.15004399435898e-165
cg17344770	19	3537694	0.401476811605262	0.879123066004643	2.59495297056988e-165
cg04411201	3	99614305	0.345121778782641	0.849475778161096	3.54261477487429e-165
cg10590292	12	51717674	0.128267540603427	0.841516369585915	3.82937958353834e-165
cg22742001	12	110435418	0.336407196693805	0.830682485947082	3.87628666686427e-165
cg00206490	16	89469729	0.28346256407888	0.828762671460692	4.43459147911717e-165
cg13474450	8	142222685	0.516030024418026	0.901016662391619	4.78272645520447e-165
cg27025137	17	70715578	0.188430202729926	0.823692536821207	7.43876502247593e-165
cg15724534	2	211018363	0.513132716357741	0.916686706416268	8.58819907061902e-165
cg14508093	9	98862825	0.393045615091756	0.895239926020715	9.08444289433588e-165
cg27388962	10	4705434	0.698599270153923	0.137690581332418	1.02995140239518e-164
cg09319828	1	156551787	0.392244017293017	0.896140656697901	1.09818731885612e-164
cg08670658	11	67052992	0.414036513837849	0.88275874578039	1.17233788406371e-164
cg00842595	17	263193	0.407114377700745	0.859997532008253	1.44501822121063e-164
cg13693517	20	13616618	0.281185249804383	0.820688591193248	1.74850292055414e-164
cg07095908	2	430882	0.190126367824662	0.813679485056306	1.98138633261325e-164
cg23128584	10	323649	0.475919986378144	0.905177162199285	2.28795816530859e-164
cg20160197	4	1222037	0.860323919667282	0.975629714176772	2.53603409933932e-164
cg22513455	3	118955844	0.0820681822832874	0.755722679441978	2.94026433513815e-164
cg22381196	16	72041376	0.431783960693342	0.903356853216941	3.11373849058714e-164
cg10193711	14	22917797	0.10670921741639	0.827323439681362	4.02258175260064e-164
cg00841141	2	37416819	0.447864643915584	0.873240979886897	5.26067376299223e-164
cg21041472	6	12050371	0.506512525369561	0.882960373788534	8.17769448606814e-164
cg18158859	13	107144026	0.231452751129489	0.872566221652231	1.24933534243108e-163
cg17404534	7	6461991	0.501161943929287	0.84877031090375	1.40622189101746e-163
cg03549146	16	69966902	0.48935095184747	0.952664585034501	2.06266902101353e-163
cg21181453	9	130700954	0.647767674113865	0.0708142570555532	2.22101265006901e-163
cg09275986	1	6035793	0.350222950739871	0.781189766935691	3.13133572680661e-163
cg06895124	8	141588750	0.550756332167935	0.841790224313591	4.5561236040294e-163
cg00407537	16	57576394	0.184348355629612	0.685251728865303	5.34016060414687e-163
cg08864944	1	164633485	0.382288641582204	0.846026075549126	5.98793038087953e-163
cg01824284	17	79420436	0.637881537481743	0.916077648232598	7.50027174457054e-163
cg21638533	12	6658625	0.322700320457147	0.84114254052995	7.5113025955544e-163
cg04816311	7	1066650	0.538577648642242	0.912046193923851	8.19871529526158e-163
cg25191332	7	112062419	0.105971743717173	0.733721220022611	8.3797291129459e-163
cg20300794	2	234359705	0.588808277032178	0.924701250598253	8.74755325419058e-163
cg12803004	1	53306727	0.663472433380916	0.901338822079084	1.19703445331718e-162
cg03050022	15	55559759	0.143348947751879	0.8051485581215	1.27698084486695e-162
cg03126713	16	89299480	0.819205104916613	0.974535933033359	1.53466300654888e-162
cg10471548	6	7403054	0.395203213975743	0.851499369006892	2.964306116951e-162
cg13979562	9	138967844	0.228255350589327	0.832803083953063	3.01895887716032e-162
cg01554529	1	11722935	0.481540805534499	0.924451837845159	3.15539510402721e-162
cg26488183	15	75195105	0.311785400337842	0.815695133271743	3.52757142685162e-162
cg16350446	2	172338747	0.37305196575835	0.855457501433703	3.55242103230812e-162
cg16805291	7	36022575	0.538138933175705	0.910173486864467	3.78995333028404e-162
cg02344606	7	112062297	0.0884000590317374	0.745095121722434	3.93673605463655e-162
cg00240653	12	55378411	0.0496562016259913	0.791605856958041	8.05946102929769e-162
cg16268734	12	56690194	0.441630973167571	0.871886939200385	9.0178754177194e-162
cg26769927	16	29674972	0.0991659081590082	0.836054598624157	9.25556525548965e-162
cg06230847	6	30297594	0.565338425457739	0.925498320255971	9.57276031056955e-162
cg04343928	16	85863576	0.145212318712161	0.789278774484265	1.03190113348858e-161
cg17285931	2	240205408	0.578378061431697	0.945560595178006	1.30511629430679e-161
cg03766264	12	27396229	0.422290439031727	0.863285870630128	1.52319759131143e-161
cg02555923	3	14319984	0.274458584508327	0.779548301378661	1.81399828645138e-161
cg19925186	1	89725637	0.138792910178566	0.716202429478129	1.87677957960297e-161
cg22062741	8	1897075	0.456402061450442	0.863404886334378	1.90205830163054e-161
cg25341726	16	28518331	0.425100747428218	0.84963372001986	3.07812924137784e-161
cg13467628	2	365559	0.547477366155581	0.920976144176353	3.13146645839524e-161
cg04782146	16	85112370	0.510545261178716	0.881422268429348	3.34221319815815e-161
cg15457217	2	224780409	0.532193254614873	0.91653425958211	5.11588054397735e-161
cg00638210	3	126732518	0.564956291676997	0.890602138493981	5.28602799907153e-161
cg04784315	9	125797284	0.419286715636858	0.885108724142693	6.31054720309726e-161
cg19351604	8	1870722	0.405278629230483	0.867355008588476	6.42805176917581e-161
cg13639901	7	155556590	0.148545794961676	0.752892835825213	7.98360262678099e-161
cg25432518	7	1894300	0.240531232830002	0.861560303037488	8.86705906334381e-161
cg24480810	12	133239661	0.176296748803698	0.82157526386961	9.36494977042347e-161
cg13844341	7	2116368	0.488504584498868	0.874374259816513	1.00408552742671e-160
cg01681367	16	29676071	0.0385691908781497	0.783224124671735	1.00996588399753e-160
cg18384097	1	202129566	0.131814023210212	0.817079250714508	1.07168226787584e-160
cg10723617	17	55533389	0.458673653794937	0.860079797520328	1.08576509291496e-160
cg06898279	14	60629192	0.41236523324128	0.845775198719068	1.17571376818e-160
cg13911392	19	10445124	0.686271132338713	0.213713320331186	1.64158024372332e-160
cg01483139	4	187549458	0.166110090006493	0.821510505459404	1.76338032596607e-160
cg22694271	1	109823096	0.371988990907128	0.864376658599091	1.8275057339579e-160
cg08036492	17	13976536	0.412301610157918	0.889606173766664	2.14641847136455e-160
cg14276125	11	67052759	0.380693683108432	0.790734850073405	2.32943468070742e-160
cg17090611	8	17017866	0.489759399340079	0.877289092523	2.51488390609613e-160
cg27125093	19	3179828	0.0862821572602982	0.773842390556358	2.70380450269325e-160
cg17442155	7	99955675	0.459263811222822	0.842319671481942	2.77488615584251e-160
cg07052231	12	7363540	0.503188419072799	0.882747753908342	2.89800903246818e-160
cg00834988	7	70060153	0.458131434079748	0.858123259660187	4.15221233855212e-160
cg02796279	2	208101334	0.427025806351665	0.883533570834539	5.80886474316101e-160
cg10456459	12	22843015	0.443337011747474	0.898010787315859	6.74395021045523e-160
cg26902350	7	137984018	0.212858796870614	0.797960640452846	7.04174519432489e-160
cg21253130	13	32609104	0.494971223807148	0.854732241047149	8.27207991767551e-160
cg27526549	20	24929687	0.0667883714614029	0.718133329644309	1.04019686036874e-159
cg20613972	4	84037158	0.531444050356883	0.898936775009279	1.07732359041301e-159
cg13466002	17	4621252	0.493370747563422	0.934462014812438	1.10755677287954e-159
cg06710694	22	29729314	0.802350245253862	0.939463096174747	1.33897346341452e-159
cg24544047	7	101927904	0.103785715672895	0.76133002504563	1.54221967878084e-159
cg26398510	15	45328217	0.369599620035105	0.820586476948032	1.57547797868246e-159
cg21158075	12	11306136	0.445409546421316	0.859022279314362	1.82085201923543e-159
cg17707057	7	43630711	0.13195101883717	0.809790456317978	1.86947039672245e-159
cg26112909	1	22150263	0.164531693843001	0.766143570811322	1.90214210702097e-159
cg08415156	16	88972776	0.648731873453008	0.929215764173054	2.63674822511345e-159
cg04517263	9	123689193	0.174770611439874	0.824710147458508	2.70150002895788e-159
cg09419005	17	80407379	0.0772815355135991	0.617369295199619	3.03713083419217e-159
cg06702850	6	166876890	0.330472173868317	0.854974511781676	3.13130468990269e-159
cg16445596	16	90075204	0.0973547246613041	0.812324011505639	3.80542300578914e-159
cg15599437	5	40676198	0.130521380611727	0.838758377661756	3.80803505707784e-159
cg06005911	10	22622123	0.219169551098156	0.77233786760305	3.83774202814319e-159
cg15732149	1	207509334	0.241869334292074	0.831251064786842	3.86736459585794e-159
cg18493214	6	17764205	0.329673831265162	0.819978104393414	3.87207106441348e-159
cg18462381	10	129536718	0.820546522705541	0.360994916609648	4.22164866959797e-159
cg20675439	6	82466362	0.511648441882834	0.895627023833118	4.87535688799966e-159
cg21834463	6	134538515	0.444404695401056	0.884732014183046	4.96553238336671e-159
cg22367159	1	947018	0.64258628089449	0.931827823783282	4.97511643006776e-159
cg24742520	1	19506481	0.37955158063761	0.876610643386992	7.19364304375865e-159
cg08472008	4	3531603	0.313915146904649	0.844280737527876	7.44466557150323e-159
cg01378112	X	21874808	0.535376263519951	0.891092854406196	9.84218466057295e-159
cg02402946	13	21035079	0.403682992789442	0.84787065991218	1.06313226050486e-158
cg03297901	17	76117767	0.0738361547373179	0.837200376522547	1.18742592300156e-158
cg23966363	19	937630	0.0969522194609875	0.822373796988256	1.33785450661366e-158
cg03900314	6	31695552	0.279339931299602	0.837512164390461	1.60162045535448e-158
cg13832670	7	137646869	0.260588305711848	0.816323293626001	1.85885190352497e-158
cg22136363	11	1911511	0.237473126309459	0.897506918128175	2.11438198212458e-158
cg12081303	1	161039681	0.086375876639001	0.633667248675739	2.17592350076754e-158
cg00903825	14	93170970	0.334630624727707	0.854912275526622	2.47654762963887e-158
cg11977716	18	77284742	0.301025731758129	0.9002875465424	2.53189373852723e-158
cg01010328	1	156551873	0.388512117717036	0.875558607730911	2.5674050129018e-158
cg07786220	17	78683082	0.395506984157457	0.864055529522089	3.04095941739708e-158
cg12431517	7	26428084	0.346174516461156	0.840368393794159	3.05979535242914e-158
cg00460589	6	13274354	0.115363748372368	0.796364902552858	3.64756424754333e-158
cg03699843	16	50701064	0.150936645940916	0.797733608296616	3.82406354275719e-158
cg26514623	6	13295561	0.504801363692644	0.894961181763598	4.52768597478083e-158
cg18095675	3	197272311	0.542329699655071	0.916776445992981	6.56430725688356e-158
cg17718703	1	90313059	0.249440233362967	0.787976418962738	9.39780681687858e-158
cg26250129	17	79239903	0.519317056009195	0.870615329437805	1.24451931491356e-157
cg20510285	6	11263797	0.55887970130133	0.10821995082547	1.64242090826734e-157
cg14249520	11	68530177	0.543926007085031	0.925361670518811	2.48995328314816e-157
cg01591881	19	36612741	0.838539099290484	0.972684368055927	4.1411973675044e-157
cg15704521	7	2773877	0.502720571197008	0.908732160731574	4.26824447947432e-157
cg01938023	5	138855699	0.446347349107995	0.859069693141948	4.39102243400653e-157
cg13853198	1	161185092	0.140956899058932	0.701930021214051	4.41200053239402e-157
cg15288326	1	200994098	0.613048981037596	0.89593257925068	5.29593951437555e-157
cg25814969	2	8726136	0.273667618931877	0.801004281819622	6.38773623354545e-157
cg01951274	17	56409518	0.0555259892471793	0.720559071306644	6.87284250327751e-157
cg20794855	8	67365340	0.42397628051813	0.859735241359026	7.08012652771492e-157
cg00759427	20	62708630	0.145026189464704	0.754026975790706	7.73689784048852e-157
cg24298409	3	50379246	0.663959407299871	0.841707978279257	9.92883935741959e-157
cg00343906	1	1696692	0.361034659400936	0.870200912000143	1.1164513738553e-156
cg26769700	8	140945810	0.227956686513338	0.866733487670712	1.48216732632756e-156
cg05183538	16	88536950	0.358340566480206	0.86669564564549	1.69321879843672e-156
cg10037005	19	49838478	0.176654340495306	0.774457051234147	1.92594041555643e-156
cg23229016	1	26872525	0.107281571947365	0.683151740941489	2.14028790387988e-156
cg13555415	9	134454249	0.114607080178456	0.831809758393741	2.53874826129237e-156
cg12437013	13	114161939	0.51992902553202	0.895519318418467	2.62936390997211e-156
cg07079231	16	21169331	0.570612143265032	0.885656806290252	3.0529558304791e-156
cg07051721	2	120097181	0.303283099949397	0.845757394373871	3.48365096485174e-156
cg20641026	10	22906638	0.467261208000576	0.862349031466333	3.66357028873848e-156
cg21465176	17	80358876	0.0496415263812161	0.813010358449946	4.11277027754837e-156
cg02597698	22	30662987	0.0683673330915165	0.727130641907694	5.03074708642545e-156
cg04255937	12	122269675	0.6722667333904	0.948452679882511	5.32050688228475e-156
cg03850957	20	16713359	0.315716092016449	0.82104354451765	5.42374358897933e-156
cg07855639	22	37959465	0.811159229728516	0.180217204772409	6.59710357498355e-156
cg21604136	1	9910137	0.3213643978765	0.78882923861804	7.14945542014026e-156
cg08715187	22	24038523	0.111750685745213	0.690691394242916	8.0706755449571e-156
cg17013990	1	161091682	0.345176449930889	0.845378977662204	8.23783011874217e-156
cg09866569	16	2737340	0.130815289175617	0.782482050197743	1.0957277918911e-155
cg15644413	1	36185939	0.545693455972402	0.898832284768899	1.11542350591635e-155
cg13671299	11	64621685	0.475871845243876	0.849908901003497	1.28390059266416e-155
cg10799846	6	158406044	0.29410053376837	0.858193919211388	1.28877538493833e-155
cg26923863	4	1221838	0.300219647105276	0.8930951769847	1.5485273092484e-155
cg07354583	12	9911289	0.101143030221174	0.799899454225424	1.72835597224722e-155
cg18457597	17	264062	0.160550268361208	0.77990858157126	1.87399115449711e-155
cg17745697	2	38138126	0.336945370289093	0.850730386834775	2.03438601075298e-155
cg05711036	7	5527927	0.396964833352528	0.924031022418195	2.08899776394547e-155
cg14395761	17	81018559	0.593752230130238	0.930497609759835	2.7615859214896e-155
cg01297806	2	235949554	0.412075692273592	0.823885613195774	3.01301601412523e-155
cg14547461	8	48176671	0.497733835935436	0.878284563207	3.11889283324245e-155
cg14574996	19	8580334	0.199816894913882	0.788530204809177	3.2439207772052e-155
cg13686044	17	14736367	0.392875927585892	0.877370812087405	3.26847208349392e-155
cg22365313	4	108636320	0.333676038847752	0.828225444996014	3.49434063455084e-155
cg13506158	3	191048377	0.84319651357454	0.236140810589148	3.60561833200067e-155
cg08463297	17	19976435	0.257224483969195	0.824370076275056	4.88465820794898e-155
cg15996984	10	100224178	0.184767413110301	0.806917523472881	4.90723173160946e-155
cg05580141	12	49071788	0.43022859915498	0.863791188173169	5.05050167146873e-155
cg04314978	11	36509910	0.132986703741505	0.735017416702149	5.18205521148533e-155
cg13468685	2	68592737	0.296239313318806	0.836157011737436	5.18839835287984e-155
cg19421584	7	158664247	0.526201892189861	0.882235467478056	5.79230762089455e-155
cg03062454	21	30362034	0.416289677076258	0.867423670952867	6.02613557952546e-155
cg18652683	7	36764140	0.0612241339172252	0.652287725622956	6.19564851275613e-155
cg01620360	6	31526545	0.186713189545041	0.79747848223394	8.44845060937223e-155
cg00471371	18	74114728	0.451512081901794	0.892294554397832	8.56553032286943e-155
cg01133215	6	45399681	0.217145900046719	0.754811398233757	1.00724846912439e-154
cg02609337	8	134559320	0.144090688746199	0.816074790286795	1.01567230745607e-154
cg20695297	19	3178844	0.0326735362223202	0.753648600923727	1.03358365766934e-154
cg25132230	1	198608383	0.0785449819878926	0.774466977581745	1.14712410669236e-154
cg12474798	10	64565772	0.494427436266038	0.0828340075090621	1.16007410707805e-154
cg06634140	14	95956325	0.496794954483883	0.882194059067964	1.29357119255538e-154
cg14658964	1	45189026	0.150760224745198	0.742918717616147	1.38665193187322e-154
cg08947915	4	1742463	0.426932842178903	0.872637491069655	1.84000546631992e-154
cg27284288	11	60739005	0.108741778010603	0.827576070315137	2.43826012827467e-154
cg25851277	3	42631429	0.59865448511295	0.869152270547462	3.05751256712547e-154
cg25408950	1	198290080	0.342211327279068	0.834663995941579	3.21811523114627e-154
cg13695076	14	61225294	0.283476233454757	0.797757280903276	3.36236497682613e-154
cg18555277	6	170581248	0.0678425198063793	0.789862780266083	3.46193315955653e-154
cg06655349	19	10332165	0.388001574431257	0.850365540693026	3.49456418620567e-154
cg11791526	11	67177042	0.133973373739691	0.682138184442375	3.99719690723465e-154
cg07165029	3	65715359	0.76000623801284	0.243119040004661	4.06252912367576e-154
cg05747695	11	3156892	0.167212433395193	0.70535581828238	4.21641908099062e-154
cg13980609	11	66883117	0.370085496437741	0.87054122515896	4.54075387298757e-154
cg11869499	15	89872984	0.194836925877598	0.800357578742868	4.75671561873809e-154
cg18855030	2	143886940	0.0775195569645511	0.78372965829035	4.84971418191265e-154
cg07121312	17	77970193	0.156468974170272	0.758641055645978	5.08639750391393e-154
cg08928675	7	5528044	0.573060110104829	0.926903313926943	6.38774138302242e-154
cg03340036	4	89446409	0.483714539269153	0.862337140228247	6.50382039470424e-154
cg25469714	10	16949821	0.491538909959597	0.86803941311523	7.57179431003722e-154
cg14180511	1	206946187	0.368251529992226	0.820194131532423	8.68124127624393e-154
cg10884539	6	2752360	0.075553992347672	0.748690202693696	9.56161560196117e-154
cg00015530	8	145052950	0.109286439091497	0.826468288564	1.04177370985107e-153
cg14134003	9	88952877	0.227720118561438	0.811293367096096	1.08868855556211e-153
cg12353452	12	51717865	0.0564373338960078	0.7889110214441	1.20271796860563e-153
cg24838825	10	111693923	0.179309515176214	0.791841255501469	1.25505177648296e-153
cg07905808	6	30297389	0.526501662103907	0.901961051894427	1.42757334085581e-153
cg11460110	6	30530458	0.483743237982911	0.861570196345241	1.49681045127131e-153
cg19300307	13	99136580	0.780141487125375	0.130006069555078	1.58183499712781e-153
cg13549638	17	78860076	0.577897247133348	0.885663678635204	1.81244294571544e-153
cg20324199	9	96080326	0.323330423461648	0.846056340299276	1.83862895937972e-153
cg25221975	3	13663444	0.552481182668064	0.907043950017817	1.84232041523594e-153
cg18128058	17	80545175	0.265280641698836	0.807825377124483	1.89624091517401e-153
cg13496660	19	2424182	0.685282605245613	0.955649840598044	2.25425774462304e-153
cg12789448	17	1979495	0.460262942940078	0.849817666226563	2.35106656313318e-153
cg05216056	6	28887836	0.564908675582578	0.903586052367487	2.43095900416704e-153
cg17036418	17	33417113	0.120643285570853	0.825013775684089	2.62018386833169e-153
cg09153080	11	60739183	0.106839458592214	0.764492827828962	2.78338286653747e-153
cg00916899	20	35944932	0.213078562836531	0.769541257733296	2.97352641839558e-153
cg07298177	16	85577847	0.408071947665643	0.885110671843203	3.42377077736196e-153
cg13404688	10	89876324	0.360369516132477	0.84188270071642	3.56477566276599e-153
cg06867755	2	225397387	0.509482624629771	0.909970925086887	3.87370919437291e-153
cg25790531	6	113755716	0.534381420102562	0.865412053124362	4.19424564277867e-153
cg12547959	5	14326153	0.442981919341866	0.86115084800262	4.4035452239396e-153
cg14028598	1	171714300	0.536628387690225	0.919807850962481	4.50244669341601e-153
cg12527995	1	53103294	0.0676653473019296	0.749433140737372	5.06069994448456e-153
cg14315912	14	102677294	0.479299220838278	0.846944326551635	5.34995066243524e-153
cg06449094	11	822397	0.486371612113934	0.866354439355624	5.69698967528234e-153
cg15429134	12	12619103	0.403254688431359	0.865040597302035	6.41290302331497e-153
cg04049253	11	113958706	0.551414406042028	0.871282120877916	6.74801671177177e-153
cg08480068	16	29674959	0.0575471733540318	0.821240952719432	7.25624121314786e-153
cg22209010	6	166851891	0.491146283917461	0.870303336109325	7.51760770804854e-153
cg05454562	6	33254447	0.458384582786172	0.866448961672435	7.74218707342857e-153
cg26363363	12	7060386	0.072192324761066	0.788020081610543	7.92361255193747e-153
cg00439981	6	170684299	0.486948983867779	0.899312151651386	8.98602549948045e-153
cg08413427	17	42828304	0.439447786175398	0.831185116490826	1.14107458565787e-152
cg27597459	5	178204766	0.134688388725777	0.746881164389217	1.19981671376887e-152
cg04195125	2	88327530	0.328248623996728	0.853715794450172	1.26605283179959e-152
cg00862408	11	67177034	0.11794003670973	0.698960714544258	1.63339826242444e-152
cg19675731	1	202129192	0.0609293375233029	0.684710813611712	1.72444518932034e-152
cg24706505	19	13211261	0.280777541036543	0.834836498870567	1.80886510701336e-152
cg20306863	1	3593812	0.140941984513788	0.752570478466493	2.04832495230841e-152
cg13673094	1	198608361	0.110290247803353	0.764785717944923	2.42179468421813e-152
cg14138235	14	56281968	0.434229919285326	0.872062695534288	2.45135946671955e-152
cg00591949	3	191048439	0.780124684675224	0.250090226784891	3.12035864849754e-152
cg02041484	7	129266958	0.353683507998656	0.854224622014123	3.17442559428042e-152
cg11050793	12	124876650	0.286280646469324	0.851210860159842	3.32574256031369e-152
cg27343684	6	52775252	0.318304442685674	0.807192379583929	4.43885718079699e-152
cg08078028	10	120802096	0.555736993805997	0.901909324020729	4.51019654357148e-152
cg05687083	7	5371160	0.0749599756033092	0.793195654177736	4.5181734955177e-152
cg19193595	15	67396487	0.368033305959473	0.81297901458056	4.57238395163446e-152
cg14921416	20	3693158	0.315781805149917	0.87726477686767	4.70081610717899e-152
cg15843572	12	133249005	0.57369876925085	0.835101593222766	4.74886133773128e-152
cg05314350	6	28874702	0.438200401364484	0.888044532152228	4.84973207701244e-152
cg07231045	8	142219444	0.368781397505043	0.826409560002871	5.16105430633876e-152
cg11826104	15	25650611	0.572146073255335	0.906821650610989	5.34979674720177e-152
cg19037107	11	134126323	0.52685423929903	0.890451560987503	5.4984541463317e-152
cg13618516	17	79129078	0.478404688536934	0.904251260083377	5.61954271270986e-152
cg16096172	6	46924482	0.533847883231703	0.90496677593304	5.7012257528658e-152
cg08253808	14	102676957	0.430245695596355	0.902155538490284	5.86311903127491e-152
cg21159068	1	231295910	0.207899688839294	0.797483243149859	6.58880695702763e-152
cg27027631	7	115051363	0.193771336289291	0.804803313006908	6.77277521789135e-152
cg09344348	6	170581085	0.0602397849505062	0.820672851523008	7.50605610376344e-152
cg18051527	6	119864698	0.18766792660581	0.824661419400088	8.00779669079355e-152
cg08726900	16	89550474	0.285112180584821	0.812556490945681	9.49718800047703e-152
cg13716585	14	22917809	0.092872056349626	0.818510057203106	1.02215800631345e-151
cg01715248	9	93953608	0.414090874941987	0.86821923463246	1.11796635336217e-151
cg08247583	1	120927113	0.520465993724515	0.922369595664177	1.13337429251396e-151
cg05475386	12	65723693	0.24766170354736	0.777839322790949	1.1660853660815e-151
cg05226335	11	70253499	0.566318965351481	0.90843737850369	1.27002444201168e-151
cg16644366	16	29674903	0.0454246284366234	0.639573605388429	1.40156748941174e-151
cg26394055	1	161184921	0.289049516398441	0.848769423519093	1.89972158158009e-151
cg24049629	3	50376475	0.180651779219848	0.804733222094613	2.18193439211003e-151
cg24431966	17	79801787	0.549223671500311	0.842820608611895	2.36624402687808e-151
cg12555233	15	91455366	0.88348777376774	0.972366147592643	2.51192159824716e-151
cg23013029	1	17508341	0.134745127029945	0.806647504412404	2.51377697927236e-151
cg05874176	2	172019979	0.172054579411498	0.718335217369562	2.7514372751542e-151
cg15939920	17	35457385	0.393618218576706	0.835304316001995	2.91630852853246e-151
cg16901361	8	107526473	0.201654824346583	0.819716385459417	3.87027568741134e-151
cg04900186	7	50347487	0.0715640340852455	0.781300594026333	4.10425516566158e-151
cg17067993	17	38721675	0.0661270078160466	0.722355188430102	4.11980816152855e-151
cg13668025	3	67706320	0.295185634522005	0.805001474705746	4.27689132374213e-151
cg11802899	14	52867870	0.0834411148556534	0.815252979339288	4.54437738564686e-151
cg13079571	6	30297257	0.46093217207914	0.878228578610008	4.80127757774502e-151
cg02072813	14	105246532	0.843407733106576	0.955511475838185	4.80889317553128e-151
cg07277017	11	1874093	0.0482683874711861	0.681768316075271	5.23917521334768e-151
cg13127825	6	31867919	0.567401480066033	0.91326797871883	6.13766269007331e-151
cg15665792	7	37393003	0.158314871196718	0.786539477665778	6.18557996824385e-151
cg14386061	8	21771446	0.116204089444	0.782080803838383	6.47798221642711e-151
cg20563971	8	145901245	0.298136334613916	0.793473273638109	7.36677005055587e-151
cg21470541	2	120976896	0.674899011038425	0.922126945438365	7.78656548150647e-151
cg17359629	13	114259310	0.488497450988127	0.862284342612468	7.79747508625455e-151
cg16472369	17	4618322	0.0726039678336778	0.764629810556698	8.77431869790058e-151
cg18482303	2	135041380	0.614831372444955	0.930946707460464	9.6316250034205e-151
cg04224025	1	10992454	0.0837476399085037	0.742347969258557	9.72258250097396e-151
cg01044849	6	30002723	0.479472000556763	0.858839485817768	1.02375851470255e-150
cg26696162	6	151709522	0.3164065090458	0.834399532584107	1.0314178205927e-150
cg04005059	2	23719838	0.344556013709696	0.855338304483364	1.33028859530552e-150
cg26285698	16	29757334	0.068866211139575	0.666095969205408	1.37178130017374e-150
cg06153925	17	78755379	0.211106987700366	0.86456073962452	1.63981304668683e-150
cg16462073	16	28995843	0.461196979309929	0.848609561157136	1.86911139784344e-150
cg22666015	2	233981885	0.365924866322861	0.85627917541588	2.16646928305176e-150
cg24112628	6	150174215	0.408320102029498	0.848182995163114	2.7217358995754e-150
cg23357708	19	8580509	0.219732829201415	0.811934020558735	2.74722051722068e-150
cg05960938	12	58272307	0.495242448493962	0.886791871062505	2.84871095321122e-150
cg16911583	19	36233447	0.0495412200628033	0.726832503864269	2.99739783299554e-150
cg14516183	3	122928186	0.464772613500611	0.886858662069319	3.18180863642714e-150
cg03370752	11	61136373	0.545342827084391	0.882382255861369	3.20787295928923e-150
cg26357596	5	54397592	0.0998286207533652	0.810867493311281	3.21735940284954e-150
cg27312961	3	191048361	0.563053052776281	0.109523007422198	3.28154432212429e-150
cg01688936	16	30770794	0.420734084058804	0.79684078831299	3.91938589092228e-150
cg19243721	6	166851830	0.326590981983616	0.821623520595661	4.73310995813474e-150
cg23422170	2	10345003	0.523445733356207	0.846358600748889	4.80893530581727e-150
cg01797036	12	124950938	0.0816123165744147	0.679906178674225	4.88599365696396e-150
cg26598899	11	2321800	0.0776849622540943	0.741211373817047	5.02736310025637e-150
cg26783127	17	79128918	0.41668372206745	0.885717586983791	5.23919472309176e-150
cg00045607	1	161039690	0.0524806388632711	0.661619700577024	5.29867368377012e-150
cg17547928	4	737930	0.386081224729257	0.759867266889603	5.53962001834223e-150
cg14364797	9	132651576	0.266949198280905	0.875772037839603	5.91076441446104e-150
cg23147227	12	7060187	0.0675595677113074	0.731457859823201	6.13364575919795e-150
cg17494897	2	3200012	0.471610394853007	0.864630089278438	7.16898505481593e-150
cg23198793	15	42694406	0.240007280592958	0.813905786723147	7.46095181180096e-150
cg25913761	15	90727560	0.647141417913508	0.18417904844804	8.3347551555504e-150
cg11252953	17	80358829	0.127236269544434	0.787639359995607	9.88509002374196e-150
cg10491452	16	88866627	0.248843940921866	0.837089791353561	9.95093475656857e-150
cg14998613	7	155554462	0.259989961094346	0.776072105280573	1.0289523114517e-149
cg11176159	1	28213800	0.0359076846891492	0.719244061453263	1.03059482571479e-149
cg02368812	6	3019900	0.5388511188325	0.940641376794242	1.14531492121249e-149
cg17647904	12	124908601	0.571134078462467	0.893408293156986	1.15377532034308e-149
cg14594044	4	6914621	0.55924152111773	0.864443586335046	1.23406017816168e-149
cg07241925	4	1294566	0.36871876955949	0.802209751147766	1.31586788786425e-149
cg26796518	12	6184516	0.0531219300115921	0.69677230294396	1.32556508652301e-149
cg02722633	5	142180618	0.169419470261133	0.779881265560275	1.52057421481772e-149
cg14066298	6	30297565	0.449043912016914	0.874653641716726	1.54552143070804e-149
cg08682625	8	128470793	0.245348501396882	0.805242075785933	1.59921025963678e-149
cg09844573	20	62199190	0.091977459772696	0.679938988175451	1.83399149037707e-149
cg13393433	10	63525851	0.225827583183288	0.777058267495534	2.1928677959188e-149
cg02639080	6	28874754	0.691072792009961	0.916253954489814	2.24313953839317e-149
cg20227056	6	130096463	0.533360757730933	0.0989642758485417	2.30608839034862e-149
cg01948217	20	36932385	0.194492922237777	0.805036817064999	2.30703092410482e-149
cg04147906	17	26373775	0.241162956722697	0.832716977262006	2.34518758629374e-149
cg21376733	12	54891636	0.0688950894665992	0.801475072395848	2.55598633575644e-149
cg13640297	6	170099238	0.539839951887192	0.893624628689548	2.60396900842662e-149
cg10220068	5	179770007	0.278577972040512	0.817007295437715	2.60760008399531e-149
cg12686260	5	175957615	0.241771698441501	0.662793813776921	2.83791117275871e-149
cg12803754	5	14676460	0.12984766095039	0.768276984366763	3.23133013928202e-149
cg08973191	8	144894328	0.56114678801079	0.898986396391171	3.3157570631588e-149
cg17390918	5	10502512	0.418657724838293	0.813327932583668	3.83054272756109e-149
cg19576697	5	176837920	0.354487294744167	0.75441140097193	4.20827452911759e-149
cg07884764	11	64107517	0.226598202050888	0.793666132095025	4.89326505606439e-149
cg17222829	11	70433293	0.371087335541078	0.836371246027739	5.00638497631585e-149
cg02059317	16	89024511	0.070560594083641	0.675798814671689	5.03737903171698e-149
cg04641860	10	43891547	0.688366568833887	0.154898229617185	5.71269680097645e-149
cg07839105	19	694837	0.253745356913004	0.651152092831188	5.71642643048179e-149
cg06405563	17	73577744	0.46814158754704	0.860611440049407	6.2087176976163e-149
cg06177555	16	29678624	0.382815882732595	0.850095797852125	6.34868475889548e-149
cg13984928	17	3704574	0.475718375767327	0.923264971485441	9.10689320228209e-149
cg01382502	16	22252504	0.0656629097627051	0.766188808320139	1.16419685924775e-148
cg06380123	12	51717978	0.0926231638391553	0.749859321745679	1.19755151312007e-148
cg12098228	7	2106321	0.142936108747733	0.743122573415081	1.27247823691604e-148
cg00747922	17	107930	0.16711713580458	0.787376564057205	1.28649242099367e-148
cg05055821	7	2758924	0.128959600204815	0.677182293267055	1.36580510376071e-148
cg27586417	16	85577800	0.438899121239401	0.863291712692689	1.51746450280306e-148
cg27434890	6	135517041	0.464347006796731	0.83842963973577	1.66328176064559e-148
cg19595760	1	25948511	0.403250068528553	0.797507999304589	1.85093242032851e-148
cg25861453	6	31867906	0.601971837876519	0.898747558327701	1.96214265257546e-148
cg00041666	6	152702330	0.853842128898496	0.233645655190159	2.51056970192534e-148
cg11919577	8	119291748	0.0974234632008652	0.747075934199174	2.6583840248959e-148
cg09163720	10	134400506	0.498705073820486	0.878699457270329	2.8272637642002e-148
cg01787084	16	87371097	0.295869958225387	0.841813347658771	2.83985658891997e-148
cg27314669	1	156822430	0.708183897408685	0.235536343738755	2.87214770585294e-148
cg07400503	10	134110222	0.352371966774405	0.806413066694085	3.15963212135025e-148
cg23258188	1	3075846	0.506891988158269	0.802205765810441	3.34025851683983e-148
cg08813888	2	662396	0.283320064867915	0.825880733144844	3.34960373430745e-148
cg25666403	22	30662994	0.0191062930685918	0.748603760130396	3.69322811529816e-148
cg24598712	12	133072859	0.604767979643641	0.872781573576907	3.74716201498478e-148
cg00916659	1	212558854	0.377651840907225	0.826933187409905	3.85142286010897e-148
cg00943287	1	245474722	0.133231984381056	0.776618944864759	4.33107235546532e-148
cg04441857	10	14701815	0.111272707527333	0.804743453810917	4.5054415542296e-148
cg03106245	11	47399980	0.363009453945781	0.862400516908107	4.85675214239696e-148
cg14608454	9	140106083	0.72464451239985	0.92116119725351	5.52350748697752e-148
cg23663476	16	28996449	0.0891367557402167	0.655320511637484	5.68737680062585e-148
cg13344587	10	63723919	0.642671775040223	0.222780708333061	6.41696314408563e-148
cg23214435	5	157003983	0.495459757069742	0.875692508493646	7.77584886279204e-148
cg17846016	17	80181015	0.435849368792756	0.864793638829803	8.14884906671378e-148
cg22143387	5	176759081	0.600547837658428	0.863722533155112	9.85698230676964e-148
cg15678817	11	64621386	0.0582516947555777	0.594927453434461	1.0051000587551e-147
cg11283860	1	8273352	0.378406798256644	0.841561337291261	1.31853644388868e-147
cg01448132	16	28996533	0.09295791143685	0.659703329540939	1.42554884505746e-147
cg25739715	22	30663881	0.107106180087544	0.712981996414118	1.59080636975283e-147
cg08425796	22	50981121	0.382458451432482	0.890540267991266	1.72191665460123e-147
cg21369801	17	80202961	0.612638939963119	0.957238163428827	1.84291348822209e-147
cg17518965	19	3178955	0.018986604534519	0.687708779838405	1.97684789248882e-147
cg15609237	2	179395885	0.509187968743971	0.938730079722682	2.01929487663357e-147
cg26847100	19	10748778	0.365015035837074	0.837860251788161	2.03594400881041e-147
cg10016364	1	159770136	0.308334800836952	0.852381760648628	2.12505166485572e-147
cg12079904	2	43195545	0.437291396679716	0.828055930656403	2.18341866729282e-147
cg18502618	21	46902264	0.611125113687731	0.950733872165308	2.3630719146635e-147
cg20764656	14	65410479	0.280887426631	0.82230584879505	2.4805729828179e-147
cg27182070	1	28218282	0.236816330156196	0.791508351387585	2.50214831125997e-147
cg07861456	16	75654252	0.305827868834426	0.825857971253384	2.81717366434316e-147
cg15159247	19	2082122	0.0929872117947018	0.780864199658446	2.89681205258857e-147
cg00775818	19	2431171	0.382582887271917	0.797964769376375	3.31148917180838e-147
cg00255726	8	21769114	0.154877631714309	0.816973648110301	3.47006422165307e-147
cg00116699	2	240205260	0.488895396080354	0.824420558031595	3.8140440749443e-147
cg14166209	1	117047015	0.176834864256155	0.789772788418173	3.86541495845039e-147
cg16743273	19	2076833	0.816645133246522	0.959730037626649	4.00983046994452e-147
cg27641239	20	24929695	0.0796742995937447	0.789070090998685	4.92330486090002e-147
cg15341833	2	106776775	0.0700440024023998	0.681640556066062	4.97508398833593e-147
cg24448340	1	179921042	0.345963230702742	0.856141414629221	5.02450349300925e-147
cg22410499	9	33749216	0.251356484257561	0.814591401826095	5.265907912403e-147
cg16087093	5	169533347	0.0478942845005626	0.798686663172226	5.35730395179329e-147
cg18404811	17	403288	0.309665271758677	0.837462102082541	6.06343788454653e-147
cg23845009	11	34323678	0.524921899239443	0.871490761127902	6.30903579357481e-147
cg07143462	2	157289513	0.490769547079257	0.874078948005925	7.04242975607367e-147
cg10509626	11	70333993	0.200078597769426	0.763625731620194	7.20429979707517e-147
cg15292446	17	179838	0.266318653730244	0.811422403679774	7.84999852747245e-147
cg17111087	1	167407514	0.148286859596202	0.702882018399083	7.91732510692679e-147
cg02244175	5	95178740	0.256823228222223	0.773092611468742	8.01668382145042e-147
cg27289402	14	105113991	0.498656513712437	0.856181335224187	8.07548008236712e-147
cg05596756	12	47610220	0.0771556655405379	0.782999709446964	8.16259749550231e-147
cg12609829	15	38988755	0.0728784983628698	0.750425402897436	8.90432543375678e-147
cg18383585	1	162183582	0.826786713883727	0.168206299794869	8.96920810684923e-147
cg07902156	5	1495284	0.278340850973513	0.815143801730766	9.05615049300123e-147
cg10548978	10	72545053	0.269404152694247	0.815467189574734	9.12804029807683e-147
cg22662844	7	2116648	0.457528542079303	0.928516211475047	9.69267552234996e-147
cg05274316	15	70250464	0.25789605408548	0.823084691126687	1.04656044116546e-146
cg05740567	7	65219587	0.642949350934314	0.904390706945078	1.23565205814908e-146
cg11334870	5	171541827	0.193728552553772	0.820998329376478	1.25183894525872e-146
cg11768182	19	691833	0.600701363044868	0.939038421143873	1.49597751970876e-146
cg23589035	1	155484600	0.316527456481303	0.855750182819241	2.01224757543199e-146
cg00828556	3	196351986	0.387972903275811	0.907390785855907	2.0937837487681e-146
cg13862853	9	95085154	0.567347637915371	0.921363135266292	2.10692301870045e-146
cg07110356	17	56355431	0.464793700638903	0.932367095676984	2.27348403780939e-146
cg04217515	21	46325853	0.512395870525495	0.885769017792149	2.55906009168495e-146
cg25009141	1	17751614	0.650983259007755	0.868821938744897	2.7659092356164e-146
cg02587405	4	151175603	0.493243987893875	0.878467790294694	3.10624370369111e-146
cg17771150	13	46756209	0.0652015691437474	0.709885619006711	3.19255511687417e-146
cg13821008	2	175499113	0.0857938611619253	0.772649492377041	3.24566724034201e-146
cg23983783	13	32997294	0.618149748290058	0.898356715266776	3.29743534369782e-146
cg04812347	6	31584223	0.229710701336171	0.801906500761453	3.32004440468225e-146
cg19755435	14	88473001	0.225372236472249	0.786619072432413	3.39067396147983e-146
cg20203469	11	134126284	0.52582753859686	0.894804056276876	3.45419534827141e-146
cg27410601	17	76121564	0.111277306620697	0.796327304016934	3.79739120437508e-146
cg06315217	6	1629850	0.671169291114054	0.893893836804221	3.86128760903691e-146
cg19766471	11	2322802	0.198833595416295	0.767917753177195	3.92213116455318e-146
cg02319986	19	8568712	0.396111617630174	0.844620772814155	4.16172798744987e-146
cg24107852	7	127960508	0.240990604149571	0.809140675362265	4.17770473680103e-146
cg03670441	12	27094081	0.13434931885925	0.764918755749593	4.56675709494618e-146
cg23678154	2	69376373	0.22958003432019	0.779195937955427	5.31921580858984e-146
cg09097632	12	7061716	0.0955639618347567	0.621393544141553	5.82642587884508e-146
cg06380691	13	114828264	0.307353342410278	0.804518727558832	6.93354466604647e-146
cg07031797	22	50483123	0.129599515425184	0.783072556721543	6.97601182735965e-146
cg08132815	19	4950822	0.530997060932797	0.901899416262822	7.72048553872847e-146
cg11973132	11	67052656	0.479551357597319	0.805482969245289	1.00266595147893e-145
cg24697460	12	124908653	0.627180266466794	0.879147993369474	1.01291595252392e-145
cg19599611	15	35148637	0.553641079898673	0.854217985209642	1.03440799861476e-145
cg09335715	7	75626860	0.305635286902978	0.8501486126993	1.07074764467308e-145
cg05667818	7	116786870	0.316389162943713	0.821915495477802	1.10690746445606e-145
cg21471199	1	19218212	0.486236975422852	0.86893528121109	1.13668785840033e-145
cg19854901	3	50376216	0.370725211222408	0.836220735096303	1.18222909036953e-145
cg24011073	2	11917787	0.284699970770218	0.841302007289665	1.21075456760682e-145
cg13395086	11	65408445	0.0861523138997917	0.679837100579807	1.28757885301799e-145
cg16229875	14	23589066	0.463035404878118	0.876656917710559	1.64086604925943e-145
cg08594651	11	47415397	0.371486898115797	0.851158358145947	1.77739229423918e-145
cg10319474	3	48573819	0.566188817575762	0.850203512369419	2.51938398739121e-145
cg20071624	7	5258357	0.343117630299366	0.850947743417558	2.63894655743455e-145
cg19331221	15	90728027	0.167689277240683	0.0257370283392953	2.79485064797838e-145
cg07860918	16	90092755	0.0799056617640986	0.765313719216138	3.09194149385445e-145
cg07035242	1	11336263	0.613016451748613	0.860993617924466	3.60801720799843e-145
cg00030432	7	100028974	0.428609127078506	0.768115367968011	3.62945919650827e-145
cg05905531	19	8591721	0.803994624237083	0.340885402447644	3.99913206610621e-145
cg20098854	8	898407	0.134865855658403	0.820767109061384	4.01881919956793e-145
cg26955540	15	90727570	0.628017469082363	0.120512025625825	4.05090984602668e-145
cg09020199	6	30297320	0.453887390083204	0.860344650592684	4.55335998557642e-145
cg02185248	17	78748494	0.247104603575309	0.829642989702952	4.90224285462311e-145
cg25357825	3	11697138	0.340053770425991	0.814763135158861	5.14182861003609e-145
cg07971820	17	4621234	0.469563342817917	0.86690240806015	5.73199876171461e-145
cg20359147	6	226092	0.677516956925464	0.863734600567158	5.83407041686698e-145
cg03459656	17	42467307	0.0751222600269123	0.740148666154499	6.0506570809306e-145
cg11822932	11	33913716	0.338893283890302	0.861165849263405	6.20125776267547e-145
cg00651185	22	47457016	0.807460325497269	0.943656012463786	6.3119234226833e-145
cg17385088	4	153611560	0.486844872087428	0.846411296435879	6.81699870423299e-145
cg19382157	7	2124566	0.50636150806081	0.922463747635593	6.87403225002631e-145
cg05027554	16	646579	0.601292658132922	0.905235274603767	6.95479437853572e-145
cg09121680	7	38315964	0.120388356723182	0.504757779620867	7.15882273654821e-145
cg25765104	1	167601275	0.0502411605114509	0.759479806896392	7.48470329830027e-145
cg16505856	19	5822369	0.901172625304529	0.377946517739489	8.40045143405206e-145
cg12590902	1	44771985	0.432456854701002	0.803295257277604	9.39913317635283e-145
cg11222173	17	78748019	0.727837361721141	0.960233714713806	9.46327303552944e-145
cg11900393	12	721502	0.582735025422738	0.888415680267682	9.95232362127069e-145
cg07946977	1	221886639	0.0991198089280567	0.762733960945308	1.03129277115634e-144
cg07006075	6	16251782	0.622312294528652	0.890647716725157	1.04277714690421e-144
cg10530767	17	56409028	0.0900991205166845	0.803282015632837	1.10420614999606e-144
cg06064964	20	62199181	0.0645320952778696	0.749911639835029	1.15889581561911e-144
cg03272225	19	17957106	0.0973752560387136	0.801375413496784	1.17364845276794e-144
cg17554464	12	56864388	0.394339898478586	0.815047260422695	1.17700223994527e-144
cg01383911	6	30297627	0.592717886546206	0.914354457545446	1.40241809578557e-144
cg16993108	7	1986301	0.756439831896862	0.96559855132916	1.41024911226047e-144
cg03291835	13	110802745	0.534146735285747	0.88061167158312	1.45790035549199e-144
cg01591037	12	15134481	0.40981225276578	0.86968836051599	1.47188779354235e-144
cg12570429	17	56345839	0.505799775428997	0.890735973338635	1.55666751104682e-144
cg13597051	6	31695599	0.239367272440826	0.841924416879186	1.56995544616769e-144
cg18025430	11	60048004	0.198786485198137	0.77519889857883	1.70702658592737e-144
cg24126180	7	128580582	0.238739546287528	0.801968432911886	1.99942135444864e-144
cg10055231	1	6651358	0.232831659999558	0.79105187725307	2.14912124154073e-144
cg15551881	9	123688715	0.281616994129	0.808369074167578	2.1807147639473e-144
cg04941313	2	66770400	0.377473764575102	0.822428234824853	2.34405271291111e-144
cg06167719	21	38362727	0.540997997718215	0.0745912066465556	2.45482970701539e-144
cg21086153	14	103519032	0.164215501236862	0.762928666761634	2.57768556046899e-144
cg24947456	12	57441432	0.150433204221402	0.646408373027066	2.66206607941775e-144
cg16373526	11	70248709	0.241695608444688	0.789531043512006	2.73593353339921e-144
cg03549705	16	29674618	0.118454333475057	0.799365100048796	3.10692948374115e-144
cg05936004	3	130693828	0.489044129160474	0.890214808867982	3.18296527745849e-144
cg23390619	10	49687669	0.388158354842529	0.87946993268158	3.31214801082519e-144
cg23682913	1	2080710	0.269342679479791	0.747505011536194	4.5369944065973e-144
cg21842274	5	76248637	0.419857144059732	0.836615751984299	5.20521686694673e-144
cg08796391	7	2113395	0.580556405173894	0.906007414186959	5.48292148390364e-144
cg08632810	8	141609470	0.232667750788605	0.779060787110803	5.87113506346047e-144
cg16266227	1	202129204	0.0722386035927709	0.650913799442381	6.68628084705749e-144
cg15029631	12	52078762	0.506940392420781	0.898819180697167	6.73107267349375e-144
cg16622652	7	100304425	0.345558902224528	0.0454551071562058	7.33990259217619e-144
cg00442389	6	32160074	0.121218722036153	0.766504484220132	8.29659740869328e-144
cg01440934	1	47051752	0.45286173772926	0.872287549467337	8.70608245691726e-144
cg11804789	20	24929716	0.101433619871164	0.793264699437126	8.73501696185818e-144
cg01327169	3	183738470	0.473323523940269	0.82901032399061	9.48051508654621e-144
cg02394186	1	6088550	0.076670001972319	0.716088512708109	9.80675776041117e-144
cg17218026	1	154582156	0.269222040937797	0.813852587256423	1.00089541965644e-143
cg04836151	8	144213766	0.701955822789754	0.971193506107486	1.00582758368156e-143
cg16402452	12	58129855	0.91373048899956	0.172470641646325	1.16571619553138e-143
cg00558804	16	88769761	0.097933332479068	0.775167194925774	1.23512745256435e-143
cg27236490	11	58980502	0.316125617020369	0.821281231892999	1.23982352322555e-143
cg24290574	3	148583152	0.123825688543736	0.740443968112008	1.4402082000123e-143
cg24835948	5	14331816	0.104097923760027	0.772245884685268	1.45789548799361e-143
cg06978145	20	30754792	0.717678300817709	0.937591227865251	1.45854667776915e-143
cg13931640	9	137277819	0.510093113786832	0.925415705294603	1.5055493528997e-143
cg21012737	14	105393171	0.0475234657576358	0.732754330567545	1.55031537796221e-143
cg19346786	7	2764209	0.583853674828094	0.936425602751915	1.67580325709963e-143
cg00083188	10	79314844	0.221787535914463	0.797404026292737	1.8380602198177e-143
cg16553238	1	9154254	0.329730484766629	0.809046765124048	1.85825712890782e-143
cg07502661	2	43398339	0.58445274788408	0.848054277729826	1.89970938393059e-143
cg11166303	2	3320529	0.639899918434159	0.918138319351306	1.90444274206037e-143
cg06107293	15	22915986	0.445166722567111	0.910682052044551	1.92161178443858e-143
cg25389087	18	74824413	0.429073103124284	0.873087591627336	1.96431206117022e-143
cg21455600	7	66096806	0.0521526903969916	0.72088683851098	2.1669058254973e-143
cg21745586	12	12518875	0.353137449694434	0.813172219797355	2.23709774337086e-143
cg04514998	11	108680123	0.257469692443842	0.822394033608436	2.32352049065803e-143
cg00166343	17	29150100	0.0789191312950957	0.728037913493593	2.55616113101588e-143
cg15202213	11	641042	0.217706440262514	0.716078032801086	2.59966148074376e-143
cg08058560	1	117544206	0.142566738413175	0.815811964367943	2.63602669214506e-143
cg27262415	11	67205166	0.141480612920725	0.569789372522725	2.86687975689739e-143
cg26789453	12	112452424	0.134665497095676	0.768358360378593	3.17152904537828e-143
cg07253384	6	166877002	0.267879960933723	0.807469013083335	3.42285740482137e-143
cg11623339	5	138725482	0.291896132318164	0.779390991812715	3.50678852867808e-143
cg03995631	3	112218510	0.275901167475509	0.841628226175087	3.57312905358543e-143
cg00637104	20	1785303	0.438477286401556	0.864317487063898	3.60282248773864e-143
cg09674502	1	92953279	0.433284978824964	0.839380477502984	3.97192383686994e-143
cg04685387	10	34925640	0.48136640967678	0.859187988857212	4.13745067587393e-143
cg06303635	10	45958759	0.415338408928093	0.803245585910975	4.19730220492825e-143
cg26427090	22	18217141	0.0610973006824474	0.734706402641994	4.66808553071614e-143
cg15891546	8	142179908	0.483356257930764	0.872463640315332	4.72831226399621e-143
cg06753787	2	220074208	0.476290202527642	0.802899515556371	5.08936594206798e-143
cg14349937	10	90093521	0.49044579125786	0.87043201853676	5.2954526477205e-143
cg05249479	14	100542584	0.137657014534827	0.778833936912304	5.6663433336648e-143
cg21850879	17	29621943	0.467693401612907	0.840191287102491	5.75890658244901e-143
cg18675610	10	32216311	0.500229090910441	0.0917059692641652	5.85317005385915e-143
cg20934416	5	17444401	0.4575580768855	0.829876060039346	5.89911197226831e-143
cg05918327	16	72955295	0.245330698794465	0.7740627298067	6.45094371324978e-143
cg17080697	6	30297382	0.451225503238777	0.878786118913476	6.95843322261516e-143
cg14789659	10	63809073	0.713071571056274	0.158991187762539	7.02729549514318e-143
cg01997629	1	209929622	0.0611007480810103	0.723243356799583	7.47140564687052e-143
cg17750114	15	42193477	0.250282682523605	0.774121685273364	8.41871700465814e-143
cg27097846	12	53443485	0.763279264678274	0.246542906584161	8.73346961143505e-143
cg25960854	19	1160184	0.493328398469219	0.84533304175061	8.81913471968127e-143
cg19693177	12	7060569	0.105485059003917	0.698361253122286	9.0270033326148e-143
cg12401842	12	8276175	0.464147324566451	0.865134392883038	9.28782621295562e-143
cg27449572	10	100024278	0.30147514652631	0.827859119952994	9.67134585761555e-143
cg07041323	16	28996044	0.0615720249333776	0.667580417173773	1.01486115495152e-142
cg20558230	5	484149	0.251864405669917	0.789741818804131	1.10127176849186e-142
cg24504014	11	110297121	0.497038011942744	0.872113652646034	1.1563300102499e-142
cg11597277	20	52492248	0.58146038431111	0.902758176937232	1.16603086197768e-142
cg11771602	2	134976155	0.425231182349526	0.85410349702122	1.17219644543098e-142
cg25194194	12	69143431	0.462045080438684	0.802665527883849	1.23184620622812e-142
cg26433582	11	68848232	0.296427381952386	0.758335992513631	1.35129913887669e-142
cg13399952	9	132652889	0.101016493894165	0.781717566559928	1.4061557486705e-142
cg06130354	17	4847601	0.0634635952090212	0.632099155550938	1.60863879881147e-142
cg16649298	7	158664174	0.457701727237141	0.900090832549842	1.7019905980563e-142
cg01396065	3	193789440	0.681418200176088	0.113682370880526	1.7715171379304e-142
cg18854765	1	74665362	0.331324945435401	0.828919383653039	1.88237734788257e-142
cg03489965	15	65368982	0.513276308404983	0.842482805356516	1.963908813391e-142
cg12866960	12	66635398	0.487934062363941	0.888767870145772	2.00530363573302e-142
cg15465439	11	70257059	0.206109859815964	0.750272149327545	2.02959639602023e-142
cg16041412	19	2460037	0.451103071019304	0.860819469927073	2.17270757578539e-142
cg09897970	16	29757344	0.0457478989416529	0.752105688611849	2.20272160381306e-142
cg13924510	11	36112355	0.193653064650799	0.819181196523277	2.22188258795426e-142
cg27617225	8	145625612	0.514107577643063	0.909494659316291	2.52157057881481e-142
cg16217803	3	142841719	0.309503811121383	0.836417878594889	2.99467975203569e-142
cg19906284	2	179395912	0.469621986501826	0.866628450246205	3.02470534354811e-142
cg10393744	4	159969703	0.816466262156308	0.205840501586522	3.02845515331702e-142
cg02086790	16	375327	0.14871071992188	0.788120444508705	3.19363351904902e-142
cg12970155	19	54374873	0.254611887658155	0.814044994083101	3.28970031287756e-142
cg09548275	11	47282999	0.729161307292632	0.937240906934353	3.29019306402006e-142
cg08120831	12	122669186	0.26485969110845	0.793100248700506	3.90532173322348e-142
cg24020157	10	43697521	0.351545456712705	0.820107066145771	3.96471400064452e-142
cg17343451	3	183899704	0.689401007831465	0.913972909634843	4.27444213647469e-142
cg12491659	5	57786356	0.278534408047397	0.761143056842328	5.03802349253071e-142
cg00268476	16	2740589	0.3786250154563	0.826893194267771	5.30674229015684e-142
cg05839875	5	39203190	0.117663157865721	0.75356670271792	5.96605007219382e-142
cg10085474	4	1221935	0.329607857673894	0.749908786385413	6.06344045433977e-142
cg14940260	6	16217882	0.409847468994061	0.868475747845803	6.10838066025193e-142
cg25939371	15	72598286	0.55091567252289	0.821704510415031	6.40348320800425e-142
cg00453717	11	74344629	0.417069181241726	0.863994344534973	6.86743626687577e-142
cg18696027	15	45002597	0.155261971638373	0.794850041161143	7.36476084236483e-142
cg00702417	1	6054867	0.0761094244226104	0.754481674701626	7.62098585082767e-142
cg01437204	1	202130344	0.214624808939775	0.783558142261098	7.68623702041584e-142
cg18542546	7	1982333	0.451777948750601	0.883490476658228	8.0453983489189e-142
cg08529529	13	31309799	0.149943446453972	0.743059587297536	8.10229001380667e-142
cg02053964	12	124950784	0.0368280227904144	0.746126449144185	8.42402850466868e-142
cg24159575	1	39662235	0.19929896887993	0.778429016835627	8.46453258073283e-142
cg04606170	16	3628412	0.0674754707437257	0.645279573759538	8.97686084392786e-142
cg10593922	10	30711382	0.345047202548078	0.815898522699064	9.79824363722714e-142
cg17576375	2	105924659	0.594206884275265	0.87700521983762	1.00136728913509e-141
cg17705615	19	47991237	0.360119710111897	0.744025720495305	1.04096891528821e-141
cg18934187	18	51882189	0.562398633738474	0.896925240003841	1.07722470440594e-141
cg01712428	7	73132139	0.15720241863047	0.794396844037442	1.08394835559047e-141
cg14564351	6	135644405	0.313027148877555	0.840474760360263	1.16113386055617e-141
cg04686354	17	73261880	0.444155342444419	0.812385833807448	1.23720979278774e-141
cg07283015	18	22039857	0.45756231154313	0.883800210654603	1.34479805612629e-141
cg25634666	11	71846788	0.362273192647348	0.778114654646428	1.36090128321519e-141
cg10826999	1	225862288	0.436376949549315	0.88621568479612	1.43692959936685e-141
cg02286380	17	4621205	0.543825125442186	0.92605320267395	1.50978587541257e-141
cg12036735	8	20169916	0.144803855364386	0.715112272593218	1.53797006039242e-141
cg08669718	4	121568	0.0540880200514248	0.768341277608003	1.55679354170706e-141
cg14835981	7	752715	0.425057819757195	0.83409254057489	1.60058707401962e-141
cg05098037	17	78753327	0.755216451214188	0.939055873739996	1.67281180112757e-141
cg08972301	9	139553914	0.132182989584702	0.643807048095693	1.68661991851963e-141
cg23689722	1	3100956	0.442763538013514	0.851793270465625	1.70286212463777e-141
cg03109921	17	40820189	0.806870388203726	0.201912000093652	2.61971978650826e-141
cg12661316	1	7029235	0.107032885806018	0.767935882931423	3.05193667633241e-141
cg26298914	14	68798365	0.472036931168773	0.882922830457659	3.05439435812481e-141
cg27354586	11	118175172	0.28429339007796	0.778863991480947	3.44564954386983e-141
cg00084577	16	30721139	0.526684095635204	0.873597796052789	3.53592959511892e-141
cg07576135	15	42694403	0.340734737671299	0.821315462918926	3.83194658685045e-141
cg19721787	1	32670695	0.815374068458036	0.261969070871565	3.98899840254561e-141
cg07832674	3	9943884	0.124671998617616	0.775611686416479	4.07938297743197e-141
cg02827175	7	1986245	0.576840369261212	0.889949213403185	4.26937425174553e-141
cg24160243	6	167185027	0.648461775075372	0.896859149434328	4.30129255718535e-141
cg02343628	15	93790914	0.373029889258421	0.821262640133888	4.33307470671291e-141
cg09571369	3	150996563	0.287017844179844	0.817648622975057	4.67404911240699e-141
cg20069407	11	121460973	0.234250063908865	0.784918088627652	4.96513436063036e-141
cg18418051	5	32734970	0.113967231310647	0.76844689772859	5.20109553801567e-141
cg03025569	17	15586426	0.664372195561742	0.893568182530651	5.25569801648747e-141
cg23352695	17	29648811	0.112775514606415	0.790895713154226	5.33661223711751e-141
cg23464284	6	166996837	0.601606249593737	0.885388591562519	5.99033548985532e-141
cg26023748	10	54515151	0.255389211430316	0.797826484168825	6.38154303875709e-141
cg10104480	16	72955250	0.222591330435761	0.754215399900748	7.11979793406368e-141
cg15270353	11	118792782	0.507017335524926	0.179068255298248	7.50113975286758e-141
cg03234777	11	118095544	0.150366269822558	0.697337046562074	8.08781572588273e-141
cg00411595	9	136339349	0.304434425780766	0.755566056499906	8.81112595227241e-141
cg07012687	17	80195180	0.543128157084637	0.854251565254543	8.83976599876433e-141
cg09169413	12	48103670	0.351573985946897	0.814513664576339	9.13684867931577e-141
cg26437842	10	49893423	0.143422195349986	0.763448572925442	9.95338893084038e-141
cg11327408	6	30297329	0.466490354160564	0.871699525271894	1.02551714789664e-140
cg18723409	11	1911547	0.247459336454052	0.890278521786411	1.03035725397148e-140
cg25752703	3	128710390	0.398622895625051	0.895691874460143	1.13153474036397e-140
cg05591701	6	30569211	0.463300466362613	0.779491030532337	1.13574959007373e-140
cg12019801	18	74114708	0.377236299437433	0.877877545527478	1.25881867856553e-140
cg08400494	13	111318490	0.365305968993694	0.876944719435524	1.51524273192214e-140
cg20765716	17	3704602	0.460363865208132	0.897616830386133	1.73284070591431e-140
cg09783253	6	157932130	0.333590046589837	0.861644898284378	1.74509485480792e-140
cg00769843	11	63754453	0.122579081482564	0.0258849915397704	1.77983346686929e-140
cg05572370	11	2323247	0.113119712885659	0.586256439862059	1.87584486608259e-140
cg25139229	10	49674458	0.970100484230391	0.217110877395677	1.9023944012047e-140
cg26664457	17	47394423	0.350647076244505	0.799678255717509	2.06424917806529e-140
cg24018814	12	133348116	0.375741817421049	0.835325530019428	2.21625566201728e-140
cg17898925	4	83196047	0.244035855321205	0.763063986386522	3.15271877783736e-140
cg16993754	7	3020282	0.276361322108612	0.802843946754867	3.16377091487763e-140
cg22581364	7	72651564	0.332613117768184	0.821875841198941	3.25694360191056e-140
cg02606840	2	99280930	0.108718711819943	0.799368703725086	3.29518523944042e-140
cg21249754	12	7060206	0.179923147291398	0.777537871907773	3.37776499983606e-140
cg06055803	X	128724288	0.555180181299851	0.86745581162889	3.45485908127225e-140
cg17925084	14	104152323	0.675063437263076	0.882899253096037	3.55296344998578e-140
cg25616968	17	79416203	0.445039267431983	0.855310265028116	3.94127664560315e-140
cg15025240	2	74811430	0.327693959004225	0.78429038819952	4.71411327545731e-140
cg10978799	1	206945924	0.25088781889199	0.755277029614318	5.07190287139933e-140
cg12423658	13	111318555	0.49255544926943	0.854517979906079	5.07397994805888e-140
cg04835995	8	102149838	0.0531857695646367	0.617033721674548	5.1274645095675e-140
cg27087781	16	30108404	0.344934804425392	0.795593431307597	5.49495550304608e-140
cg14345154	14	89299302	0.483196355203141	0.886147648585313	5.57909799957206e-140
cg09290705	15	60285508	0.891039225361809	0.212595241116837	6.34743935663694e-140
cg13897122	2	103039542	0.237111648589647	0.753605001677967	6.38743057189499e-140
cg12042264	20	44448693	0.252612330594206	0.822629688683557	6.50959584278787e-140
cg09531959	6	31554558	0.0491686909757956	0.550047331716488	6.51773348514173e-140
cg22159815	1	207975264	0.312871746891313	0.793729741790569	7.12062492315554e-140
cg00859441	12	113799660	0.465907781988301	0.865166119219411	7.20160738083853e-140
cg18445108	17	5138259	0.339691096540911	0.80879406934411	8.55670477011128e-140
cg16586211	16	85296062	0.129758824426114	0.774993134312862	9.19998140112731e-140
cg02203067	16	87866800	0.534819250984154	0.839900319804002	9.9127006620022e-140
cg00816037	16	88812342	0.13549275536943	0.652286179448557	1.10861076821676e-139
cg05459190	10	134110326	0.341331681887828	0.796817701420428	1.17649491101916e-139
cg14519777	7	101465705	0.603367322647927	0.896156764687236	1.2941876120947e-139
cg11527913	1	230410329	0.289858238504142	0.799223219879187	1.50445882105241e-139
cg00874051	21	35570816	0.319545826663049	0.837081687860488	1.59959291149181e-139
cg18351781	19	4950888	0.367006337526362	0.844594199083953	1.66186324374098e-139
cg02901006	19	8117024	0.340685028734665	0.820710574586263	1.70027880293018e-139
cg08330349	16	50715192	0.061734900347165	0.644042926892438	1.80721123540909e-139
cg23141183	17	80185318	0.717123552592403	0.905890946484253	2.16476043229367e-139
cg02648589	13	114877260	0.421674450753289	0.87537905862429	2.38821664661366e-139
cg24023489	8	103129227	0.560062096974811	0.877356002229775	2.83117812927403e-139
cg01132064	11	46382562	0.109852372675635	0.679179470540219	2.94356961642472e-139
cg20883723	12	105143826	0.409274243149698	0.83687963901111	3.20093351976754e-139
cg03466198	7	50727932	0.0410392624849045	0.708804186298858	3.31031808452777e-139
cg24050109	1	6501240	0.589284283274069	0.868276438923348	3.70359224081102e-139
cg11010552	5	131338478	0.505719045430368	0.817534629444128	4.42154802644388e-139
cg00203037	3	16360321	0.4549706559111	0.854210338811949	4.44804080202953e-139
cg12737392	8	140945843	0.345161341114385	0.817329090878607	4.51127102955696e-139
cg20810975	17	42467199	0.256241941291555	0.779564644899638	4.6743174770202e-139
cg17432627	21	40124277	0.395687014322988	0.815163777047481	5.13382643186207e-139
cg06072036	11	822402	0.377484217906072	0.822787058879455	6.35043468339798e-139
cg06482498	6	31802029	0.750138575125406	0.155929604749663	6.49733716237167e-139
cg21830050	1	891193	0.386305553228416	0.822944496445228	7.20262032928245e-139
cg02069619	2	11885266	0.287502455707876	0.775871351759964	7.23377376523996e-139
cg24420366	10	3938541	0.462963964435372	0.882372280108751	7.38099421624814e-139
cg00093542	8	27144453	0.34794410186954	0.824213734084804	7.56609050198912e-139
cg05287480	7	27176127	0.845777881497623	0.233233423299161	7.65606123765518e-139
cg21069500	5	139050159	0.408030174051425	0.837245750722027	8.18588451677322e-139
cg24876035	19	7682769	0.713545950628977	0.965989129333534	8.46771043084307e-139
cg00719771	6	23523214	0.334465704330626	0.819999984603532	8.77702620048787e-139
cg23057220	19	1356315	0.666356497058386	0.114869261082782	9.30304350313338e-139
cg16061354	17	1528465	0.404570307204779	0.844032351580022	9.72210683209543e-139
cg24004483	1	944783	0.25439261937775	0.852701194482819	1.03584180418256e-138
cg07638320	13	20986392	0.199741251634778	0.748097286645821	1.09541414818667e-138
cg09981914	6	157931933	0.442970206510089	0.857097175140635	1.12854911690679e-138
cg07737292	16	56892460	0.478144039434772	0.909350066843002	1.13146841386302e-138
cg15537056	10	134170262	0.673392061174245	0.901229132697983	1.1323574662799e-138
cg16782524	8	141584720	0.194345198105918	0.767588316287259	1.18184129438886e-138
cg02434314	17	26577760	0.130974942399155	0.781892766054673	1.23487861052479e-138
cg04490178	19	3179545	0.113415048848527	0.610907074680533	1.36795563973241e-138
cg19918549	14	100531800	0.158235226402547	0.759332509857523	1.50825471364947e-138
cg23889967	10	131568313	0.344550753505253	0.7849424971995	1.67732981781917e-138
cg14538532	6	32153657	0.721714486994323	0.399201236078166	1.68080876011258e-138
cg00495443	22	17568163	0.700585315919363	0.907220511523889	1.7556070213405e-138
cg24702826	6	86171768	0.305978775767256	0.790577195663867	1.84849836404119e-138
cg09264140	17	43302776	0.188275371029722	0.818312535715165	1.88375886948556e-138
cg00974864	1	161601053	0.36194792071227	0.786419871127839	1.89210742800063e-138
cg16629523	11	70262058	0.371124940527182	0.804833895832114	2.15838666185655e-138
cg20133046	6	16217825	0.636007449447826	0.910815400126651	2.18229557703891e-138
cg13728797	8	126465410	0.546641765599799	0.869267005394654	2.67031936052829e-138
cg03494648	11	2322642	0.0781259925547939	0.834700229116777	2.94104918128176e-138
cg10887366	10	49892861	0.184392973287431	0.767417465283891	3.37895120804842e-138
cg24504432	8	145808810	0.0742144534111678	0.623660397527219	3.52030705593399e-138
cg19193136	2	234157746	0.225513789704038	0.793510617162132	3.62667186831532e-138
cg11267810	20	19867026	0.826105145997807	0.269280998543529	4.21550955041283e-138
cg27370471	15	101932559	0.302397642019842	0.830737088625438	4.23901907477031e-138
cg13415831	9	92137791	0.0921390972458321	0.756273363439253	4.30503460085052e-138
cg03750478	16	29757375	0.10354793747827	0.731024091491078	4.3111095579017e-138
cg15520845	1	205688760	0.56369920971509	0.88686589036409	4.44238083519226e-138
cg03875496	6	106335674	0.180525354329081	0.767353010191241	4.60453086798943e-138
cg19563932	6	31583915	0.15028869787216	0.748704361780432	4.99934830239508e-138
cg16476235	8	21771668	0.236859630223944	0.79273430059431	5.16198722772826e-138
cg00782708	2	44933278	0.485366893699596	0.867302027886249	6.17765604909157e-138
cg25463963	19	47214580	0.72545350149579	0.908523499940124	6.19805193635329e-138
cg25013586	6	31867915	0.514972389877685	0.830640617624051	6.54482057892585e-138
cg09447621	11	134254646	0.266356259273174	0.851968432424683	6.69295294523666e-138
cg27377213	20	37433803	0.0460167985769328	0.729970077819314	6.94816847549322e-138
cg22436753	1	209929546	0.0490002601106343	0.732538657292088	7.22627299975959e-138
cg18835596	6	135540107	0.573037150003915	0.889707550050933	7.96572410912713e-138
cg19498794	1	178445641	0.474929771127784	0.851712564407451	8.20506760260745e-138
cg17610333	6	168107313	0.145395151933442	0.712235296854883	8.24201852826448e-138
cg21986966	19	6481951	0.138252321340819	0.722934571461052	8.45347386650847e-138
cg06992688	14	94491958	0.552527932937275	0.904027857811845	8.86082272905576e-138
cg20306694	12	51718251	0.327942571020006	0.792766743553436	9.00078480919369e-138
cg01142302	3	9988590	0.807859200648569	0.259512866126688	9.04044888452963e-138
cg10487428	5	59559218	0.460157269894585	0.85622170778586	9.52287742171048e-138
cg12110801	19	5992284	0.44790161737276	0.869474958182926	9.89101346227152e-138
cg01011367	10	124798692	0.313535783397569	0.849954563458839	1.00218586429827e-137
cg16776350	1	160549158	0.0985829083828487	0.719942325912055	1.03620143779066e-137
cg16488021	16	89182099	0.129536041842111	0.778792170141872	1.05899078261325e-137
cg06853339	17	76117687	0.152906014639036	0.792340403076624	1.14285640646204e-137
cg25495650	7	633202	0.142802345606253	0.813298718310905	1.19777159015263e-137
cg18193259	10	98829493	0.16880501111557	0.750032455140782	1.29279790213719e-137
cg13079123	15	67331913	0.344775507884601	0.888059164354202	1.32014459842043e-137
cg20773479	5	619994	0.544695156429444	0.86170014823545	1.33983250868426e-137
cg07420137	11	65661516	0.0339290495594897	0.714073207137025	1.34896157810692e-137
cg15137213	17	585596	0.558160174889141	0.844899751283933	1.39198674636076e-137
cg23797100	16	28996053	0.049500630853644	0.651056749811057	1.47028528707165e-137
cg11587640	1	27959253	0.236092330371051	0.71935736145453	1.61326471669808e-137
cg23093496	16	29757323	0.0890727400360187	0.75543171058699	1.63061298147675e-137
cg12067423	15	85141633	0.146761853421951	0.722254733198216	1.69575985170753e-137
cg14160093	6	112892805	0.684027467168714	0.204158049662621	1.70572363876686e-137
cg22595391	17	80407031	0.101327757147314	0.669249704165167	2.05048497587046e-137
cg19782686	4	124180616	0.42801066478761	0.852553589266264	2.14041764603864e-137
cg08425678	1	14029478	0.349611006140103	0.818633864210346	2.19900876596378e-137
cg25596405	8	28961333	0.519227693071626	0.889737511986557	2.29290347044254e-137
cg01645955	4	39371148	0.157343313873764	0.725231014623692	2.30490908356945e-137
cg09471455	11	67176914	0.0733702477100034	0.688584907198633	2.40198827038258e-137
cg22878535	17	78431627	0.248959715665337	0.786650522810729	2.55240391717138e-137
cg14710984	5	138725705	0.178499677283588	0.585277208010478	2.68630035721081e-137
cg11465939	22	23923462	0.276802310264818	0.823895436892163	3.07689749678499e-137
cg16117781	1	7991159	0.111411848852926	0.721777363698693	3.5475867062028e-137
cg02407308	9	139400599	0.552856187081903	0.853131662080816	3.82732950284002e-137
cg09258509	16	85521040	0.720234618403479	0.900474070730096	3.99635546095463e-137
cg01760983	22	17587971	0.176972800738355	0.769290537514085	4.00906687615162e-137
cg00287536	10	34925718	0.157489167685341	0.823843998353353	4.14188614023827e-137
cg09902130	11	60739178	0.111051006080217	0.711283584730196	4.88375065570897e-137
cg22440848	4	184320416	0.405978118649692	0.857651306424069	5.12569953866307e-137
cg22767754	4	48038871	0.336403804235612	0.812481475958131	5.30369601773062e-137
cg27456487	17	56349062	0.614779100328042	0.947368668713981	5.48386516963181e-137
cg14519350	22	30661949	0.116288403003399	0.705086455100198	6.73963980524202e-137
cg05399244	17	179611	0.378430368632544	0.840450884839161	7.0968607859314e-137
cg06373940	2	128052778	0.491353908107147	0.888035773848016	7.21041727850788e-137
cg09808606	16	21620545	0.154232662027162	0.759968431285327	7.69662214143767e-137
cg05468843	11	117857990	0.115859872653269	0.615753033445109	7.88920259424736e-137
cg13289202	11	34322226	0.29408110396733	0.797892137360361	8.05051493578118e-137
cg17593958	20	62199034	0.151342539599816	0.72695747262046	8.92900332673367e-137
cg26680502	20	37433765	0.0424736858641614	0.624166069758833	9.72738836016033e-137
cg12603453	6	151694679	0.371334207799546	0.828067669199676	9.93965891403428e-137
cg07328351	21	48026298	0.110102820071655	0.660377134560553	1.02950064567092e-136
cg01323964	7	65219171	0.425336575933002	0.859773124600896	1.07051488304831e-136
cg21579539	18	43751229	0.542292047867048	0.877879815588618	1.08547552345076e-136
cg14774440	8	37730745	0.335085528535542	0.799799545204084	1.1670854725467e-136
cg20715438	17	2747711	0.809866573530185	0.372258956372083	1.19138030819562e-136
cg03382797	9	135755363	0.311333280613724	0.806964401810369	1.21782527709205e-136
cg18462898	19	19282451	0.4504811722561	0.827073386945466	1.24616489616094e-136
cg23429794	6	119131733	0.0730504835565024	0.727364495065135	1.29796930661013e-136
cg06494464	22	24992604	0.587165226981175	0.869581800387457	1.30616749687143e-136
cg09069886	8	131000415	0.427782543501344	0.807281564720144	1.44173258618521e-136
cg02185182	7	2185550	0.463149808714321	0.808425008954378	1.52592385858467e-136
cg22514173	22	20146278	0.246442267273468	0.729927732621247	1.55623232918502e-136
cg02947862	10	129979375	0.0610979360833669	0.757788395507137	1.5743054893797e-136
cg26933869	1	19218007	0.354087074553944	0.786089368979351	1.75282517225474e-136
cg14207267	12	113655841	0.305584621391705	0.780337121310546	1.85632531169408e-136
cg04072771	15	55574912	0.306125686782114	0.836050956432336	2.03041558270132e-136
cg26963146	8	141572044	0.515921674377422	0.854410015409539	2.23379305362307e-136
cg13984746	17	80398412	0.348172532876251	0.80951339525141	2.3817184350048e-136
cg02818189	1	25173236	0.627389371672282	0.89016441071189	2.43128650821527e-136
cg23817265	11	77346119	0.569931937131445	0.872193726723877	2.58770138775724e-136
cg20100151	3	32824318	0.58675510964913	0.885553302186838	2.77495369742877e-136
cg20066792	20	4664695	0.366696065751956	0.86445394212505	2.85301868150429e-136
cg26877077	15	55585235	0.76582797753987	0.92532319531128	2.89986681011707e-136
cg12893697	11	970389	0.289116966901003	0.805631404527177	3.06509649408972e-136
cg09859659	8	142180109	0.502513573131489	0.889815351828859	3.35605281964906e-136
cg08970648	3	50644192	0.454672696485472	0.836040741591802	3.36466043241645e-136
cg02787737	11	133928346	0.294496525920806	0.830033568059295	3.44786655894486e-136
cg00533990	18	3255878	0.372833347724144	0.811958262675307	3.60831753912482e-136
cg02224021	19	836716	0.266914679335355	0.754086102595543	3.89885451322396e-136
cg07119472	12	51718011	0.0940443289260481	0.750049717581455	3.92612456392866e-136
cg02287007	6	166877038	0.315802355632886	0.842268233345356	4.08598655479324e-136
cg02431531	16	59244939	0.783526107832658	0.239854828836811	4.89598243009608e-136
cg21926626	8	143382226	0.498819081010181	0.876058540485046	5.02227460040303e-136
cg01952989	7	1986334	0.740185006010861	0.957632171737796	5.28579081875184e-136
cg18087306	19	2446487	0.186725353262278	0.776193737656189	5.30856248440213e-136
cg20873136	2	129037710	0.197898234832306	0.660017391872399	5.41913021088015e-136
cg15046675	19	49838777	0.0766899720013243	0.793737550532495	5.66005976173456e-136
cg17571207	22	33257641	0.579015355111608	0.901511018608409	5.66120289374436e-136
cg21762695	7	36022695	0.372128180717049	0.807770728723959	7.88281656642343e-136
cg02962602	17	80171413	0.461749441362534	0.109764652687672	8.22616824486310e-136
cg03528016	2	73871942	0.155951060432514	0.675425730309007	8.22732044996788e-136
cg13549277	12	6659520	0.378546295067189	0.815022125803712	8.40761116917315e-136
cg04493247	7	72719224	0.405748777720167	0.853574333197384	8.47387551088888e-136
cg22074114	3	134326341	0.414309951799536	0.825384500956182	9.54475049590615e-136
cg06931418	19	1402419	0.264057558427669	0.786452739391357	1.03937407059037e-135
cg21201830	11	2323056	0.117761026711694	0.714216391958692	1.12678667913892e-135
cg14714629	7	99495452	0.379327526414727	0.829440102982122	1.15871797698716e-135
cg04706627	19	55836752	0.0791938438162314	0.616581059732994	1.16783818506973e-135
cg23083984	16	29675846	0.0734574123492575	0.640260327394466	1.23727349022346e-135
cg01519261	21	36421467	0.112419862659963	0.758857865353808	1.28913083079194e-135
cg00154119	15	68174054	0.43406174674662	0.818293873756193	1.38764672880122e-135
cg00405190	2	175545838	0.421711513265423	0.836423110864015	1.44021093716584e-135
cg01153817	11	17409509	0.654480136582569	0.9274928991414	1.50494684759315e-135
cg24035928	19	5822514	0.671884077603635	0.285078424509406	1.78226817120831e-135
cg22094071	8	87521456	0.51598040409081	0.866682292919461	2.35785087947937e-135
cg03228145	5	178204763	0.191769834995771	0.770781636858091	2.36182243044512e-135
cg10584478	17	79422530	0.593556022944088	0.93213542098884	2.41282794507392e-135
cg11381282	13	20763366	0.477895985716361	0.896358328295603	2.51741492014261e-135
cg19670883	11	2502357	0.188228529614735	0.7783763654998	2.52812225421829e-135
cg05059607	17	65488100	0.438170215306097	0.814913155754709	2.69409201474033e-135
cg21224380	12	109240533	0.455597802623682	0.8397543002455	2.8090593627106e-135
cg23276617	12	8287442	0.834038964725584	0.952076305619276	3.20824573630971e-135
cg16395432	1	26880807	0.516590593253522	0.89753157311017	3.23859708553864e-135
cg12488187	12	65671664	0.463419082968387	0.835598452128801	3.59393279604642e-135
cg15902038	15	42693448	0.295554112140162	0.727822310130422	3.73335236128728e-135
cg05714732	1	32409096	0.349114050331197	0.817669984981225	3.74559580153431e-135
cg09294084	13	113646732	0.430314266132527	0.898207208042185	3.90019124374327e-135
cg26691434	16	29675160	0.114430407463421	0.675187692524369	3.95746295067085e-135
cg27215100	17	80407590	0.0448698098200295	0.783277385069364	4.03189084033397e-135
cg10378083	13	46343184	0.339032440635158	0.812010585702341	4.15145419390438e-135
cg09366118	2	113931525	0.120022368911959	0.681750171291861	4.30209672162726e-135
cg07955126	4	3526676	0.714055936600159	0.946466205199816	4.6647375200304e-135
cg24602411	1	192515127	0.457814990577828	0.878110456722262	4.86968104132642e-135
cg16832648	10	35703322	0.377655591808521	0.805956298670287	5.01175724449614e-135
cg06508867	16	87814178	0.212668582889388	0.715852523286432	5.77571074259626e-135
cg00980649	14	106366503	0.312744962546825	0.834191930466883	7.09224353973237e-135
cg01954388	16	2987280	0.771760749614037	0.954909956194601	7.86003355285737e-135
cg19114543	3	46996484	0.428814810847511	0.830327883722771	8.49787789177517e-135
cg02111865	2	30371990	0.439346163452635	0.858760436264965	8.52155652020554e-135
cg25116200	5	156698854	0.105966980296159	0.73844759231686	8.95186630237377e-135
cg11886187	17	56033756	0.0640126829795731	0.764574604066707	8.9688938353516e-135
cg08339023	12	57873732	0.0596725370126681	0.623293441564392	9.2924949894805e-135
cg17582782	15	57592438	0.464469500670372	0.845075673703515	1.02771727451661e-134
cg21031128	8	21771278	0.112357161528781	0.758074701858348	1.18116756163675e-134
cg04870120	15	32999748	0.420216710993883	0.845212395510403	1.22905450951161e-134
cg04514047	5	10562456	0.217219583821479	0.802937391058616	1.27255775217529e-134
cg04382396	19	852311	0.517910079389509	0.92584386851191	1.27838849297281e-134
cg21448870	3	72492399	0.632949448970776	0.883866226363811	1.34117410040924e-134
cg09739398	11	47416886	0.182858315548814	0.814970770867684	1.44468234255242e-134
cg01401037	3	185839955	0.751317921675682	0.242238863589931	1.54969899525153e-134
cg13088432	8	9522664	0.432891264368372	0.837066400538112	1.66396351731024e-134
cg14088196	11	70211408	0.0506641249195013	0.801973612319743	1.70146067836694e-134
cg20242066	2	136595261	0.697305256698063	0.90768368480088	1.73382016582747e-134
cg23842870	12	25204649	0.219464194292689	0.761816060426952	1.84626714962931e-134
cg00359365	1	26880547	0.220079194923558	0.767924176193034	2.02562350974968e-134
cg15337006	16	31271009	0.353985135865027	0.818060948868991	2.02779289684847e-134
cg15015109	17	65136480	0.440232434332633	0.852684590360499	2.20469601718069e-134
cg03305017	7	151036715	0.349039324044202	0.827562902053836	2.27961996729226e-134
cg09294072	14	106366523	0.172006756153199	0.748250110675765	2.33630810394452e-134
cg20357538	15	101777761	0.31767480104595	0.836639535586241	2.57025415380769e-134
cg11980819	19	4302579	0.173790187056342	0.670148097892766	2.6894515588046e-134
cg21605283	17	30615925	0.315772067485653	0.741119007791403	2.91446802734377e-134
cg14191688	11	70257035	0.252411849072142	0.790566006725954	3.07860043949503e-134
cg00832329	14	105860985	0.400456902385269	0.851143529983279	3.42485535128116e-134
cg07906724	8	42623946	0.0754716120632562	0.680645506095655	3.48953461519588e-134
cg22528270	7	151505116	0.38486778260058	0.90151709100065	3.49604492628899e-134
cg00253248	17	48948878	0.105371494841603	0.76197955486852	3.52235936676943e-134
cg07410339	10	76768310	0.368540808547166	0.809656381716254	3.62756345093786e-134
cg08356262	5	75838704	0.338401481110977	0.827544216768936	3.77366697561628e-134
cg14914442	10	82363288	0.759282903710125	0.909668144501672	3.94749577039797e-134
cg22330625	18	21597505	0.607272533081461	0.874465806316449	4.41935532807267e-134
cg10619342	15	65369005	0.535078302871727	0.868485255478481	4.45698166422973e-134
cg06068897	21	45577667	0.0915252753250212	0.719683144652339	4.49704449413965e-134
cg12719836	1	95238920	0.424086084207692	0.830606682556937	4.82239840092747e-134
cg25953692	6	31695415	0.284633974359172	0.809319766970541	4.82552546356766e-134
cg01348584	7	4911022	0.114448041253839	0.793013470993375	4.91176008094552e-134
cg01966791	20	62572875	0.350112802163169	0.874245751470367	5.04239002872064e-134
cg01632240	8	42009223	0.456379809064938	0.806176669829586	5.80650461905636e-134
cg16691087	20	20036684	0.651594403529408	0.901281917657228	6.05276284962099e-134
cg24475517	2	118737667	0.462559827353599	0.873922343049299	6.16876710905863e-134
cg01447914	11	63974955	0.0376418167098543	0.563017745723999	6.22839715452262e-134
cg25045219	17	263096	0.172412933930342	0.808078642959331	6.53398196165371e-134
cg05973084	6	170581039	0.131264715541448	0.740236577782109	6.62319751161211e-134
cg20781880	19	3179741	0.076055220081833	0.641116767256745	6.6496436098809e-134
cg15235987	12	132469937	0.423237060358211	0.850532560883828	6.76276049589424e-134
cg13692739	9	139005232	0.381277452914429	0.792592481812839	7.58182423818863e-134
cg08250918	7	50467921	0.803822499688672	0.366924722885553	7.99317693341481e-134
cg07282201	11	67177296	0.0690281952071722	0.525617989520633	8.19721836741911e-134
cg04011173	3	10326540	0.170711806804371	0.727812536899957	9.35849254757072e-134
cg12876356	1	92946825	0.770484030335549	0.234214761481469	1.06899857962497e-133
cg20513777	2	238533299	0.487445659410628	0.836917451736914	1.09326622268129e-133
cg07338715	2	109649281	0.476037783419746	0.8474514486374	1.13999000333484e-133
cg06340367	20	35274595	0.068404980003101	0.631896167071433	1.19646657372433e-133
cg14333394	9	139812357	0.445296401313569	0.795040617899203	1.21267345428646e-133
cg02116768	17	80545322	0.363480316097993	0.823810413474959	1.2615027607678e-133
cg25422678	2	28304502	0.410411023317058	0.793695142129985	1.29559692148815e-133
cg25761791	19	3165800	0.342438399226619	0.849425185048589	1.30641613902115e-133
cg07542476	19	49843160	0.805225382364416	0.288615887263196	1.33560096440471e-133
cg04915566	21	36421472	0.0538572942644201	0.801193307131248	1.7503390477003e-133
cg00935108	16	129562	0.695718056080253	0.895135127196479	1.79224636250041e-133
cg18478531	7	74204775	0.394932317165832	0.78329516388428	1.85619069582018e-133
cg24690709	4	100768712	0.166629903075258	0.751191979549117	1.86488940075986e-133
cg09607043	17	17295349	0.284565323530403	0.80954572411563	1.93446391162738e-133
cg04552555	11	1680823	0.140307552995163	0.778233496566128	1.95032625759897e-133
cg19426413	17	29302235	0.482119419639153	0.861220884091674	2.03111296583362e-133
cg05914034	7	5528179	0.410295772682184	0.821893484732718	2.20003952758457e-133
cg20777796	7	1980117	0.0938536297208551	0.704458538760434	2.29079367219647e-133
cg17952939	1	9154250	0.427256710144374	0.840844938763564	2.4079566863004e-133
cg04234631	16	8738441	0.445015066495648	0.817266076651054	2.48267192886874e-133
cg21937128	1	150971889	0.292889989455999	0.844922257013681	2.70458013831696e-133
cg26118759	1	117058474	0.081479993265254	0.780313776832549	2.83238609532285e-133
cg24894783	5	10577031	0.542500287751445	0.865428058333287	2.85987344286567e-133
cg19281794	3	112218761	0.237042887299597	0.771499350580501	2.93131181339914e-133
cg16335098	6	169334849	0.177333676080414	0.827926191075014	3.11461602133834e-133
cg05200313	14	92960827	0.322833664563299	0.775877680526374	3.18909801592758e-133
cg01288337	14	92991035	0.350440616002649	0.798465430247612	3.28366499934609e-133
cg10661769	6	30881484	0.522009039608908	0.0940862668080058	3.32123864310868e-133
cg25693349	6	32808596	0.318317089545867	0.782456972902026	3.43990168318723e-133
cg07467649	7	72856462	0.473172468587021	0.778449168894184	3.53049443740222e-133
cg21400549	1	212588848	0.371879691717214	0.842201990927617	4.08258108196968e-133
cg09245003	17	695428	0.677726459809492	0.89209390364924	4.28587802793168e-133
cg03589820	3	11585825	0.59238820877492	0.850876945434335	4.29495892466232e-133
cg23598378	6	42072986	0.626431951738639	0.904719056089391	4.43428595056057e-133
cg06706156	1	230183251	0.419446280725192	0.81562883230545	4.51360150211023e-133
cg09642825	16	87416230	0.429336165182641	0.0797941650139889	4.69903900660141e-133
cg12033822	20	44990591	0.349432185818526	0.773181632692071	4.72753692822317e-133
cg19460836	17	79047872	0.472465556092313	0.859780321079478	5.0241861982723e-133
cg02914427	16	29674184	0.0999976603795059	0.776111496195895	5.0368786750537e-133
cg07012460	7	1127709	0.7908327466623	0.233409341307214	5.38028501915423e-133
cg27050111	16	8738240	0.323257307047698	0.769634652173268	5.54577587084341e-133
cg18895476	22	26962071	0.499822676475504	0.848672997500885	5.74711721862322e-133
cg08331345	16	28995882	0.120554616453013	0.678173317554777	5.97477760244254e-133
cg27176729	1	181056650	0.353917538060599	0.834240615150586	6.51921861536848e-133
cg12127149	14	102487020	0.372342449623292	0.796721499504105	6.59917300099997e-133
cg02861504	1	207144367	0.564972074975627	0.875083100287655	7.28626723801193e-133
cg04011338	2	238777587	0.125228394072917	0.77698730291369	7.63334118759957e-133
cg05507566	2	36757828	0.534907944014901	0.876669035409531	7.68509372557282e-133
cg20994801	1	9711398	0.164534395160572	0.648960752448015	7.86693046167936e-133
cg02145701	16	88038949	0.402124573690679	0.832914982090168	8.53778956608943e-133
cg24126698	13	114839662	0.410403752242971	0.816774334483181	9.38841847805561e-133
cg15539944	12	58129407	0.830136615219528	0.242188233695662	9.8097036459749e-133
cg05327068	15	34634045	0.483138462895572	0.860329994382265	9.99514695250406e-133
cg07057235	16	89033895	0.195753109724945	0.63193085042834	1.05760134463686e-132
cg10133725	11	64981081	0.229568541779356	0.686871507524297	1.10807647841245e-132
cg24833674	1	166914191	0.232494111473995	0.802596420535306	1.11242140120264e-132
cg14531665	9	91058614	0.400408647852676	0.768744563719115	1.13597689462607e-132
cg03701930	10	1981436	0.204857227971454	0.868029949203221	1.14406352376533e-132
cg26229895	6	30301504	0.696092855421691	0.900249174823325	1.26925798015491e-132
cg08557970	6	166856094	0.430560989776654	0.852877131993372	1.28672831991843e-132
cg02822087	10	104885967	0.508301771868888	0.848927074208484	1.31648793076835e-132
cg07901199	2	242139830	0.664177581851418	0.851432970403667	1.55408198753325e-132
cg03915055	2	158301005	0.264064750667818	0.78837085030505	1.5841858406816e-132
cg09638208	16	29757318	0.0836850338851492	0.7719215724332	1.63810344216007e-132
cg02127509	6	135516936	0.20739729933843	0.796815700180539	1.64561002481779e-132
cg12617080	1	156509844	0.323550378181631	0.753443640199048	1.88001657922387e-132
cg06794244	2	196434818	0.363716355378696	0.801082727655951	2.04493449385203e-132
cg08721324	16	89384602	0.461983997267019	0.844934142996304	2.17631948459462e-132
cg00502099	11	2322618	0.0678621569122897	0.696581207847403	2.40497109103651e-132
cg07732037	12	123707827	0.400121437760417	0.848489228829215	2.42614376697083e-132
cg21406271	1	25258082	0.900229870827783	0.272847791398955	2.74551454876194e-132
cg23043544	7	2124092	0.566880449643448	0.907890478118639	2.94680979867614e-132
cg24999588	8	61839426	0.052858032617731	0.634688758368203	3.07325173629429e-132
cg18856478	1	43814358	0.910931509916113	0.152901823438522	3.10197020748688e-132
cg14611767	9	134127575	0.448442464533045	0.860112060027238	3.14561735274546e-132
cg21723245	6	29973407	0.605170171192917	0.888048625908217	3.5343351408217e-132
cg23296116	17	78940463	0.734323657976403	0.898944578035194	3.59815766586088e-132
cg05217927	19	14363195	0.566378780044663	0.856996807188683	3.65652752808802e-132
cg06901890	9	132803508	0.192596401199127	0.790824958244368	3.86003357076291e-132
cg25875049	15	43531947	0.367486978554045	0.82930980183465	4.28770068055281e-132
cg13673960	4	1742301	0.528471153123004	0.83116925319905	5.03966142916306e-132
cg13810673	14	88473038	0.155510106752325	0.76776308234191	5.22105404180971e-132
cg06488150	7	6476003	0.207018200950078	0.77199881179428	5.83862338101844e-132
cg07712198	5	9015582	0.4709497579722	0.858873239208407	6.49772254303844e-132
cg20136100	11	63974860	0.0753014277773407	0.703439969349313	6.67549827219577e-132
cg17007896	11	69261044	0.375351265540766	0.842079867150069	6.79077432797657e-132
cg14013103	19	42703609	0.107880948745018	0.656994084236746	7.37663409840692e-132
cg06940720	5	1526929	0.707724783552416	0.915129247918943	8.03287039722878e-132
cg20795701	6	32295229	0.401694361104756	0.796588775687803	8.30684032846765e-132
cg25367558	6	41840102	0.563681839929991	0.888290955437351	8.51073298514231e-132
cg15971496	17	695156	0.847604820917119	0.967209503231673	9.01621983162222e-132
cg02997962	20	20036779	0.402727742090629	0.856547940763458	9.11041606262288e-132
cg03891050	6	31765619	0.219117687609896	0.717115051195421	9.716334476255e-132
cg06939451	5	81043172	0.437262714076177	0.835554415265723	1.05887476139051e-131
cg16051954	1	227139852	0.436996624494694	0.847502316224585	1.12618883803804e-131
cg27372422	19	41086247	0.389569925064049	0.814030793708447	1.15811704710394e-131
cg23756173	17	26577713	0.129920937118819	0.70842581305826	1.24305619270259e-131
cg16732654	17	79129022	0.443195243992627	0.850054639040966	1.32950376528618e-131
cg15722438	19	8552601	0.203841071833055	0.708604150090184	1.34338375974754e-131
cg16236143	20	4795935	0.255519263816097	0.809843299070422	1.40434156658674e-131
cg19905880	11	67049324	0.850826135364489	0.965647508116652	1.49018364579272e-131
cg10127660	8	21996234	0.603799484108752	0.831313059067759	1.49913122533598e-131
cg08912922	5	132161548	0.109636876709376	0.603868230180942	1.58136148188506e-131
cg15164194	10	49892930	0.306427813720283	0.74705531671428	1.58217358880614e-131
cg05346286	1	2980598	0.82690965181243	0.206613259924855	1.67507658686005e-131
cg17723958	12	124429295	0.496960030827772	0.922739434369061	1.80795221341729e-131
cg17661220	20	3693179	0.328658090553761	0.766076032152021	1.81727560832806e-131
cg07516556	5	1475096	0.441879999922435	0.849648337907342	1.84440858315771e-131
cg06117093	2	240291657	0.205634901450198	0.723313551153383	1.88946536423304e-131
cg17082719	8	144896176	0.644304750791499	0.916353917959608	1.89580815305055e-131
cg08187585	14	105393182	0.074408003215312	0.462376056302762	2.25050604479189e-131
cg02494066	1	983386	0.757828703094255	0.933373209008463	2.29420335680687e-131
cg26885400	13	27842278	0.348030852057259	0.748821904681802	2.36478605062647e-131
cg17331920	17	4081325	0.560919939675061	0.872134614179827	2.36510311053509e-131
cg17306706	19	12800019	0.66266970216155	0.879833123384123	2.57005495864047e-131
cg08949143	13	30947713	0.410968171238595	0.839006537289998	2.62404652743144e-131
cg14173968	6	39740405	0.245831852621205	0.792064694995304	2.62742712019674e-131
cg00757207	17	7456223	0.0416677363696823	0.65577452427631	2.63338862325399e-131
cg09238199	13	111097777	0.0996445640715936	0.773140609782688	2.78526868839953e-131
cg05492071	2	202650064	0.408626504449384	0.839301875494373	2.82312563137706e-131
cg04403049	14	68133392	0.427161065994132	0.813302609340707	2.84668907831792e-131
cg15921911	14	69156160	0.533129673081974	0.857606650433042	2.94364631630173e-131
cg12311377	2	69091224	0.415130535812485	0.837580948645074	2.95126768424495e-131
cg17102495	17	79421644	0.417435161450776	0.777686232983514	3.01821740678917e-131
cg18906283	4	39771913	0.644047939447714	0.869365532755246	3.17778412154883e-131
cg02358862	16	30197211	0.10594022159313	0.767695011804915	3.34663604793715e-131
cg25132662	1	218537543	0.831357873620548	0.370765204918418	3.41647421466348e-131
cg10133935	19	1423753	0.538552034262624	0.891138117834881	3.56557889316193e-131
cg09971811	20	24930099	0.347613441334288	0.768822737540029	3.88636414532556e-131
cg20694619	1	209929496	0.0646153888902263	0.623798506702062	4.24632331898337e-131
cg23599224	4	68334446	0.5262491737162	0.852426176036371	4.25050785280974e-131
cg09066963	1	33070069	0.654129596165279	0.901347163044727	4.33447625418775e-131
cg01211396	6	30624478	0.512147617416352	0.83776155271919	4.72180948548353e-131
cg16815625	8	141229477	0.679147763409742	0.970063915343335	4.75672605765121e-131
cg00750430	10	118654150	0.304129855269792	0.824093735878592	4.82360875892367e-131
cg06753281	1	6086652	0.0806119944936946	0.555623657551559	4.84691743860612e-131
cg23430415	18	51882163	0.465971405343161	0.782802869762655	5.19804493906773e-131
cg10673833	7	45018849	0.0646665361618504	0.814590132425901	5.84885500150808e-131
cg27141915	19	44094007	0.198492128158788	0.755668422818697	6.30176927786195e-131
cg10026775	1	8164796	0.113552491997962	0.745702559249368	6.73029302989571e-131
cg09316954	16	67687754	0.863000214418574	0.169995304108718	6.80061293449198e-131
cg01332882	20	47874155	0.534573931313927	0.923945305389821	7.17996984237957e-131
cg02992617	9	127264323	0.814542625617568	0.432786650260198	7.87146312917405e-131
cg01456691	6	11382556	0.0815914787615041	0.70489507039579	8.0026080919745e-131
cg14211915	9	94187714	0.144904242009746	0.753998635864491	8.36910930526375e-131
cg18569141	15	90727995	0.312439870615306	0.0480195942324756	8.50266214278578e-131
cg06365108	6	30104626	0.101403229919652	0.636331222333643	8.9358036857966e-131
cg16378063	17	47329552	0.428357926551732	0.848754362482896	9.00188269621396e-131
cg19266387	3	183596123	0.249460984969587	0.837568008748231	9.94506148169943e-131
cg19055828	12	51139321	0.435363416204981	0.853403035163265	1.00167998542729e-130
cg20090290	11	46543695	0.399185940583986	0.827486619990081	1.00169828075748e-130
cg26930596	1	2082315	0.455190324107502	0.864698037320752	1.04936247070287e-130
cg00607627	16	28995994	0.237994182975069	0.711084528118142	1.0621507558423e-130
cg03187301	12	49958768	0.280348994286799	0.736002015926892	1.12839966180908e-130
cg14999168	11	70211301	0.122840349384692	0.759809875982906	1.14887065182418e-130
cg23764129	11	113846017	0.80379673550697	0.315855355289654	1.15158777009083e-130
cg12678686	3	127327369	0.447558560589532	0.880530917546879	1.2382845814371e-130
cg17370272	19	29698234	0.479570470498497	0.841703673254262	1.42067253154976e-130
cg23691781	1	28212827	0.368553282221982	0.812167281372549	1.42437172128362e-130
cg05387269	1	1306946	0.0938695076835962	0.742588346251873	1.4313429747746e-130
cg14333338	21	48026181	0.0806007076551954	0.620942829913552	1.45062871323782e-130
cg08288130	8	21771540	0.137950463241897	0.747262312170946	1.45912139065046e-130
cg08864375	6	168107203	0.151267313166111	0.777731726821487	1.49858119795258e-130
cg08691235	2	179395935	0.521793125482272	0.884181244588429	1.51608358346178e-130
cg07685563	19	4954869	0.616391174105441	0.854337153111317	1.54518974675379e-130
cg15694422	3	127473936	0.177357272697688	0.780370384524436	1.57295424518424e-130
cg00118342	2	106777038	0.0745840666496237	0.706854729279728	1.64478714554978e-130
cg08929197	6	158068523	0.592837717174704	0.876347767842998	1.68312819758421e-130
cg09379497	6	30624467	0.454870677898071	0.855319468328556	1.81313894353873e-130
cg16689481	1	152079713	0.384229495129593	0.838507794852528	1.87144118067099e-130
cg00121045	16	1416053	0.395689454942911	0.862921860115995	1.92663870649866e-130
cg23601905	17	17661060	0.153550083795303	0.71245347295604	2.01973809671287e-130
cg06393830	6	31527889	0.063703360392866	0.617866591449244	2.16337785098886e-130
cg17367596	11	65546988	0.60127509144699	0.851818566679257	2.26149585721769e-130
cg03077671	19	13211225	0.167829365360721	0.769232177835927	2.34283145516061e-130
cg20741605	10	134236499	0.274873216411934	0.789349337458705	2.45632481813831e-130
cg13930557	9	139905509	0.713821053451413	0.871574855066934	3.29409592227583e-130
cg06837308	4	10686335	0.577633218281793	0.887164441656559	3.63888507444078e-130
cg16597045	1	9714845	0.126044167697952	0.748122910458116	3.80590081573166e-130
cg11742688	1	229674241	0.619764921751535	0.915746755368104	4.13273946610543e-130
cg19369955	12	2030178	0.28441602552757	0.852834832361743	4.24677110295879e-130
cg20732787	19	3191211	0.444100215791758	0.806045296082182	4.317180846327e-130
cg27360727	2	62408302	0.328687302766237	0.843521932598959	4.37705949934157e-130
cg22798214	1	212692190	0.662518348580484	0.26455881411494	4.92918203679682e-130
cg17033499	1	116044436	0.0914627126041473	0.743454647210955	5.04010266479222e-130
cg03274671	11	89984372	0.130415809486481	0.724667927638595	5.26977486034319e-130
cg18991417	14	104391679	0.525651906067998	0.839626618082524	5.42064972485625e-130
cg14088811	11	47399994	0.31305804058298	0.783162509089631	5.56678815612503e-130
cg08132573	1	235159410	0.254284483275761	0.805190387803549	5.71544519335067e-130
cg01661567	4	1843351	0.403220873737896	0.81879736317316	5.91076197183397e-130
cg02983911	20	36932397	0.0967616208457681	0.758759186322499	6.18968281387681e-130
cg15888463	2	242953485	0.0805683058016013	0.725967732745437	6.19320479638859e-130
cg00158530	16	69966973	0.532792825625851	0.895407107031259	6.46131427094914e-130
cg08274633	15	38988533	0.211570669766877	0.803142776095018	6.65632647606561e-130
cg01485838	14	100532680	0.104557660149635	0.727275784311726	6.863047099238e-130
cg17830204	7	99819110	0.316290065338685	0.796612961695168	6.93683621349704e-130
cg18044543	10	91144795	0.325388828440013	0.812575920393843	7.06979868231219e-130
cg07420362	11	3647419	0.280101680316626	0.801392302736511	9.01850524971814e-130
cg15809578	14	23589278	0.164189960268633	0.617406260455327	9.21287636391299e-130
cg25598890	12	117501447	0.185790040525609	0.760994124556437	1.36985421000235e-129
cg26247093	7	2773812	0.262302094040359	0.821463561642723	1.50698821315672e-129
cg05257275	11	65547049	0.569233713933844	0.849423939729678	1.53016381096455e-129
cg21762728	6	170165905	0.492879262485987	0.878170749656219	1.60997564732777e-129
cg24727122	22	30662972	0.0829541283625266	0.538594219465399	1.67049509167749e-129
cg09853238	6	149532290	0.236413439864229	0.791369383418143	1.67202759391575e-129
cg27121870	11	134257030	0.0828053684860795	0.616046831056551	1.68434629819921e-129
cg26133301	3	27521365	0.27355314009566	0.809298144466582	1.69083541488546e-129
cg27213872	2	206667827	0.142635175963209	0.777801939507432	1.77114072488188e-129
cg25626999	19	3189496	0.468877714813618	0.810771781405932	1.85820666365892e-129
cg07021906	16	87866833	0.620892799723905	0.945056632118522	1.9226680442899e-129
cg14414154	21	27538021	0.412195497815286	0.869720642088275	2.00593835918512e-129
cg24052964	5	142226498	0.578668963756092	0.893009810212088	2.01083172342296e-129
cg19827346	6	152702387	0.836199312796125	0.235531255560347	2.05033453812846e-129
cg07504763	1	198575077	0.493692041775909	0.808933115326182	2.08079918978108e-129
cg15645309	14	75988747	0.102343828284229	0.733819305265396	2.42129555865978e-129
cg01923724	1	58864209	0.408713943931112	0.803649739680972	2.70550670633422e-129
cg06912304	11	4113452	0.117898551133585	0.648742090111793	3.0508652356053e-129
cg21939215	11	60738995	0.0790338879535204	0.753550619524581	3.07941496471329e-129
cg13616508	7	75957123	0.239145484778129	0.78512288592409	3.21830657780742e-129
cg05959508	1	209929512	0.0775483736647292	0.59953078378287	3.35648172824353e-129
cg19259111	11	46478214	0.622114171408927	0.89046689758329	3.38513508998044e-129
cg27381584	17	80407749	0.189222201098347	0.702466088887499	3.49227005840156e-129
cg13900763	9	137160473	0.0784700315505276	0.780322921486511	3.49588145276813e-129
cg24301930	11	65408496	0.0666749219568192	0.7288495956648	3.61568228461933e-129
cg11850468	5	180231185	0.146871237697162	0.74206227330867	4.28499761607864e-129
cg14145338	9	139649039	0.459626727346086	0.80175675754359	4.31610484331834e-129
cg07689396	7	633050	0.250951775934363	0.715217369962786	4.4047543882005e-129
cg26232412	15	40600635	0.0680123673812454	0.823500328387047	4.4320444047689e-129
cg02696253	6	106964589	0.219186978779619	0.799004102497344	4.61483340226206e-129
cg19456997	6	31090929	0.681631275477657	0.232646116876223	4.70843804845163e-129
cg03772020	6	148879122	0.0548179935249745	0.744477716455075	5.11480016131891e-129
cg16976870	8	144631524	0.169486463399857	0.687769155088906	5.41684281558099e-129
cg20609803	1	161184305	0.404515734423237	0.846988518653287	5.85491403418086e-129
cg03803177	16	89766324	0.572897103043741	0.132984373850648	5.89712741433662e-129
cg04726013	10	126223236	0.29809105074806	0.750643640278423	6.29675424611509e-129
cg17950348	7	157183466	0.266479311598747	0.75365739017524	6.49694097599255e-129
cg23950278	11	36509698	0.212943353730531	0.749860564012905	6.61002276592035e-129
cg04703221	16	69967063	0.402310967928304	0.809204293623977	6.73674145170668e-129
cg12036877	1	156211896	0.546716545348959	0.883755563658354	6.78582520991895e-129
cg01290568	2	113593859	0.355095711101774	0.818882123032252	7.03969385596935e-129
cg18058230	3	171029779	0.174961421973694	0.756133438600777	7.67460206777164e-129
cg04843813	3	171755923	0.406500631905387	0.806703392437322	8.0905313323163e-129
cg03062881	21	47844012	0.684019808619459	0.897134700653388	8.24470427407248e-129
cg14106719	9	80524371	0.0700620354457546	0.782242530354255	8.5149141846772e-129
cg02646515	2	128168987	0.510585658398581	0.106808752523688	9.15377184127957e-129
cg20544852	6	28874479	0.515139653545947	0.869104142242216	9.73589299788453e-129
cg16706099	11	100590197	0.748622785342481	0.226013717946098	9.83400768511447e-129
cg21892720	19	54877827	0.422787808953167	0.826614036186068	9.88472437062657e-129
cg24955196	1	154982621	0.372244808728018	0.819663440323517	9.90738037755825e-129
cg18801945	19	13215041	0.21746650536569	0.775301515032105	1.16555793111195e-128
cg03604067	7	1980273	0.0409002874258778	0.676637969301945	1.17831945704748e-128
cg27511181	17	78685224	0.506542154228529	0.834815453413772	1.27332295856357e-128
cg06389019	17	72755647	0.102974599226644	0.714228640801109	1.30843814520057e-128
cg05914060	11	20478861	0.658771561059089	0.890098991291557	1.41688409426552e-128
cg20227511	13	28670602	0.514901505384754	0.852455936201699	1.52752342654381e-128
cg05199874	11	9623178	0.0305875853805472	0.692811849032125	1.65615233294316e-128
cg09006487	3	72424982	0.251554376092081	0.776212707814593	1.70204812408817e-128
cg17696044	11	70449316	0.21356197011207	0.786997440002146	1.79389348858223e-128
cg22008490	1	202129255	0.065618216942385	0.649236791028178	1.84748631974292e-128
cg18215449	12	66089473	0.415830710720168	0.0761302039534738	1.85566461135118e-128
cg26326208	10	129861770	0.216604630545341	0.776487347112476	1.90139813468609e-128
cg22801561	17	55562964	0.0937853661709337	0.676236376688417	1.946570821965e-128
cg08995061	2	174129462	0.192883078105862	0.752611728705461	1.97806575267986e-128
cg15260428	12	132381902	0.717650801891445	0.943023878672284	1.98454239727016e-128
cg04836028	6	31554263	0.239879760107844	0.666978475150644	2.05656459859163e-128
cg08479752	19	54567279	0.241366861576883	0.775895747434592	2.12314313020007e-128
cg15059065	19	17354961	0.826765315829611	0.1415247275645	2.13925592936407e-128
cg22535089	13	114184462	0.44718790933187	0.819409926057857	2.18661085234585e-128
cg26273417	13	107146164	0.125732397151251	0.748020570310224	2.30032532789739e-128
cg14437986	6	31691035	0.241531027212608	0.783683132782264	2.40257883402136e-128
cg24777950	14	25046121	0.454377282768092	0.849256493848273	2.41930367766194e-128
cg09648933	17	62009835	0.276558720060227	0.714492381238104	2.59743939848436e-128
cg01439408	7	75443075	0.171005686870598	0.647799444973006	2.70306488427017e-128
cg08857351	12	117627450	0.163584725870703	0.0297605038536026	2.85649329925356e-128
cg27141474	2	38358225	0.51364536489741	0.83702743908367	3.03537356887314e-128
cg06528223	19	6477198	0.874312147041256	0.375500187222443	3.09531849586835e-128
cg12177677	2	158300475	0.0435592582868163	0.719006554022134	3.09811139882995e-128
cg24759108	10	126223401	0.255746195366009	0.704490424826398	3.11548086561307e-128
cg05517541	6	112115209	0.220468140291725	0.776685213595697	3.4176017663534e-128
cg13544075	9	139644102	0.614299912513351	0.943183302306105	3.43049298277619e-128
cg27301230	7	65761563	0.536116971910076	0.876478153223484	3.54133223143329e-128
cg25757820	2	224819307	0.518810870269017	0.89363191538765	3.74955333362822e-128
cg04781580	14	22392573	0.1997985621857	0.772635640249934	3.96306654808833e-128
cg07584494	19	5074758	0.498546511383141	0.868263073868065	4.94021068723557e-128
cg10857250	12	122986080	0.236215300155116	0.791245964860909	5.02772960034564e-128
cg20206377	11	2323272	0.145057216191287	0.608627671526824	5.20314555141368e-128
cg06270401	12	4699085	0.430012811517343	0.866243393520437	5.24161185156767e-128
cg09273112	2	86732413	0.522615713819825	0.880548544115644	5.25964591746369e-128
cg19069360	12	1922058	0.41623771562468	0.838831686795007	5.33722839103307e-128
cg26668608	2	113931518	0.121613588480749	0.626676113979126	5.3397110222405e-128
cg16348358	1	32731477	0.441528627796809	0.819457371510113	5.39215791970451e-128
cg11466832	2	11885560	0.633871469873573	0.911712514561988	5.72692862014635e-128
cg03366574	7	2764599	0.824348640904719	0.960159177846039	5.99667917652869e-128
cg06584224	22	25573765	0.311634150902154	0.789193553189638	6.00108288512096e-128
cg10511890	11	47416487	0.0242717367002352	0.78756267518665	7.73590691464999e-128
cg23401251	2	27683905	0.607773902193327	0.887393642484582	7.81054222987447e-128
cg24951137	20	20036936	0.215360184115398	0.819942729578729	8.32979451522293e-128
cg25010124	11	64981596	0.19894918818939	0.601239509300977	8.37412796425354e-128
cg03979258	6	158400613	0.147341104875965	0.76946109027532	8.43060752031611e-128
cg08176258	7	1938450	0.618576972551249	0.917866649808547	8.87151688819183e-128
cg07759587	X	12924783	0.541266218399972	0.877322456514553	9.3243051466183e-128
cg23053742	8	71564125	0.260589431026596	0.754734706848642	9.5267894885257e-128
cg08052292	3	56789178	0.109351471894221	0.738679228399989	9.72460630130885e-128
cg15046123	6	15421581	0.199486316247945	0.798858626655855	9.76785796752045e-128
cg15573664	11	12833710	0.120351109120144	0.749987207595825	1.04368130264218e-127
cg26203383	22	40297048	0.0820915269171456	0.702695933940947	1.32492056366373e-127
cg06418238	17	78755442	0.413974113314937	0.832719582072355	1.40990809735338e-127
cg24468934	1	26880767	0.418547319697662	0.746021747211198	1.46123092419602e-127
cg02929855	12	1922067	0.428473294233617	0.844993744734738	1.49238052437757e-127
cg13802316	11	70253460	0.617300541725695	0.914290026192124	1.65822315310697e-127
cg19192256	11	60621714	0.378335380517748	0.786602003555429	1.75454598633663e-127
cg07643696	12	25844221	0.399648941120637	0.813999971277089	1.78140464667128e-127
cg19328828	12	123215471	0.842574903104631	0.199657930480782	1.8967962787933e-127
cg09233980	22	47069799	0.510332314733135	0.799981351528425	2.07093168861748e-127
cg11744817	6	166876826	0.37023387318733	0.841517371629838	2.0836703175693e-127
cg00476955	11	3648013	0.288807843819966	0.799729450919931	2.09289324646358e-127
cg17345128	X	41189395	0.526885751085849	0.857548770217266	2.21690452784408e-127
cg00551910	14	70037973	0.488265289467603	0.848085260115689	2.26807016653251e-127
cg06183267	2	100759134	0.110650986865554	0.760404495228693	2.31684667914278e-127
cg18854004	2	8444004	0.238572314686356	0.753057877624271	2.34602175701614e-127
cg07083272	10	72084636	0.32298847022295	0.731120938021422	2.35864493578231e-127
cg27269488	3	191048411	0.571576020134551	0.144099079083626	2.43197514549184e-127
cg15768226	20	55965245	0.0391261846992396	0.682229281827462	2.60103364673202e-127
cg02099418	2	204571146	0.131351790929732	0.743558407198533	2.773325025439e-127
cg14109456	9	127040562	0.326436549688201	0.793041451267742	2.80653681680062e-127
cg25882380	1	22969945	0.114176614870964	0.708511057418387	2.8698713156806e-127
cg03263730	1	7841722	0.153227900532316	0.779635788667825	3.12906197582804e-127
cg02138358	17	56358318	0.37389522849195	0.743142243408405	3.20792808243813e-127
cg00510718	7	106505961	0.0899607404086654	0.733106079899359	3.30440397677847e-127
cg11519176	1	156211801	0.345711094788925	0.789996264021136	3.56890631301389e-127
cg12512771	7	17730027	0.252786107717386	0.799390765633542	3.57256089817713e-127
cg10344301	16	89261726	0.578612330539456	0.902794694443874	3.64288161106442e-127
cg26161816	19	7414043	0.0597376454478053	0.666806086955175	3.72727028828024e-127
cg26553763	20	31352874	0.512239691893993	0.866241985504085	3.88692671397413e-127
cg04425551	6	30297338	0.46261983713401	0.851406052103683	4.17168053883162e-127
cg09761080	6	31554548	0.0865380405935003	0.574960339887486	4.22477295079421e-127
cg02457461	8	9913680	0.295126844664893	0.804516735908276	4.24175530968705e-127
cg04340502	6	52775209	0.282379808586954	0.747115118186043	4.37121550225567e-127
cg09316306	4	38807337	0.110552939854487	0.725035066546318	4.79802266344917e-127
cg18527651	3	10284280	0.223836529026472	0.790961047516622	4.97771153686929e-127
cg00820311	16	921351	0.387431843168977	0.865478947883692	5.14536476256924e-127
cg06707375	17	17295586	0.395640838151852	0.79109010460427	5.26497692220372e-127
cg17056618	13	50216117	0.62857098282955	0.908268510826494	5.62976758369335e-127
cg12283393	11	1874445	0.0269936916400675	0.692075464792026	5.71144691771744e-127
cg03566527	2	121749280	0.545482744181166	0.866808724525231	5.84151231038225e-127
cg17932662	1	202123442	0.465563274048958	0.830760667510473	6.06291534669297e-127
cg20177522	20	62410437	0.538534053130989	0.880818894192847	6.34768189800515e-127
cg20399011	5	180231194	0.145789538096139	0.765012272668308	7.03159394378036e-127
cg23511285	19	48205761	0.493540417158935	0.818062780604615	7.04629709203422e-127
cg07858973	3	133255001	0.643765782140451	0.188092952154608	7.28453502853177e-127
cg23039807	2	240425897	0.622782912206322	0.914580304190062	7.29256057829861e-127
cg09305224	9	139927245	0.388820324419454	0.730276642302281	7.3629012881837e-127
cg09341580	22	38218159	0.601797607038869	0.215239378708007	7.57918129113449e-127
cg11254522	1	27950343	0.464069746103475	0.805442453411173	7.70810392593622e-127
cg17653203	4	2933715	0.0546209961531882	0.677487406636816	7.96897044374989e-127
cg25662041	5	176759170	0.488795898376187	0.890530957952002	8.10455958597831e-127
cg22595920	1	9716050	0.331552172537495	0.78996151534267	8.10623738068171e-127
cg16748008	7	27155002	0.927057998675018	0.232471182541712	8.11813205273631e-127
cg21325723	6	32294577	0.560963411408357	0.870043996671704	8.13470034179832e-127
cg09192711	15	77320384	0.80304390080394	0.40675990282715	8.3357220794349e-127
cg02319318	8	81639711	0.793563179030521	0.203968330358141	8.65180362354329e-127
cg22537604	19	43857074	0.579275762304473	0.834934077378938	8.90024407368654e-127
cg16949914	10	6104515	0.192022800598637	0.725039371930207	9.34235087505264e-127
cg03565868	11	47400146	0.345173208143835	0.795489121855403	9.43681988291736e-127
cg27166718	6	118880109	0.128996722442464	0.749432288035118	9.54032318350328e-127
cg08987251	16	58769104	0.361511806205182	0.816570407269506	9.54390728598825e-127
cg11535839	2	28582676	0.548611804228731	0.917482289516407	1.01270558100231e-126
cg03840259	22	40297036	0.106669198007813	0.765299074507166	1.16570462572448e-126
cg20251225	1	1609551	0.206761191638012	0.712073443407446	1.22782982959952e-126
cg17313269	6	25965330	0.455947423340299	0.866798887248883	1.23345863455317e-126
cg04079215	1	95095221	0.430285863488925	0.796193207776203	1.23427514255886e-126
cg04957377	14	21507259	0.86804913891214	0.270542000968589	1.36728747748834e-126
cg26792295	3	16540091	0.426947087370577	0.802433508989469	1.39088801723443e-126
cg20472746	13	42039334	0.23521829863017	0.790134474152391	1.44384676854187e-126
cg12750675	7	140556696	0.643728968900908	0.88562770400071	1.45452249780047e-126
cg05304393	16	1545405	0.834856138370523	0.973431225710547	1.48241016898088e-126
cg16520030	X	131549050	0.622938795183498	0.90875330076038	1.53712169302483e-126
cg21308575	19	6887544	0.267114518653245	0.760961990017131	1.56415956102267e-126
cg02367921	1	40504529	0.209779203918359	0.748018251413514	1.64393662970929e-126
cg24750752	19	35819889	0.231028646262471	0.74921598275418	1.65261457779534e-126
cg02470008	7	2648343	0.311798847641955	0.828393529313748	1.6768750782037e-126
cg07244095	13	114833435	0.0666867703724687	0.669992861399479	1.70493980749142e-126
cg26585899	16	71914820	0.485309812022627	0.848925823858948	1.75899717522559e-126
cg02794695	8	134072611	0.0560069970936372	0.720623723009257	1.78222703298271e-126
cg24703661	19	42381258	0.28829961513877	0.774171185127292	1.79241626134371e-126
cg16824282	3	128779590	0.398023288684534	0.813925592255715	1.8127845878838e-126
cg05426662	11	72880846	0.802354908005432	0.924002127543683	1.84814022005656e-126
cg25210609	1	19642293	0.334837604318369	0.797304361753382	1.86479792275273e-126
cg00450695	19	1068487	0.0785737296128447	0.483227796950825	1.93687552455018e-126
cg23036452	1	203644735	0.648496330853636	0.950342265181896	1.97117492014152e-126
cg26836479	19	42706353	0.145726650792665	0.737419940935808	2.03737660191353e-126
cg10532310	16	2987035	0.569871440454719	0.83417434160819	2.07713838610028e-126
cg21781157	20	47874111	0.404985544940122	0.832992930758572	2.14702482193693e-126
cg06322557	3	8399147	0.0798327677884571	0.647350822627666	2.15226738242725e-126
cg13216331	1	156025757	0.338255993008028	0.791988778609947	2.25934115235062e-126
cg18281939	5	77783895	0.36471000694206	0.828784471794027	2.30315891415511e-126
cg16927606	19	36233324	0.0924260324124849	0.687449599890385	2.32476227218698e-126
cg00055073	2	43398118	0.209747092012757	0.724575549064593	2.44319344700256e-126
cg06119452	6	169621662	0.336861756140466	0.789085428030583	2.51082773187193e-126
cg00833777	16	31271642	0.167569960337186	0.596848277545029	2.53338102730499e-126
cg21928095	19	36100748	0.290646097287709	0.758540014506339	2.78058983796202e-126
cg20701531	2	121583695	0.776746194592175	0.270655737723894	2.8502111804738e-126
cg17734624	1	115634681	0.338356915646168	0.799934007589902	3.12056146817166e-126
cg20782252	7	2153774	0.637897955433156	0.957426422540078	3.6194306701624e-126
cg03167633	2	145338509	0.377889362964787	0.846968597895142	3.6809262851956e-126
cg11377047	1	26881009	0.326917177887265	0.752679296307354	3.70596368397735e-126
cg26905258	13	77898407	0.25116264232822	0.790104124368473	3.8590394453714e-126
cg04785083	1	9031262	0.138335413504072	0.78447507014866	3.89341517255223e-126
cg17285177	18	77402002	0.562123175773167	0.854709383474894	3.91720510618122e-126
cg11264392	19	15564092	0.908539216501884	0.391695752598483	3.96951482486335e-126
cg15275312	3	50363059	0.302796538838306	0.741788466374782	4.40094717039918e-126
cg19710326	2	25609973	0.422654939178077	0.774769077609763	4.56841098560977e-126
cg16463880	6	31867707	0.740803502459321	0.93896380680741	4.7551378749728e-126
cg07092212	11	46382544	0.172764677842269	0.682056278372537	5.04645865143337e-126
cg01241798	16	88904469	0.67321854110314	0.879422408849025	5.52806547921661e-126
cg03653601	16	16156039	0.0916213746913528	0.724883030614409	6.13065480504399e-126
cg15742737	2	64863651	0.203291522079948	0.713032245268278	6.70710575012805e-126
cg20287234	2	231789465	0.382062932967664	0.794167249324704	6.75818348446144e-126
cg03390873	22	47069200	0.43630163787332	0.773009056754518	7.25364130786212e-126
cg03649649	17	56408197	0.0713168991872805	0.798782126986806	7.44290298180478e-126
cg05979232	10	73496014	0.113205774219408	0.751845629259739	8.18364807994992e-126
cg15011899	13	111854118	0.334267360072702	0.820185640296425	8.40456131836688e-126
cg01881899	21	43652704	0.135993245400464	0.671532252127871	8.5356757085591e-126
cg03998606	3	32856104	0.22594530584404	0.741407358059078	8.74865191696484e-126
cg04848957	2	44316695	0.696251596942089	0.903879450967195	8.84348482347013e-126
cg08597292	6	89996028	0.704122180726054	0.904710258575982	9.22197555818031e-126
cg08621624	12	2030223	0.211831152080955	0.833408979606681	9.61643502206401e-126
cg20934105	14	93118717	0.0866778758936358	0.686082942851913	1.00205211239262e-125
cg05403469	11	2322781	0.0785692119507356	0.795465325029052	1.06640180165363e-125
cg00645579	11	617140	0.387476890033298	0.792941200285465	1.12547219372237e-125
cg06839896	12	133342347	0.385569483436014	0.857971179964927	1.14179683055499e-125
cg20100768	13	80706924	0.718478591043221	0.187978033570354	1.20496507374866e-125
cg05898188	10	126916492	0.603171142373811	0.91740550242147	1.27910772853845e-125
cg19899972	1	61624321	0.174237449510867	0.733842095751771	1.31926619662172e-125
cg20026673	7	6389919	0.161602592877459	0.70069432733009	1.33018675284496e-125
cg21295575	8	105352067	0.194740353142383	0.723787480288254	1.38737186404882e-125
cg06437100	16	21767742	0.188898385979446	0.737374109032716	1.52381763094991e-125
cg10276433	6	47011312	0.30083274536085	0.76886103032538	1.66191012844432e-125
cg11180667	10	101415865	0.385034228701292	0.8078790344619	1.71512240561478e-125
cg25556464	15	74267069	0.587212079290052	0.89923760980417	1.84759556645298e-125
cg04234016	12	7062109	0.209998426249844	0.743255106177181	1.86610620171832e-125
cg14523804	17	75995968	0.561437350776671	0.893775283265026	1.88543967027965e-125
cg10622644	1	12538455	0.799240415115709	0.210402574836827	1.93596722519301e-125
cg20487608	6	15288126	0.29623473522689	0.812790511997693	1.95533300918193e-125
cg14057383	2	100636602	0.53743742181495	0.863373276442013	2.03623570429674e-125
cg18836847	9	140136534	0.161341078714886	0.0626373762828058	2.2693065734602e-125
cg01738164	14	90147503	0.076234185153628	0.618287687374497	2.50893436831494e-125
cg02340056	19	55141979	0.206946828052037	0.670006008267294	2.80650704529906e-125
cg08454507	17	78755406	0.234625860126208	0.78341342100887	2.9320572682133e-125
cg00565090	19	48258258	0.44955229783409	0.730176459997831	3.14652512939896e-125
cg22082462	14	24540415	0.509283037084275	0.826943647262986	3.16163096911104e-125
cg10200202	10	121277385	0.0862251135493038	0.680947558589623	3.16932913510238e-125
cg23407655	17	1001612	0.403069088970345	0.826697253916336	3.35544856450147e-125
cg17627898	12	118782453	0.34721351357778	0.808830337635703	3.40928945220202e-125
cg27162882	7	27258886	0.192651365997835	0.702086975639272	3.52416078644397e-125
cg07589034	1	947003	0.59846462642741	0.871826972658174	3.57835828906951e-125
cg01815801	13	114270609	0.512284477773722	0.801916470748373	3.636383108427e-125
cg10512278	16	68027839	0.343608416883843	0.756172525416591	4.18469254987608e-125
cg26158194	11	1874320	0.0828169155427446	0.68401134560055	4.19832348286915e-125
cg09108532	11	76481977	0.54696441972982	0.177896508166847	4.48749125479712e-125
cg14584535	9	125797187	0.399462289045453	0.850495650171546	4.53779904345338e-125
cg07805029	1	92953256	0.599029113526277	0.865835864440702	4.69121365703013e-125
cg03176550	16	28996329	0.0506291968483912	0.691941763617706	5.09349909386096e-125
cg04945216	7	3186788	0.375068753292808	0.828841460291665	5.1523284405118e-125
cg05661533	5	1495043	0.354295878391543	0.74968727846306	5.47681524221789e-125
cg14913610	12	9142341	0.236073535487917	0.773888312090665	5.66403584953818e-125
cg27010834	10	99527173	0.689216420105752	0.323867912637262	6.01472520830746e-125
cg24212377	11	73110989	0.471652485683191	0.853655325930367	6.18457367368056e-125
cg13512830	3	149530294	0.541563468995588	0.115163521749884	6.22599865821237e-125
cg03654273	1	19803932	0.0616627065720144	0.647099576526135	6.302381648271e-125
cg02489202	3	45505334	0.428572654743444	0.812953436112807	6.67846205615754e-125
cg08025954	22	24823455	0.0877226122449252	0.629437846559437	7.25545873382375e-125
cg20192387	6	166856056	0.577179881517395	0.884287018777964	7.65782497422611e-125
cg16834726	12	57937408	0.453631266825234	0.845916291755723	7.70052445278438e-125
cg04407248	16	31148196	0.505084860461782	0.852934002748499	7.93294376116258e-125
cg27133780	3	32474793	0.348966636006098	0.831977802273067	8.47434862773085e-125
cg24211657	17	76886742	0.254521822599035	0.770229413674003	8.51379101573245e-125
cg00484711	2	42331922	0.404768457989716	0.833156303915733	9.12121590298971e-125
cg27094834	12	78007586	0.453276281062135	0.838557707286599	9.41928457277162e-125
cg07902789	1	3098629	0.228149058298609	0.68607327201946	9.59523167593156e-125
cg26803301	X	153523498	0.590476648225612	0.891041444419722	9.8520088175829e-125
cg13322252	1	15392793	0.16303954911712	0.754412810011971	1.06702785826243e-124
cg04602992	17	62009628	0.203775120378192	0.655132768939797	1.09368488429437e-124
cg16890093	6	32813084	0.0720284790062177	0.72796632755242	1.39285626165586e-124
cg17069914	3	174162456	0.405670393941358	0.817612539868529	1.57046599292645e-124
cg26160945	12	27396706	0.623185328248756	0.888718114427555	1.63939414345008e-124
cg15376996	22	50912555	0.479271427544938	0.0751832073384646	1.66182088140109e-124
cg18251191	19	32715259	0.222519690533578	0.746608828667555	1.68973491806591e-124
cg26269677	5	76251688	0.519210292390825	0.856947386095188	1.69597685619384e-124
cg04064050	6	127663586	0.799422471110088	0.284135919276096	1.71100375550806e-124
cg03190513	6	11382675	0.0829442977151426	0.777184576996218	1.7263884255642e-124
cg10143220	16	129454	0.618264400317586	0.914719468730764	1.77063725711425e-124
cg10768932	1	198590738	0.158520627096515	0.805278384658589	1.92382048079993e-124
cg12774429	14	21853470	0.374943321299427	0.800829931385759	1.93238903093226e-124
cg04739200	6	135517046	0.48543295750989	0.853902850618746	2.03630294206867e-124
cg13956924	11	126222227	0.237519096661765	0.619349900969119	2.0520279855845e-124
cg06788514	16	88767261	0.0847800235199065	0.577985886553748	2.07043973201415e-124
cg13187009	20	55965497	0.0494275741640019	0.691304477878789	2.07120929405784e-124
cg15035133	22	37962637	0.145734830938913	0.739233978792522	2.19501715709369e-124
cg12405599	3	128370463	0.467867849738183	0.826939752000419	2.22096112444761e-124
cg08540215	7	150548765	0.149873050786819	0.756031271624467	2.29933752268272e-124
cg09314421	8	21771252	0.0729259477769297	0.584084299190874	2.37201299681249e-124
cg13292636	8	21771258	0.092597404452804	0.658451779729003	2.39373086543192e-124
cg19021985	8	22398190	0.0425784287456643	0.796128616650318	2.5595682996792e-124
cg22488164	12	14716910	0.712135133022362	0.907495561509986	3.09278781261888e-124
cg03961998	17	80982447	0.50195014079108	0.780900462510311	3.19637575310125e-124
cg02647874	11	47380751	0.484566399417946	0.800514086820351	3.36398046838242e-124
cg05382012	16	67517841	0.417691807753249	0.832415853541499	3.46198212618468e-124
cg05608541	11	2321770	0.0989806377282065	0.763598433876201	3.5225561154125e-124
cg06439655	5	175957367	0.0618881673409674	0.625886311830406	3.57800104719738e-124
cg08586669	7	50727761	0.159335409124966	0.731560043924892	3.60271838012323e-124
cg07538204	8	62612575	0.288367271910805	0.800578481981446	3.72290210119144e-124
cg07641284	16	29756951	0.0706540937299399	0.743120616284572	3.96348754126161e-124
cg09697999	7	733198	0.721044269572812	0.920600801091252	4.40714448801705e-124
cg14145194	19	10450022	0.211465854813997	0.765909081296548	4.63336386957797e-124
cg25020550	8	134028958	0.312042995616514	0.802087525264289	4.94872281065155e-124
cg03773413	1	247335974	0.489629350906823	0.82761896689741	5.31153541402948e-124
cg00434461	5	92905860	0.302550827019996	0.797823623926919	5.37275621245275e-124
cg04126652	21	38351195	0.199237867345221	0.717679461436964	5.60382292015028e-124
cg04885396	16	16067359	0.661836502236412	0.902378010944612	6.01461985464214e-124
cg07770777	13	113528375	0.328789439292135	0.763675067353516	6.15848828146977e-124
cg03482883	16	1793303	0.739427787059641	0.886888359720134	6.24701795592398e-124
cg24457649	10	73472344	0.238522592413265	0.813250147306135	6.26520673938162e-124
cg08241318	2	64885581	0.387364574884019	0.845659073656379	6.27625348668556e-124
cg21719817	6	15518131	0.624235094505244	0.837540211613745	6.31734431341706e-124
cg24441220	1	53992420	0.816114574055492	0.409370480440776	6.39325901897405e-124
cg22507723	12	58131768	0.919946585742798	0.274877194862034	6.49048145022173e-124
cg06039074	16	89502388	0.158065763156317	0.67690616180564	6.5472176387847e-124
cg08394896	7	5525075	0.638667236411806	0.878910292032637	6.67184581693132e-124
cg17291826	12	109028356	0.116888238894032	0.595737776740578	7.25693863802523e-124
cg10095247	7	91897276	0.704020832518694	0.898188592501872	7.49832171867047e-124
cg25006851	10	76622627	0.680145305319515	0.898307050762226	7.87961328951799e-124
cg22808633	19	15563870	0.873452310560674	0.3265016732509	9.21796757745797e-124
cg18670846	2	68917482	0.246774299204246	0.79648952454098	1.01946051142679e-123
cg27365208	19	19778986	0.0539645832344054	0.591161337189678	1.06498950915213e-123
cg04105416	7	4911051	0.128047874219823	0.745126677327582	1.12302031219169e-123
cg07725527	13	41931181	0.218164318038857	0.790706889661321	1.13624119764922e-123
cg07187268	22	24105186	0.414118202248469	0.7848607778692	1.33379885726726e-123
cg13415795	15	78396318	0.0582172592792684	0.698522869605946	1.35979874857764e-123
cg02330706	17	73629402	0.821849037804331	0.410841676263167	1.46768709849952e-123
cg00176888	17	56408804	0.0751759601641244	0.720003549387127	1.50742303596614e-123
cg09714919	16	85981947	0.356793052877689	0.777109480947254	1.55271026395626e-123
cg20784950	8	145002522	0.177868486470551	0.736961000627739	1.56578683831109e-123
cg19605623	3	159579349	0.332380659315476	0.786547612148764	1.59177647968217e-123
cg27094376	16	3639688	0.431102824322821	0.763060205304426	1.64940287339789e-123
cg01838544	16	57576594	0.16338661314383	0.688788962650157	1.691417569041e-123
cg14539363	19	55766853	0.0593900442634056	0.663953879445668	1.69557217443867e-123
cg10021122	1	117610620	0.673617129231601	0.222135643829747	1.89730781470071e-123
cg03603669	3	169896616	0.147730451229058	0.729222906728522	1.97598937233615e-123
cg02289903	6	166876736	0.344993078086827	0.777644431809386	2.1597240054356e-123
cg21531300	14	75988800	0.0706694945771573	0.650913124416308	2.16923889687039e-123
cg06541968	2	240431144	0.540395643943553	0.855484082749701	2.1824314393304e-123
cg18982286	22	51136325	0.969733443531071	0.229389079423907	2.2713570613905e-123
cg27470978	8	38704972	0.675525835239867	0.884087474935292	2.29709055015384e-123
cg05762488	1	64140332	0.586486682194113	0.192987852136614	2.30896812486066e-123
cg14802312	12	57873704	0.0861727741540113	0.69431951861756	2.48979258936757e-123
cg01209642	6	170581355	0.09077424872269	0.667821828872933	2.56337033761516e-123
cg09985351	13	21287237	0.500764856486021	0.124412591012231	2.606926288089e-123
cg07212327	8	130947389	0.494014150514022	0.849769731651543	2.81264163744999e-123
cg01699600	16	88844726	0.223975372591204	0.768115455095348	2.87898338341201e-123
cg15377871	14	23588325	0.516015155197487	0.850143337555063	2.94530553093561e-123
cg22245273	19	4302448	0.112049791732747	0.614313589657659	2.96007672274494e-123
cg09001226	6	32155082	0.288210544777633	0.849710111241835	3.03108852229667e-123
cg17476951	8	141053896	0.588103919167073	0.873366824592627	3.25339266219115e-123
cg05867499	7	4848814	0.153002923984961	0.797336166881995	3.32215846283236e-123
cg04815973	15	74267168	0.341470523085418	0.79442527098465	3.47596973819968e-123
cg08959230	16	30409261	0.64186130413189	0.91029650978886	3.56982764237415e-123
cg05798125	16	28996362	0.0517896828260279	0.675747521340878	3.65291090524661e-123
cg05533539	17	44104521	0.369088091152618	0.78072074447974	3.77010205439546e-123
cg07800907	12	124950669	0.324444218832799	0.785325886495859	3.79649966702057e-123
cg26161997	4	124281050	0.582254319319265	0.874924699319878	3.84261308260687e-123
cg06737912	11	57519391	0.547335753021489	0.157711511115117	4.0100464506012e-123
cg06300264	16	88144769	0.151628016766946	0.678693357201708	4.1333589813923e-123
cg05669853	6	107435226	0.795252626006894	0.281725863775148	4.24765606112495e-123
cg01433654	5	53605192	0.816891069947506	0.267314058032959	4.51637772906405e-123
cg08969925	3	33015641	0.336848764070071	0.832438213471617	4.52545117707628e-123
cg12363682	5	178420690	0.241964285879932	0.739462588725138	4.78549958424033e-123
cg13682598	10	135195405	0.858996908570823	0.961677438810625	4.88546193015198e-123
cg01083093	1	112019557	0.104233705672731	0.692977822390582	4.91757277869806e-123
cg17627559	11	2323896	0.163584231972515	0.619820806151159	5.05945194717932e-123
cg15476994	6	130114801	0.11486527834022	0.676283314614267	5.06382718005784e-123
cg26675379	5	1501640	0.75915199285853	0.965446365642667	5.26153021353922e-123
cg14306819	2	128052889	0.465054114080899	0.850971082660304	5.29758983752948e-123
cg17605084	12	54891491	0.0888736691979995	0.701166812287107	5.57248696752431e-123
cg00681462	14	75800724	0.115367435262022	0.78386901233772	5.58046937832914e-123
cg24790419	19	18385930	0.806731873652581	0.24858371991238	5.86528401929788e-123
cg20633875	1	32572611	0.369654333213607	0.809878898369631	5.89585148575335e-123
cg10116432	10	104953276	0.291548215381194	0.0874221332139339	5.93294269961501e-123
cg04858631	10	74035570	0.529123171817165	0.140381380280995	6.09010213120687e-123
cg26314089	12	66567930	0.548828569011044	0.859401594052675	6.58819911020664e-123
cg13305657	1	25258181	0.890597201717916	0.420215652003992	6.91831729495275e-123
cg20391895	4	10686394	0.289432368918781	0.774575600690129	7.02453211436719e-123
cg25051805	7	23637943	0.76678420744982	0.335164480195708	8.08020787857866e-123
cg18496212	3	69797108	0.365531419168086	0.810381486692006	8.13971083754649e-123
cg18058048	6	31690949	0.473875159538909	0.837794920641873	8.33371006039662e-123
cg27380292	13	20964888	0.754274207519971	0.946371076923187	8.41228696655081e-123
cg11599269	4	38185083	0.571562602819135	0.869956672461182	8.73582681878214e-123
cg22582875	17	80545272	0.214340153383693	0.74892515403381	8.95023396680821e-123
cg20820767	1	45082840	0.935128770471143	0.197417579254126	9.28700522110643e-123
cg17216243	2	170627694	0.34561110100551	0.7802381034648	9.3448021930726e-123
cg12809098	8	142165310	0.534781407551719	0.887216838883189	1.02184124136755e-122
cg12836863	13	32889023	0.423974104971861	0.857809255113404	1.05017512707363e-122
cg08729059	1	26495874	0.799564781504874	0.448448804644062	1.06323658669415e-122
cg17300047	13	49108353	0.150597791542305	0.691206159717108	1.10070754762658e-122
cg12695465	6	10556147	0.788417580176183	0.252139304655242	1.11830281742541e-122
cg02211741	11	46383924	0.271238569439488	0.684521476636605	1.13147947075556e-122
cg03063309	4	24796919	0.620096654340162	0.156212342917404	1.16760031252732e-122
cg07899551	1	208035224	0.246038514750967	0.640887161523148	1.2176912554172e-122
cg02052217	7	99970869	0.64376910058406	0.842239088921495	1.22530777890012e-122
cg26346210	8	98610507	0.182903134617391	0.74018914403475	1.22845694555337e-122
cg08441803	17	46388390	0.87164732450071	0.192984813024467	1.3111524587542e-122
cg12439232	6	33877291	0.562235943528193	0.867670066296053	1.34875754818198e-122
cg15625671	19	45898849	0.156009479211896	0.7333372516836	1.42803482872063e-122
cg15743985	19	35819809	0.343127369634476	0.804620486585927	1.58584396709511e-122
cg20103054	2	218620242	0.13232199540873	0.771476522864287	1.63034162472048e-122
cg20468939	19	14550855	0.073424796150281	0.657651683041991	1.65477896455042e-122
cg12318408	17	2699802	0.0759215734103774	0.482902120138797	1.7006221378424e-122
cg00139477	5	100234775	0.369943993106688	0.818211947543932	1.71764329635453e-122
cg27229484	1	37947371	0.552600062271344	0.906363180220588	1.74799734354033e-122
cg07644807	16	88769854	0.0861619444364576	0.581698957658702	1.83825477164163e-122
cg09881585	22	50483499	0.0897614118989789	0.542200843236618	1.86521531234067e-122
cg22152931	7	102065448	0.351326254934289	0.793626210030254	1.90605494817415e-122
cg20956594	13	29202889	0.437625779394537	0.832719229301508	1.92571574709317e-122
cg18621299	14	100531591	0.0733140747704337	0.722670075276276	1.95746133625099e-122
cg02054108	2	61607478	0.594322989360276	0.90799992748449	1.99020425842466e-122
cg15836722	2	113593785	0.364274720107537	0.825130902838213	2.06746460401488e-122
cg19663795	16	30393854	0.124601925939965	0.685264949065697	2.12783960496629e-122
cg06811300	6	16504474	0.148858104990274	0.737080584547582	2.29175139623141e-122
cg06671710	6	25878999	0.671379663758957	0.919317652983476	2.39153235362483e-122
cg06977014	7	87288184	0.168825654148094	0.74691152332151	2.43537589053601e-122
cg25866075	19	54327780	0.16082910558369	0.757312781785596	2.47685155094814e-122
cg20484352	4	38869779	0.712676958353043	0.199463250405299	2.49707236102568e-122
cg04872689	2	68592375	0.166251616628576	0.678075296479594	2.54148131283869e-122
cg04499514	12	8219020	0.0700496243384888	0.694265586678871	2.54564118766695e-122
cg22380007	3	59718904	0.605765953684829	0.884657354608918	2.93724640503432e-122
cg04523589	3	48265146	0.591101506209482	0.843395097443925	2.99754873004198e-122
cg02253142	15	52048211	0.346445304704612	0.815692946735486	3.01719911132847e-122
cg01603912	16	88039185	0.3791424868493	0.801819973440212	3.12926204739942e-122
cg07852557	17	79422586	0.412136443077555	0.743049945243256	3.2483570998442e-122
cg23115933	17	7814172	0.386209972441714	0.70697718744549	3.30902429318824e-122
cg15626112	8	131025902	0.141801785590978	0.671486838911711	3.46362519804412e-122
cg27024654	5	133904674	0.710476417858677	0.139533525430208	3.78746297844424e-122
cg05048927	11	63273331	0.365512243158845	0.854160715645179	3.96817390647751e-122
cg08546016	17	72776238	0.157739948441472	0.746292056645396	4.09721105736889e-122
cg04051365	3	193586394	0.366211711382066	0.840968788347043	4.20838125157737e-122
cg15814508	3	150996078	0.248297150960596	0.771521446936202	4.24764576159831e-122
cg06064179	17	62829976	0.491063605283931	0.850489653784549	4.27081986559361e-122
cg07575373	19	49842188	0.774486499884345	0.288037899851715	4.97649917941377e-122
cg14012546	2	233981788	0.454694049892099	0.851525245491029	4.98000320804463e-122
cg17319795	14	93170808	0.265582165651656	0.777305906811775	5.05909804803551e-122
cg14430943	7	155556652	0.119575696386293	0.693920317317532	5.28426138297571e-122
cg15136410	2	96873066	0.673588197406233	0.178109482143375	5.69555920784631e-122
cg19179572	17	80377872	0.442672519803851	0.835780258079047	5.70904621200578e-122
cg03039243	1	2782699	0.533441935988411	0.252586283596951	5.89546095744539e-122
cg12763118	1	9711304	0.281390424793694	0.706241283553622	5.93840935328748e-122
cg25814649	13	107143980	0.302860931987542	0.775688919266227	6.05896322381049e-122
cg01040749	10	134400440	0.516384277067074	0.872367104059934	6.21206741574589e-122
cg15554421	3	99792561	0.172211006517451	0.766985927833783	6.43067879046518e-122
cg11734329	19	7460671	0.589101792894603	0.165845242392925	6.4451492650821e-122
cg07388018	17	38721888	0.0921284151199658	0.762173924266986	6.50836292449877e-122
cg25325322	2	85073715	0.206426013292085	0.720694355186429	6.71715623197116e-122
cg01324474	12	54758545	0.246588749788061	0.789176238934481	6.876417996625e-122
cg24131359	12	69346994	0.609797062110949	0.938201032457245	7.00517578000983e-122
cg07028929	13	60197945	0.16387062345565	0.732537224605645	7.09534600779616e-122
cg07043361	12	114404971	0.329036618989851	0.816792161842032	7.1319251823477e-122
cg00767000	16	87525307	0.942275721892567	0.287826589761863	7.51199904136491e-122
cg24742298	17	27309486	0.049140742763001	0.646153478017257	7.57103701961112e-122
cg09465703	16	733842	0.249873866003729	0.0450455693990087	7.59305959302883e-122
cg27482619	10	30818479	0.0950962726933191	0.703244498637639	7.64833856011395e-122
cg16775167	8	95229664	0.165335424174543	0.676437689971864	7.75781473094857e-122
cg05769344	16	28996358	0.0627434332025753	0.592071142373626	7.77345487382797e-122
cg16573130	14	71353208	0.167118932871155	0.750363959636453	8.28353078469598e-122
cg26468118	13	111175670	0.580609029557502	0.857238619619801	8.32074122203497e-122
cg27522367	12	50497732	0.511720933286861	0.142226742445247	8.38432259600474e-122
cg19023589	13	114182159	0.484163761490733	0.853255342658136	8.72707951559113e-122
cg07417146	6	33400528	0.584791387157725	0.947705985621258	8.77946442770597e-122
cg13806292	6	152702463	0.878164081480453	0.252034849586647	9.08500055363467e-122
cg12126706	1	156889128	0.392739681813656	0.856885061309407	9.68396353217766e-122
cg07699546	1	201790194	0.336214136562462	0.781996575958064	9.76314395329327e-122
cg02026204	22	30663007	0.0155614055299134	0.712688342069564	1.0354518096041e-121
cg08190175	22	41814253	0.812716152567513	0.297050406060624	1.04472551889893e-121
cg19376664	6	32153575	0.774589014002695	0.19869283942845	1.0667197997036e-121
cg14370927	9	94483076	0.198691303785927	0.701642126355925	1.07006009639879e-121
cg19522050	10	101281275	0.966548801513324	0.358528518337355	1.071399010197e-121
cg10035737	17	42840005	0.3806402514107	0.786769932071898	1.10582742682555e-121
cg25882256	1	25257759	0.895099381591015	0.278910480077564	1.14186338303844e-121
cg16176694	10	134236453	0.204098405831326	0.707023805065503	1.28119133995852e-121
cg20666967	15	74782606	0.106165095376538	0.550794250237147	1.28210853961087e-121
cg24474182	3	151047307	0.4511681372245	0.848114419267292	1.49529247363464e-121
cg12216518	15	66999709	0.777872234273717	0.265547666250952	1.49764975416274e-121
cg02404304	6	2752090	0.300503076592013	0.764334483171244	1.61191180997777e-121
cg19950606	17	76121276	0.4245171947316	0.846254282533406	1.72442490018819e-121
cg07564563	19	3548977	0.431195222365829	0.789521963279959	1.75754203365836e-121
cg25312229	11	65246873	0.823711239446916	0.277939196721776	2.01035437617641e-121
cg27202779	7	3020536	0.285915682276909	0.8454246694591	2.01751948588136e-121
cg13084677	4	39482740	0.37121836571349	0.851434287464146	2.09762032019272e-121
cg07748583	7	151157166	0.62493009460991	0.141279191773873	2.11523205066622e-121
cg10959668	3	195897912	0.414235906313021	0.824408813839848	2.12575586749229e-121
cg22801913	11	47176841	0.164186792284009	0.671279155547704	2.14413406740377e-121
cg05224015	7	158235423	0.27089851197738	0.772202665950632	2.16045239289669e-121
cg20827128	6	13274284	0.0455004557972865	0.655391643988815	2.25122629966734e-121
cg13203135	21	45565328	0.371237188502949	0.792814612391364	2.39290545593913e-121
cg03431741	6	41528502	0.0207320149354594	0.540510492641178	2.51524888134686e-121
cg24791188	19	17877419	0.785886997733385	0.322971342501417	2.55882607974209e-121
cg19007141	4	140808552	0.781215218113021	0.199627307353278	2.63224067822692e-121
cg15172734	3	57743377	0.842241409352067	0.196693498897504	2.71041548272208e-121
cg21607965	7	2648289	0.328396567856463	0.819688762582285	2.71257066215396e-121
cg15185986	13	98919378	0.676724277655822	0.151016669279368	2.80671136046749e-121
cg04266202	17	56352895	0.435984698225344	0.854740490846715	2.85798187055944e-121
cg10849854	2	11674557	0.299455136343046	0.808153495985206	3.02852879423754e-121
cg25397054	7	2874568	0.411066736848967	0.863249129501649	3.13320738692052e-121
cg01051524	2	106415145	0.0782936514682037	0.734653547985687	3.1634213787684e-121
cg25031824	17	3819363	0.432312150124244	0.843813294945151	3.39259732364317e-121
cg13578303	19	49838698	0.0626976778556322	0.525114692689753	3.58855601197858e-121
cg02861056	2	68592345	0.205074979202677	0.683057937902859	3.59908997169782e-121
cg01925950	13	115022228	0.381945760352742	0.828954308675411	3.72518186394176e-121
cg19927540	1	41898311	0.737015599487113	0.224025178389606	3.7770157293238e-121
cg18037834	12	53445199	0.703287601747995	0.220432563862299	3.81228618939053e-121
cg03928384	3	46395191	0.372038730596724	0.82111148083378	3.93151516467478e-121
cg04410989	20	35578437	0.247646979419149	0.792374148477877	3.95290196903898e-121
cg15825027	8	586336	0.484213517910692	0.851132286968311	3.96661902156414e-121
cg10506318	5	60239580	0.330415247667733	0.793987883876995	4.01823263441941e-121
cg08564601	11	60048221	0.242841740011822	0.747383463424607	4.02116307526022e-121
cg16555504	1	247712239	0.0903729690772396	0.770180480241199	4.17149034610454e-121
cg09303642	12	54690818	0.414994334881927	0.823569670654022	4.25133318543581e-121
cg12360935	5	169757754	0.163142655780782	0.771134606162622	4.3068002007038e-121
cg26227523	15	77287243	0.325534033349484	0.782039281388928	4.32366517796683e-121
cg13185177	3	194119885	0.524953689400255	0.859283621757844	4.46826231623748e-121
cg23445003	7	101535821	0.439609453837914	0.858305489241153	4.50307400541743e-121
cg02326386	19	2085286	0.0844884575180406	0.75826837409075	4.5153661643335e-121
cg19102955	20	5928064	0.350807425142804	0.829783205425562	4.57791057385741e-121
cg01209296	20	62435316	0.184659023798624	0.686737008512444	4.67466090372888e-121
cg14852355	15	74238744	0.299255245476006	0.749513799209868	4.77658754352606e-121
cg10096893	1	85159003	0.387982603792422	0.825067671154558	4.83707370721463e-121
cg18957078	5	134788128	0.162446011648978	0.720105464277013	4.8417476857601e-121
cg23190054	7	157095546	0.469927333768652	0.797721955613355	5.3029275402706e-121
cg04343971	20	62570696	0.664436135450492	0.9456533466478	5.60968857424431e-121
cg07579839	4	2933748	0.133011227868523	0.650543343192653	5.74064749230602e-121
cg22963979	7	1858916	0.422952596679682	0.82662997241038	5.76357051170219e-121
cg05305434	11	1874049	0.0722729912792515	0.671275287522931	5.89653659984064e-121
cg24006721	1	25258225	0.934320202650599	0.237122168383605	5.96268850863476e-121
cg09294998	8	97281863	0.309237941510834	0.792880416766117	6.14622705478162e-121
cg18546006	13	50569769	0.257357784285888	0.751368289237938	6.6370374765801e-121
cg25535106	2	27549046	0.67075825408718	0.869821827943223	7.16729036989322e-121
cg08553572	19	947765	0.370069288603896	0.787693525764489	7.33685457535e-121
cg24591770	1	45082704	0.927640699950599	0.161588038378488	7.39302578375667e-121
cg18750756	17	4337231	0.0705666869398408	0.588647484103784	7.75820374569771e-121
cg23779478	20	35274828	0.532291563708311	0.798625333641672	7.89222183987055e-121
cg21541159	2	85476431	0.861964889386281	0.352943239212642	8.05054589857086e-121
cg24391854	11	134254690	0.233694894063126	0.700273595353971	8.11018444409064e-121
cg20085268	4	909785	0.337568777651907	0.766633862190379	8.72280801039023e-121
cg10645377	X	153659893	0.50284509375534	0.83837517126003	9.40212269513202e-121
cg09306696	16	57729107	0.318367169273537	0.725327645183266	9.42041934286745e-121
cg19401149	8	6796618	0.43933200971162	0.829736613387529	9.46350793864872e-121
cg14928510	19	55449439	0.122179045508222	0.701532121302522	9.92245994534018e-121
cg03484180	3	49967517	0.35123699637857	0.0604342791023847	1.02207688685436e-120
cg11796996	6	33280159	0.587679210792954	0.138510400014889	1.03039989038405e-120
cg13860981	9	19104008	0.705482464959763	0.895531793331526	1.05579670375816e-120
cg23230830	1	248903100	0.298460971940107	0.780030400142059	1.05635983528351e-120
cg00235484	6	136825415	0.463859566869677	0.860926918611719	1.0778188072043e-120
cg22637435	8	141361108	0.352389843279054	0.798638506664805	1.08865168805039e-120
cg02286506	2	109648931	0.127473213887682	0.662512950004295	1.15390178002088e-120
cg03252313	7	148117075	0.168447134162188	0.758837771470937	1.25800897457369e-120
cg04964471	12	54769641	0.763815865365301	0.901648027900991	1.29480401675566e-120
cg03397724	16	375541	0.689205726196107	0.932772722553004	1.30468862461677e-120
cg08313420	7	6476110	0.169935718084628	0.752639792694658	1.44493323345964e-120
cg08255475	16	88871329	0.419235468795741	0.0964949334219048	1.50422783252744e-120
cg14729344	10	121129753	0.280956187158923	0.779294164282141	1.56449460682382e-120
cg09358725	11	33914088	0.415854600524814	0.84125822482271	1.68871616373088e-120
cg18456508	11	3855821	0.257427493858965	0.737541406049969	1.69679769761435e-120
cg12900649	17	74494213	0.806708494914984	0.258434623370289	1.8044829920168e-120
cg17744261	17	71252029	0.153566952711076	0.0396582267723469	1.804775063557e-120
cg05584759	12	57869421	0.803300723640552	0.274582145412202	1.8310558699817e-120
cg23038277	1	226833134	0.592903573704933	0.916262749269042	1.83806048428768e-120
cg23570245	17	42426011	0.260510765172419	0.71393967524382	1.8950575040463e-120
cg13442656	9	127246382	0.660688682501859	0.881739199515197	1.95093797457951e-120
cg07349094	2	100759014	0.139333685101962	0.739033320735618	1.96623508570236e-120
cg00027637	1	226900521	0.267803054127841	0.771129681991178	1.97486414855081e-120
cg10986412	5	672910	0.413506854126358	0.0879286921940335	1.99733949977271e-120
cg12545949	6	71571446	0.62603737257505	0.871280098371987	2.02681716691153e-120
cg08574423	19	12724912	0.0872846583382815	0.670318550820094	2.12319998112913e-120
cg14573876	19	4105153	0.0933595223556524	0.685841801680192	2.13873998136225e-120
cg23926598	2	47406858	0.53643868711818	0.880713193996957	2.19541103742398e-120
cg23109714	11	529028	0.616542023940338	0.381134336229419	2.20641977178452e-120
cg07383757	11	3647654	0.136137381946014	0.66082501414506	2.2992825063444e-120
cg00534022	2	8686087	0.413885059305467	0.832746840864749	2.34214755834017e-120
cg08126118	13	43930918	0.399333571075962	0.838408445775067	2.56647110669407e-120
cg17006136	4	186559412	0.0615506640907986	0.736704473409983	2.59652103593047e-120
cg01579884	7	37004390	0.449195482247826	0.808094632173649	2.71837263385027e-120
cg01439322	19	57873748	0.867702775375618	0.329321336851657	2.77529782185857e-120
cg24536818	12	55371892	0.214418652217795	0.755551260618931	2.79648770875225e-120
cg26811313	7	1959989	0.083395426221969	0.670988188820391	2.88593727185389e-120
cg12732514	17	77726237	0.106971052662934	0.570825177236493	2.8931053514999e-120
cg02871985	2	43398154	0.21705586077835	0.674942275242398	2.89640756668831e-120
cg21578541	3	52260090	0.215807555993118	0.647710060535449	2.93094870287238e-120
cg05714729	18	33234096	0.39793155559731	0.814724650775725	3.03671718962724e-120
cg04492847	16	28550525	0.917060420907578	0.371627117243927	3.16878905517413e-120
cg03032552	4	2788986	0.12258227548983	0.735150726683332	3.53709478241153e-120
cg00391741	3	127307227	0.57918451180293	0.880033669664238	3.54595083409246e-120
cg15249357	10	88296605	0.111032638682852	0.673925292322127	3.59059301869107e-120
cg27641961	16	75097037	0.347920069966766	0.759922592371372	3.85001679763644e-120
cg24134767	11	113845638	0.745388931858798	0.34778156115167	3.89344859941006e-120
cg00860090	1	226832000	0.120951395594016	0.551325117965995	4.10311697209256e-120
cg26633373	19	54377836	0.421465091786926	0.757311097897642	4.18637453971295e-120
cg20445774	6	33400021	0.229671681713877	0.601840596815811	4.20223784527003e-120
cg15721134	10	133806677	0.451987483967907	0.840706255045025	4.21663087993453e-120
cg15709265	3	32820135	0.482806466024632	0.828373870439443	4.23647801913466e-120
cg00625110	16	53741731	0.371208799669951	0.794222983527487	4.32711625232361e-120
cg01768686	17	4337111	0.0490520121533467	0.573291933753871	4.33855090150797e-120
cg25969123	19	52005108	0.0722880966292392	0.593725480831002	4.36304191411421e-120
cg21913888	19	50084626	0.717494615433058	0.180178312508605	4.4176747088553e-120
cg14191466	14	103440432	0.28152575705349	0.800587326632629	4.45657175558237e-120
cg05265081	15	64723065	0.295563657126816	0.789479730582738	4.49907420980408e-120
cg14635955	7	2648737	0.160976978729177	0.742807045747556	4.71738972139597e-120
cg25771026	3	196352027	0.39157944852803	0.737468878449719	4.73159390397804e-120
cg17956563	11	1332238	0.131691830590012	0.662923664946462	4.79775855248372e-120
cg13790288	2	204582969	0.0717090622878561	0.698162520010357	4.83534122705434e-120
cg06673536	19	45213941	0.303694584623338	0.773311924087948	4.89983754878232e-120
cg00476771	5	64398066	0.429716556221406	0.813349451952044	5.0406115146452e-120
cg16597079	6	42385637	0.121723468629486	0.642928034111763	5.33196342808935e-120
cg24394891	10	111646370	0.408404437803322	0.805796044038598	5.42637063180363e-120
cg13461118	18	9929439	0.481741710878361	0.839931509252451	5.48064965009904e-120
cg13737221	9	130517769	0.953869977397968	0.226418607537776	5.75329923940348e-120
cg16127573	11	57532299	0.76023898303458	0.168251392390709	5.9105099739009e-120
cg15536230	21	44985092	0.434869477306161	0.828423673067316	6.03896924631061e-120
cg10655144	6	132931736	0.265494506723214	0.749712652759376	6.04300180502585e-120
cg00423486	1	8491132	0.414462101768984	0.79461439835918	6.07598055793875e-120
cg10495683	1	94054019	0.437887065912814	0.839440346830557	6.07720746426993e-120
cg12033075	1	9788767	0.331601676380278	0.837283906276684	6.31921706089448e-120
cg07539709	17	80545454	0.52005897339843	0.855391188432803	6.92389469964116e-120
cg19597449	19	8117924	0.678965263633725	0.864564579233249	7.31424287465215e-120
cg11210138	17	46233945	0.45716046256057	0.806407116114945	7.3304109577437e-120
cg00027232	2	85547231	0.458558423022333	0.835291622967152	7.60923877953473e-120
cg03574571	19	35820181	0.423149032207592	0.835078382483123	7.61712476503581e-120
cg03519577	20	4795886	0.0940379799268368	0.737521785797873	7.73405623870148e-120
cg19736900	1	150132950	0.291218128764305	0.776383655521937	7.74794627095011e-120
[truncated: 483,514 more rows]
