# Supplementary material for: eFORGE: A Tool for Identifying Cell Type-Specific Signal in Epigenomic Data
Source: Cell Rep. 2016 Nov 15;17(8):2137–50. doi: 10.1016/j.celrep.2016.10.059 (PMC5120369; doi:10.1016/j.celrep.2016.10.059)
Supplement: Data S4. Kidney tDMPs, Related to Figure 2 [file mmc6.zip › celrep3275mmc6_V4.txt]

File S4. Kidney tDMPs. Related to Figure 2.
CGID	CHR	POS	AVERAGE METHYLATION OF TISSUE OF INTEREST	AVERAGE METHYLATION OF OTHER TISSUES	PVAL
cg22452170	7	157427295	0.393854953150488	0.963242814689535	1.59964948974879e-266
cg06326667	10	133950900	0.489600740771029	0.885587773821403	3.51156745011923e-250
cg16621196	10	130757242	0.449641302763813	0.915851407600411	4.61248591970138e-250
cg16644803	10	133458190	0.579752776716527	0.96875327886004	7.92509330978489e-249
cg00989538	18	74832115	0.527108634315681	0.931092503543859	1.52147425739339e-241
cg21116087	18	74832171	0.483404769223981	0.890312648834369	1.05609303381823e-235
cg01961086	1	3086487	0.168911820393677	0.919046605714442	3.48412912070341e-234
cg18783374	17	55474945	0.364143322453629	0.797930167452718	3.82884066530807e-234
cg24404878	7	3082168	0.489631401486038	0.943854026381278	3.1296486901777e-231
cg13945749	5	2866465	0.322137716373615	0.933358299343285	8.77991037305661e-231
cg07925758	16	3143092	0.587387523816162	0.876861681593823	1.67009116160172e-226
cg22278901	19	1961290	0.446882328885535	0.952331634286262	1.41750551957864e-224
cg15673491	6	30885481	0.449534456822555	0.856805382655095	1.99453013716753e-224
cg24602704	15	25951163	0.339902089000453	0.907352533899246	1.98694246230732e-222
cg08968830	12	115255983	0.50503356250177	0.893380733993316	2.12822497024148e-222
cg03385495	8	49747620	0.411765815856229	0.866758312624685	1.3488914169781e-221
cg16990945	18	74832261	0.522423175660741	0.954173301104225	1.68237884743045e-221
cg21270847	1	164604806	0.463668412360646	0.933872235442847	5.36957634787514e-221
cg16645705	13	111881218	0.400308470455552	0.84349292609429	1.33439069795756e-220
cg09168939	1	164652019	0.406660277680884	0.911999485613282	1.87471500430525e-217
cg03596113	1	3129969	0.532786442172458	0.905700587053638	8.38453664505137e-215
cg05357919	2	239800825	0.496521425668122	0.868563150735097	1.09687044447974e-214
cg13294602	8	141567779	0.685064120383977	0.974083648225811	3.47728315353192e-214
cg05617027	4	40437086	0.495577820361461	0.924363097085172	6.34989321664794e-213
cg25494992	10	130757650	0.552361195027146	0.919490755758816	6.52817296381171e-207
cg07775547	4	1625484	0.41944808799514	0.797267263538836	1.35651297754592e-204
cg14642467	9	139935042	0.717036676753727	0.973046658552013	3.88350648304729e-204
cg22955525	16	3143041	0.368311345739506	0.879378084501506	1.80346431624232e-203
cg16208643	14	101492330	0.566945750928765	0.925003751923612	5.29918484263844e-201
cg17565051	10	133751593	0.551507354109487	0.9623875708244	7.82381492528319e-201
cg09941017	7	157688504	0.504687025243353	0.94812486398186	6.93126406866792e-200
cg07529658	21	46845160	0.442613599171623	0.948649118356516	2.51574215407998e-199
cg03562952	5	1499204	0.489333257483394	0.892430124519385	1.09336718790019e-198
cg24988451	4	104019643	0.515031251775694	0.892204105105164	1.0974064312664e-197
cg04242650	17	40127892	0.576538163821231	0.889690470637352	2.92720290352893e-197
cg26017679	4	148936704	0.566935812502718	0.915856407626152	9.43278775181779e-197
cg03712403	12	121038155	0.241496101879145	0.922081347229328	3.50079063435126e-194
cg26014197	16	3143153	0.363770580266666	0.852928648368879	1.16080818778905e-192
cg00719108	2	220080756	0.774931149724695	0.972806730652113	1.53735625200016e-191
cg20196215	13	23422801	0.245113930574439	0.87329457792751	3.79469677004146e-191
cg19312058	7	94289851	0.446551063758873	0.90756045567359	3.56686778175332e-190
cg01518113	2	237120069	0.408685621615988	0.766797276071205	7.84249549796443e-190
cg15685006	8	11413043	0.536894816962708	0.917298810962333	9.43752388548859e-190
cg11486359	17	4489504	0.389356078834636	0.825412094109379	1.0959365831127e-189
cg26344026	11	65840349	0.525960395673375	0.874652319823531	2.0243546998466e-187
cg11465057	11	73126963	0.467095062886804	0.884518939542614	2.88975842637788e-185
cg00403616	8	591688	0.533721876396759	0.95387409228005	2.05195218801669e-184
cg22796923	1	3086509	0.443212621541116	0.879706113535701	2.4617203961484e-184
cg00306284	17	18855313	0.463225868129392	0.859457965198124	5.98393780326921e-184
cg15375311	4	25621615	0.33673399555657	0.842302890844365	7.306775139973e-183
cg03625662	10	132891319	0.500863504961653	0.942276659805673	1.23169149035154e-182
cg25567048	17	18854799	0.361292533190334	0.850660169133554	1.29078875413661e-182
cg02957469	10	1506702	0.326792029637993	0.758720825788858	2.24967674031292e-182
cg06294856	9	18776340	0.45348764083594	0.883323031345748	4.59561211774324e-182
cg04204002	21	43817086	0.574593633957483	0.926842825330886	2.05619421172974e-181
cg21520613	4	77891275	0.509759314354339	0.902859135321521	1.12849738944238e-180
cg26010877	10	131213990	0.57661719440914	0.9478081391148	1.84882557718905e-180
cg14840782	7	157280331	0.567233944478416	0.953373432407365	2.73317054249714e-180
cg06495310	6	31622363	0.626698517788912	0.946128919186136	2.76798213566192e-180
cg17428922	6	30885344	0.438394585719845	0.853119080475935	3.36182357841985e-180
cg23250540	21	43817068	0.568063495271886	0.90480541984264	3.54770575244911e-180
cg06931267	16	3143009	0.398282908902604	0.842756843594464	3.23063765849166e-178
cg08623515	6	170565117	0.450194226780289	0.949920483785703	4.27896755409099e-178
cg08585669	17	37853032	0.529388234590983	0.89909858492128	1.18147542951328e-177
cg13733394	13	96085504	0.38002582439994	0.835996138920261	1.47022463365961e-177
cg14061772	12	73266969	0.561609885382753	0.932470743267977	5.26792955152236e-177
cg10832035	6	170564889	0.204116884270144	0.830725633679872	6.32809711297693e-175
cg08577953	4	100574455	0.431681806707849	0.960712518894852	9.49518955834685e-175
cg00063979	5	139075286	0.584987648264005	0.880191739234801	1.02400244571919e-174
cg10589396	10	132891341	0.311276098895219	0.881568363710784	5.36036404869671e-174
cg14398860	10	134491205	0.4932267858034	0.956901625705969	6.60700525702846e-174
cg10325088	1	217724849	0.600921995728899	0.923959705104341	2.45059907972645e-173
cg06509223	13	23422746	0.220121897136633	0.865218519603421	1.576115008308e-172
cg10520622	2	237120313	0.380549088684271	0.868340768661612	2.38348295929598e-172
cg15100947	1	6333867	0.553181254596044	0.899939455768992	1.43684655103626e-171
cg12014886	10	132890865	0.653170903041625	0.930428238153211	2.7576881456644e-171
cg07797693	8	10454129	0.59961874603367	0.960401075391263	5.3101023487975e-171
cg21843262	2	44513757	0.514022263966082	0.950933532031645	1.09269302388052e-170
cg04523661	19	1302808	0.30858783459102	0.880733306025601	2.14751307580275e-170
cg15590671	6	126021665	0.526939734367536	0.89905652394619	9.20002486483972e-170
cg00473462	5	472545	0.296794429578475	0.0537241745094856	1.49537137673943e-168
cg16603064	15	69829848	0.522161782194008	0.895450532127089	1.58331990474349e-168
cg16395892	15	25951068	0.559884270617417	0.916075895724892	4.22347282702215e-168
cg15203403	5	174911512	0.690246815577418	0.941692530978047	8.84961186214162e-168
cg07602317	11	2210191	0.495664047650079	0.908607958237833	3.80625944964646e-167
cg06418973	6	162683961	0.655690199918043	0.917822025575571	1.3637421691202e-166
cg06834177	1	6333843	0.381876702159576	0.919360992441539	3.02236337895986e-166
cg22605290	10	130757223	0.370416981323222	0.929417767876132	8.59189458557991e-166
cg17303922	7	44117899	0.447414011545389	0.8600420207835	1.27273725861797e-165
cg03534655	7	3082233	0.495816995155714	0.843279827561909	1.28077114610753e-165
cg16568904	5	122755812	0.729315703903275	0.923443457904948	2.39551868464715e-163
cg17851392	10	135120603	0.380233476674336	0.888062719626921	6.27674740624326e-162
cg13098379	1	204839819	0.600612708347547	0.929562300490939	9.50212537512844e-162
cg09176893	4	100574596	0.556697956124147	0.950696610078046	1.75101443030694e-161
cg13717233	6	160679543	0.573508154245938	0.852768068382634	2.07414419947916e-161
cg24137774	11	19372014	0.364734523032398	0.907888444513533	2.17594749350929e-161
cg12349571	15	70364359	0.604654028167892	0.945457364418625	5.94923756051927e-161
cg04509682	13	41056288	0.526074914316134	0.896178693719965	3.0658558708759e-160
cg18649737	14	102680518	0.49775267290902	0.802731442805795	3.24469676957962e-160
cg16251130	4	187564343	0.354136898540164	0.903141377830695	5.15544344755243e-160
cg04229372	13	113477850	0.525452769008731	0.911683917113371	6.00207335519204e-160
cg08775375	8	10454154	0.50925670139094	0.937303587426103	1.81732101112328e-159
cg04157243	13	113497537	0.395216156458002	0.873199350666709	2.16042017427054e-159
cg03800721	12	120525338	0.366767565500508	0.0551574143083718	4.54008458744367e-159
cg14541462	4	2045692	0.556453460318212	0.838969219162708	8.99143373173279e-159
cg09250149	16	85684353	0.58971674432561	0.959624650639966	1.07839765036029e-158
cg15969149	10	77352287	0.23611334644221	0.77091979898365	6.08095859616112e-158
cg18103830	14	104854790	0.563436194128468	0.858151250109321	1.0198284759153e-157
cg16158575	5	2866388	0.417775395916304	0.782381842019128	2.13194974183203e-157
cg17520144	17	34951436	0.634980626071028	0.866106522893111	4.04902631105935e-157
cg20458922	2	131676068	0.6025251475935	0.868979531311699	4.1237629181832e-157
cg21157465	1	11020631	0.611841560361843	0.889283879599708	7.47977695285151e-157
cg25745246	10	134491331	0.485099769160595	0.883599724496553	2.43043197822555e-156
cg06912420	12	14617656	0.491334194308599	0.884702369837179	2.7893680227232e-156
cg26119529	3	62111228	0.586037450931678	0.886152222996785	1.26843703140506e-155
cg04878869	12	131917579	0.246504970831787	0.816967188104549	3.06510116179107e-155
cg22810059	6	167031282	0.69881688421156	0.892190046669226	4.25187995754605e-155
cg14561530	1	3129958	0.399025663321795	0.798628841591263	2.00794283774557e-154
cg12452800	10	132890896	0.406243619151386	0.847910079290218	2.0714664832915e-154
cg13595739	9	37340211	0.498003790020214	0.890527586037442	3.09726452825522e-154
cg16145211	17	75695378	0.494994323700358	0.945912739418956	4.48825060868628e-154
cg13725340	9	135432492	0.411011426215854	0.87834621148502	1.83027827983967e-153
cg13196806	10	133996309	0.393458082927159	0.781270834699998	1.05483018724192e-152
cg17864469	4	77877357	0.421464795260486	0.850296964059701	2.22280172896101e-152
cg08763309	10	132959102	0.616434460802755	0.869767656190466	4.16233008311025e-152
cg16796151	7	157447244	0.560223245083936	0.939273736871058	1.48538046987667e-151
cg14893935	7	2679546	0.600548786547508	0.896198569022686	1.55516242432171e-151
cg05058150	7	5161165	0.529868853283752	0.952012208786576	1.68813872126256e-151
cg03923789	6	162683857	0.467213909396563	0.875103247039575	2.12090145442437e-151
cg18827566	7	74300918	0.616661961805914	0.863611582188183	3.00595502747126e-151
cg18517766	19	50164488	0.57889839518855	0.855443656006786	3.23528108056232e-151
cg20420659	6	168936486	0.626750200762376	0.932480299776375	4.55027145460616e-151
cg18896877	8	124804010	0.632466085977515	0.899989070285934	5.69591796826222e-151
cg26463699	8	1624741	0.681870930256142	0.953691906605241	6.82304131516382e-151
cg13750214	19	1302619	0.462866347599064	0.914043405635435	8.90267512932416e-151
cg13406860	9	132881336	0.515375734282363	0.942927219382005	1.56023765586017e-150
cg12446446	6	161865479	0.539097315986685	0.887570184054715	1.86029253316592e-150
cg21763405	6	163276038	0.575291467708767	0.888019645681506	2.40986782564221e-150
cg05685483	2	237172796	0.464960452117358	0.828036179084111	3.96162716513838e-150
cg04070692	10	135120640	0.358645006629843	0.726108930837146	4.81947792065356e-150
cg14701597	10	130757617	0.449770943634731	0.923442689642184	7.14311873277843e-150
cg10753101	7	157656095	0.518272023814258	0.874952197211973	7.56408662683467e-150
cg12008350	17	79793208	0.571607949976124	0.829658672838213	1.11681016433788e-149
cg24093300	7	157543805	0.556429931349115	0.879717760232482	1.17964594192251e-149
cg20278383	13	96086098	0.450803276655881	0.94189039269771	1.26641268300587e-149
cg07942687	16	1476899	0.609055525012984	0.915640354950374	1.9182122817772e-149
cg07251141	10	127914071	0.265532166795802	0.90344976950534	3.9231398161552e-149
cg18791048	2	237120150	0.477017601133723	0.855257047398788	4.68177658674685e-149
cg21542308	8	39853778	0.697894670528238	0.9151464942013	1.00235168307986e-148
cg20806040	13	113497607	0.477036692716781	0.929392317350419	1.70465561364775e-148
cg01736253	17	80923777	0.699186505853746	0.922140638050901	2.68048052778844e-148
cg10862981	11	46164774	0.576559204394212	0.858308734354832	2.8243451263872e-148
cg19355932	18	76151203	0.409619448154103	0.854242508024063	4.71304748518308e-148
cg01994252	12	130670747	0.557889020533174	0.913209965136264	5.05033756281937e-148
cg06287843	16	982111	0.527503507641186	0.871032362232235	1.24190699716367e-147
cg08037985	21	47287206	0.593318251057689	0.925541293186293	1.45574267157308e-147
cg01758807	7	46249871	0.601504738581665	0.880380757516434	1.92754627008245e-147
cg09959150	8	709624	0.452535205032501	0.911049455613112	2.54257753109767e-147
cg09678836	13	113623844	0.444544809985324	0.0266489796336557	3.55966135117837e-147
cg02251315	6	163275952	0.615966586448167	0.897374634550964	4.05187061632727e-147
cg23391664	14	102186675	0.525308161404211	0.877304230543997	1.37029363948537e-146
cg16306959	4	189956324	0.56646497816029	0.901622247797851	1.4934089288345e-146
cg00128057	5	38134954	0.637903683257539	0.92495565798061	1.66329847744688e-146
cg25338994	2	73168150	0.609180624202999	0.893827742691081	1.99811573275713e-146
cg15819404	15	101998962	0.48673784972862	0.822524412238105	2.39551014493607e-146
cg09621472	3	113439314	0.396376365566409	0.870222740094922	4.71211346705296e-146
cg21101226	7	150745487	0.583478110642059	0.828531012050849	9.73123664944091e-146
cg24650915	5	138299677	0.211196178095472	0.749934879701432	3.14505106463215e-145
cg17360359	7	128502373	0.582683515241533	0.889927165178897	5.54868003870245e-145
cg20656964	4	187564383	0.408156220572484	0.84759319044734	9.88963289524332e-145
cg11548404	12	133076622	0.614670100726139	0.945209623968485	1.01066329394452e-144
cg16291699	13	110008482	0.543519528652652	0.890195065595069	1.0348534911978e-144
cg22122715	13	96086023	0.471125297743109	0.856008594400607	1.35731720694785e-144
cg12859720	14	104854711	0.864994721785569	0.97969105950049	1.58077770397915e-144
cg16989822	15	63613314	0.64016236119686	0.897312871451428	2.52995867471991e-144
cg06684201	7	157447249	0.671859329694479	0.955410772554557	3.72603555493445e-144
cg00111665	2	237120186	0.472165594404562	0.845187955813167	3.95093856534686e-144
cg25043496	8	142309582	0.533427022262371	0.846383601936517	4.25812020430671e-144
cg07257571	10	22979312	0.544151937767632	0.873358282826998	4.41957466612005e-144
cg07894516	8	1132947	0.502033706024049	0.86816410488101	6.24457415519758e-144
cg05003554	5	24488076	0.388740429414091	0.865331834227905	1.12544900891153e-143
cg05283521	7	157259343	0.228172592381823	0.883637172011439	2.13399066559164e-143
cg00993677	2	239931250	0.539035562433833	0.866019578024206	2.54904954381642e-143
cg21385746	2	105118572	0.39310873625389	0.896879946834424	3.06559047455126e-143
cg21978694	19	45316509	0.54420257094725	0.962696606757289	3.60045298466777e-143
cg05401839	13	112167237	0.360956864571989	0.729854805982758	6.54884461910089e-143
cg07364154	11	108018824	0.536559734121788	0.902093324104665	8.44047008282076e-143
cg02636814	1	39881324	0.648896766224207	0.892340567260258	1.05033613577561e-142
cg22720428	11	70256645	0.488747663852159	0.842582993642156	3.04259769680096e-142
cg22712840	1	2026193	0.616481744629225	0.936228532854517	1.04050144406258e-141
cg03825488	6	30885460	0.341584949322147	0.725326984046747	4.27837112029235e-141
cg04246521	13	96086275	0.609987935934765	0.930881624318998	4.94386742997555e-141
cg17774001	2	25600752	0.786906831820559	0.971004077623059	9.97728112727459e-141
cg16189995	2	226330770	0.608316889569565	0.881707885072428	1.27996800912938e-140
cg05275605	21	46844883	0.560956381939323	0.81241461738398	1.97072294899088e-140
cg27596297	10	130844884	0.189434903024662	0.878561183131146	2.23750208320134e-140
cg02811197	7	138481741	0.511225309921816	0.807396995529774	2.65658919643266e-140
cg05320424	8	58982720	0.404236041028857	0.84846971802126	2.72459138506985e-140
cg10709708	10	133458170	0.504323880987425	0.960682278330482	3.32790450472485e-140
cg24859375	12	7121914	0.595481832245561	0.935147644186364	4.25964896594887e-140
cg25113123	2	3464991	0.633590808885464	0.868039747347559	5.21704485956036e-140
cg18966688	7	70096458	0.399865936747043	0.883486607600191	5.59864721527307e-140
cg13014457	11	115333041	0.401752977483027	0.873244938423627	6.99179042691892e-140
cg16222491	11	366375	0.558026659294162	0.913166142936149	9.28396346226649e-140
cg18279776	7	4768140	0.606014056876488	0.894919624829592	1.05585255677162e-139
cg21054194	5	124749655	0.373433475757316	0.863174621634077	1.20827104769467e-139
cg04633922	10	2699291	0.374316727163683	0.906391298075568	2.10451824719302e-139
cg12395012	8	11607386	0.683683993188387	0.956322573956428	2.75384514368094e-139
cg26015513	2	201218948	0.567279572728509	0.883520604015482	5.10218124465618e-139
cg13593391	11	132582488	0.348308713700173	0.878390023584435	6.79229477572848e-139
cg24295561	7	2070226	0.659325018616111	0.89511295772484	1.1633815265052e-138
cg04207888	10	133458467	0.312597474363814	0.73808029961617	1.19243142562302e-138
cg16612423	5	6491884	0.409618988434792	0.880303507802438	1.2249052039134e-138
cg01171858	16	31494347	0.653607784280552	0.901645807932924	1.48340815080456e-138
cg02498072	16	12088037	0.360547899908057	0.74921509451415	1.63553923593991e-138
cg25833597	17	30823145	0.550062067030022	0.843101775487349	1.69225443696893e-138
cg17910931	4	1534933	0.40429412069576	0.738223973477571	1.84838795319403e-138
cg04086197	14	104205071	0.614923942764085	0.845153793590815	3.35685429777949e-138
cg03871468	12	131623236	0.616694103075433	0.945591310930447	5.11685635199954e-138
cg09273030	2	242566905	0.633976224944479	0.923166539718751	5.91423626738945e-138
cg27638742	16	3143250	0.310140945506174	0.714237829182412	7.8496975748262e-138
cg18342939	3	134203408	0.415678936277219	0.856177554643742	1.22095981343112e-137
cg19840493	8	142242910	0.820438127181402	0.972184205248564	2.52373021546913e-137
cg19267213	17	74908714	0.392035012563795	0.812038340469785	2.73584454078186e-137
cg03582371	17	77951707	0.778869568987622	0.967635740654321	3.31809925272254e-137
cg21902327	12	4554786	0.415100395798998	0.752418000579214	3.8105696403703e-137
cg27573308	13	110008403	0.612647252132499	0.940585566321201	6.22913891792766e-137
cg18449048	17	18854760	0.448868107467956	0.883618833681637	8.46586871452425e-137
cg23247879	3	66306234	0.451116086167459	0.833614244887201	9.22360137805939e-137
cg04851992	5	179443887	0.55673848907209	0.865690596049655	1.05152133444412e-136
cg00601432	5	151148420	0.509639643155935	0.861056508949638	1.12180242434585e-136
cg27612389	2	3281426	0.636769264923087	0.867011596343963	1.45088043464491e-136
cg04819487	14	25320054	0.599867978843362	0.908845997499785	1.70115214234101e-136
cg16661393	16	981631	0.407103694347694	0.860310035540544	1.9628298935758e-136
cg07671477	5	1228671	0.725589665687494	0.948994474534638	2.63885046774563e-136
cg02609263	2	33282816	0.579116997723899	0.86774403473121	5.34521693006359e-136
cg10888878	1	48459961	0.518387945401604	0.816043628933286	7.40596257422362e-136
cg24704940	12	108172056	0.647657107141549	0.892014977922886	9.01631297909298e-136
cg02301319	2	239930865	0.372223519448048	0.848369516308431	1.25340651504046e-135
cg24655222	2	27601647	0.501073496980019	0.931082774692255	1.68648816356412e-135
cg25928501	2	3465781	0.633599781481779	0.898901142513982	1.84358486189918e-135
cg26556529	1	41308035	0.421820186855616	0.802565823881839	2.25133462820699e-135
cg01906733	5	6491443	0.609601638795311	0.915401805073643	4.24363598150271e-135
cg17013166	22	30961151	0.61739220267916	0.824323285777763	5.49510088279351e-135
cg11365710	12	115256011	0.515211672036804	0.935623743837184	5.93996091514613e-135
cg00573352	10	35754300	0.599642255652367	0.864112392686093	6.20966495587869e-135
cg18302899	19	2038600	0.720271694545252	0.897998171594575	2.35904921904445e-134
cg20080878	8	126479070	0.229256745058636	0.743440432723273	3.43030990774546e-134
cg13209154	11	62106872	0.370150516843271	0.849283629933214	3.99751992626575e-134
cg06338016	3	196218811	0.688884235052154	0.890754105065887	5.02310394267584e-134
cg17171722	19	34116309	0.340845770171882	0.724549371414544	9.8218008856525e-134
cg24225668	6	160679811	0.479803327016915	0.813505279681264	1.21189243060989e-133
cg00328523	8	54641642	0.409416890642122	0.817661440034799	1.98933089718346e-133
cg04027411	8	709576	0.377876374212153	0.815281812939884	2.41281137509575e-133
cg07551022	1	205760086	0.704291099441794	0.912448017721747	2.81213386202999e-133
cg21604244	15	91561836	0.589206039236143	0.852509254742615	2.85619355698592e-133
cg13372513	7	158177056	0.625703554435768	0.89339082659061	3.38340914295614e-133
cg27032781	5	78524363	0.437140146889891	0.876961576776046	3.60586719225949e-133
cg25221857	3	135692947	0.506738459677751	0.81769906389107	3.70502192752745e-133
cg03855338	5	2702771	0.409329130006412	0.836183306117841	4.62977686918189e-133
cg22734014	6	170571810	0.495352326017897	0.816815040692741	9.2589197499337e-133
cg01912578	16	56398105	0.486667188262078	0.839122742973226	1.03106225037366e-132
cg19855489	3	132257551	0.638038792844073	0.888938880200675	1.12635197781075e-132
cg27353629	8	144309591	0.475033320669208	0.826500224307271	1.25068322682676e-132
cg01666796	15	70364327	0.457102930972451	0.928915884553074	1.48742062363905e-132
cg10286056	10	12940470	0.449202670937987	0.887944214009128	2.05800430726612e-132
cg00336220	2	96940284	0.571780405637799	0.883377406862526	3.01764928515297e-132
cg27204616	6	160679391	0.682010696448635	0.951659518723465	3.18989211063981e-132
cg04421915	3	9234050	0.353268678352907	0.821432192294651	4.28017431324358e-132
cg04987232	10	133758719	0.493583803447069	0.925313721373302	5.1863694599044e-132
cg16654610	4	471390	0.455520813687588	0.861099796834311	1.02716610333157e-131
cg17205233	13	36359120	0.654365198111985	0.901015011656775	1.13575171523852e-131
cg15446115	16	85743927	0.45084776379493	0.813390034780204	1.51092573431303e-131
cg00148025	7	133451621	0.465441645101643	0.863192076116921	1.71372238168468e-131
cg11681462	12	69417830	0.435667584424585	0.871172933277121	1.94936666573604e-131
cg15541384	6	21886458	0.562827199189161	0.887641720245574	2.51322372130023e-131
cg04819655	17	81040663	0.550456673350175	0.868067431705584	3.81023585419204e-131
cg00127894	13	113623639	0.38206265804946	0.0289661763004676	4.02294421916391e-131
cg03211239	12	26110518	0.429813890577008	0.843645962559603	6.00915096411202e-131
cg06593910	16	88709927	0.671682159665283	0.95711916945437	7.9567171779587e-131
cg19589922	4	183726897	0.373910782177949	0.815231961914704	8.50891940216964e-131
cg14095720	1	201195051	0.480116754526674	0.942335577846768	1.02975384920199e-130
cg06462921	7	139673438	0.540260901249665	0.884761659577231	1.18060839764536e-130
cg15322542	17	39471940	0.361696803273151	0.841933453019204	2.17863218163694e-130
cg20826899	13	111340159	0.752746861311953	0.902000905378192	2.52537747543954e-130
cg13333722	3	37944838	0.654945180235379	0.892020429889114	3.35705721017661e-130
cg10985956	1	87774698	0.381256617704099	0.81799740235769	3.51802226805729e-130
cg08841544	2	9533755	0.337617526698423	0.884462234573421	3.61766634781155e-130
cg06179105	3	197232402	0.713069472836657	0.876676854947957	4.23577842849317e-130
cg04908960	16	30425679	0.487066071882335	0.878266209734971	4.93933524421429e-130
cg19561774	6	160679690	0.565578095771289	0.873466490726933	5.14144543953443e-130
cg11977142	4	1625248	0.543675055173629	0.834739991118039	5.64234159708475e-130
cg04595807	8	145674353	0.397619749957428	0.737595546839135	6.30689257760056e-130
cg25113089	5	72598192	0.47711807947892	0.111653875951128	9.37542986654959e-130
cg11551577	21	39493391	0.565044170551659	0.839290781985506	9.87596305864061e-130
cg06042608	3	46918356	0.363547790816498	0.73331122253912	1.03139303499998e-129
cg25367139	19	1961185	0.43233699122267	0.796577514665527	1.14388181071536e-129
cg14484434	8	141568128	0.610575205695997	0.810015842127916	1.23893463627504e-129
cg23271998	2	3260576	0.667277532258266	0.876108423714083	1.81264793476777e-129
cg02128191	10	669285	0.634146886086941	0.883113182395541	2.29629295534836e-129
cg11207569	6	168936646	0.61742633886041	0.855259276101141	2.89937127092272e-129
cg07646467	10	130844899	0.157598504152594	0.830096153891254	3.14240393144534e-129
cg08957683	12	4554878	0.429939931771785	0.8280192803728	4.00330050030269e-129
cg15839608	4	189577711	0.470370502900087	0.865984409972688	4.35982808189913e-129
cg06294954	7	101789639	0.389312450690891	0.85652396718606	5.04904677480089e-129
cg17853635	6	72126866	0.341544466059554	0.803852665299991	5.58959232634025e-129
cg11375616	21	47287017	0.584778741480246	0.88537725290406	9.56105769827209e-129
cg10249637	7	157655436	0.260789010624211	0.876064052279824	1.61324988300874e-128
cg09483318	17	72130176	0.404407541249654	0.780791972102886	2.45900356580845e-128
cg02587606	10	77352231	0.147414334603534	0.718533990180339	3.70010305528374e-128
cg24995083	14	95787435	0.404663646981023	0.840377375065881	7.17139114063622e-128
cg21639401	17	41050668	0.457680247439626	0.820872298030081	7.90438629763151e-128
cg22159015	17	18854715	0.347110263460843	0.806813261140868	8.13575411084613e-128
cg00668937	10	134699597	0.455919575783546	0.773628819592504	9.22478279070975e-128
cg18063278	3	12328740	0.237583583186425	0.738261548428568	1.55936576395631e-127
cg10572670	5	73112528	0.409155220229418	0.880659959992667	2.36945074931395e-127
cg24310913	15	63875268	0.452220439305266	0.838855465659769	3.15920837681102e-127
cg08756008	10	121427782	0.332863628233151	0.724358125695507	3.47560518547427e-127
cg16997314	10	35835030	0.459709620852511	0.864943448590279	4.13603426456758e-127
cg08683890	16	1336425	0.573535351934536	0.853600390154363	4.90142014771267e-127
cg06297571	12	132270829	0.66050773745371	0.912049038354412	7.01055492905391e-127
cg13173536	2	3403300	0.291451928584026	0.792492493994263	1.19595848275842e-126
cg02934509	1	1669413	0.648462347590063	0.938948277898129	2.07033097974397e-126
cg09239064	16	89229439	0.529229694259501	0.798239706088542	2.38791398110075e-126
cg10714160	3	176766527	0.687537311877568	0.909053786469658	2.42421963674625e-126
cg23215483	7	22069413	0.567552757437312	0.878111127495069	4.19587171464035e-126
cg16342949	11	63883584	0.455678958972835	0.903399757081948	5.83645608376188e-126
cg06662140	1	18809297	0.583760810342145	0.93812399946387	6.05941616173439e-126
cg25238274	10	127914098	0.280661314401152	0.823629772273787	7.98187996292837e-126
cg16443009	7	75864075	0.380290880309384	0.79840052013545	1.02187166156855e-125
cg01541443	7	30185315	0.474968039122293	0.906640594557272	1.1329180677964e-125
cg00718444	8	145685564	0.671877584649643	0.889581386916824	1.82292834501147e-125
cg24204477	17	16968059	0.601774060222816	0.881421437780779	2.12083352019645e-125
cg19625388	13	113977418	0.629207435386563	0.927195519442955	2.29872624781825e-125
cg03628820	8	11607557	0.432775538081558	0.724528666161304	2.59462419987164e-125
cg00960419	6	170547097	0.512661785274027	0.761313511435894	2.8486927243142e-125
cg19400601	11	117691210	0.61488990294439	0.880168595498828	3.56815497001265e-125
cg22123885	2	236721253	0.718288876968425	0.907211190762728	4.45177552393713e-125
cg06732976	4	183795136	0.598649390267924	0.817504966951044	4.67648338458526e-125
cg26885619	17	39471907	0.391250446099313	0.870823936701956	5.4864778810366e-125
cg14476487	2	69615118	0.578516312963823	0.875323429801868	6.30896755883673e-125
cg02150344	1	222987721	0.672003024843053	0.904108512622904	7.20249922841528e-125
cg26988138	19	2639424	0.679233016198899	0.127914265141713	7.74726163655932e-125
cg12488274	15	65594642	0.657886575665907	0.851102852721527	8.93949701352844e-125
cg23308184	10	132977221	0.603033213353949	0.864941739089592	1.01076006312203e-124
cg18331133	5	93382458	0.670656776091696	0.916911946343229	1.26883864359034e-124
cg19713638	13	47175890	0.581199456445678	0.883920294331008	1.78774085069691e-124
cg07036745	5	6573024	0.454219593513777	0.790235744812568	3.15842918864578e-124
cg15167871	10	132891371	0.413489940487265	0.905433576363167	4.09675907137314e-124
cg14807553	13	113533425	0.39782445485117	0.828279296929859	6.07679795832712e-124
cg23914969	8	143203654	0.278952918455723	0.695673862896343	7.86641381121749e-124
cg21291759	1	18406786	0.421386614050515	0.870643310858763	1.05856466083489e-123
cg10652915	10	130844860	0.299751635212968	0.844987633641415	1.35131389537739e-123
cg21001780	17	72130089	0.328971597075737	0.778532432508501	1.9472364576446e-123
cg24965248	12	4554940	0.542678750480655	0.961942452895294	1.97428790748696e-123
cg15030949	10	130844727	0.219251123965438	0.789882986444333	2.09418746013246e-123
cg02914800	7	93549968	0.335467513751927	0.828362131416506	2.30335061327717e-123
cg07259687	2	196411625	0.474950048087818	0.891775003507847	2.3116225178305e-123
cg03661054	2	3281330	0.531300669783806	0.806475909697483	3.75168320875228e-123
cg22291711	15	37349039	0.392499571227724	0.901911568261772	3.93201962202497e-123
cg12642725	12	15371727	0.564026451060846	0.862587826942511	4.44394775659931e-123
cg12845747	5	310363	0.730392485238724	0.894324900166246	7.05284780781431e-123
cg18623355	12	116808922	0.556684082238741	0.856736710714456	7.24327059539963e-123
cg04843690	5	1514608	0.577323601546738	0.831225741339433	7.59580584253931e-123
cg05102668	18	76541148	0.45385321787811	0.779949107250342	1.05688497399528e-122
cg15039182	2	239930734	0.375261264418537	0.693195412858109	1.08673401612589e-122
cg23046711	8	143662932	0.607992441760663	0.948916117796263	1.11542087720241e-122
cg19084059	15	75501025	0.721456394608802	0.954465570568505	1.17908602734737e-122
cg22079120	1	48460013	0.50373679970322	0.824989168362495	1.53861334312351e-122
cg03415742	16	85744074	0.511526812171994	0.83556180982432	2.14798685903448e-122
cg19149899	4	40439584	0.501339634905045	0.859621587528493	2.37623592463129e-122
cg15531249	16	85744077	0.523156137939003	0.879639322863419	2.89638820848756e-122
cg13476800	7	132500307	0.484846222997584	0.852713262039511	2.98338332543295e-122
cg27513097	6	168936523	0.690535348838382	0.900059806513622	4.17630893812369e-122
cg19018201	12	4554962	0.561366600754197	0.939960013692128	5.94906902476021e-122
cg01217406	15	23013480	0.695734243790979	0.864791102089363	6.49897182542736e-122
cg12706396	6	34879081	0.357892104449758	0.843068177387857	1.035154315331e-121
cg12491710	19	51891526	0.621008428288228	0.847332062604956	1.14194810969539e-121
cg05424388	2	3151541	0.74587062002215	0.930161375724294	1.24070331988869e-121
cg04170174	16	981766	0.462171582911516	0.895096343567403	1.69499149273585e-121
cg21104040	13	112856976	0.710909410271313	0.867481309312677	2.13471722776878e-121
cg02516944	11	132031665	0.479541715783317	0.872391621227242	2.18580444515135e-121
cg21857843	7	150024137	0.700408858919956	0.918866223709299	2.18885776757185e-121
cg00799637	5	178835980	0.373740755180732	0.828032597711365	2.29197265489487e-121
cg03734783	7	150745709	0.482445572484474	0.877266374805433	2.31469556005096e-121
cg18758889	10	12841556	0.668235762997099	0.912658533956327	2.32053915240944e-121
cg12221318	4	8648164	0.527481016651346	0.946626094938681	2.50227720492937e-121
cg23989757	4	100573850	0.632585798976499	0.833213128783198	3.45257507550104e-121
cg11377642	1	245534889	0.499935150514145	0.920018898015217	4.19250041846759e-121
cg24098131	10	130844121	0.205480303589233	0.871586697179346	4.98505137809089e-121
cg11346722	6	34512215	0.594473412533597	0.902282991145038	6.472704354247e-121
cg08289700	12	4554971	0.523537089552412	0.888433501239238	6.98480219903573e-121
cg03585389	10	671628	0.311425532950564	0.788141462926629	7.33488314851831e-121
cg08418978	13	96085969	0.462393718801928	0.848694536283352	8.54311310278806e-121
cg23460285	12	133076687	0.619666084669683	0.935686893121462	1.28456451869345e-120
cg04782252	1	22612297	0.48050671115374	0.806022714552784	1.42048279769904e-120
cg12474686	10	131213577	0.418367846949461	0.843985414828741	1.61767816900246e-120
cg09392499	2	65250623	0.707200515810678	0.912245771172657	1.65286834824489e-120
cg19879537	12	110157712	0.684288779756499	0.889938765486288	1.8443197526201e-120
cg07871144	16	12151014	0.575651973413352	0.868942111244541	2.32730508297743e-120
cg13525071	6	475375	0.349434104978229	0.860662054551232	3.95214737719748e-120
cg13271963	10	99332592	0.750607996379033	0.911850352421122	3.95631950336231e-120
cg09513647	10	34702996	0.439556226858275	0.841815350737733	5.65378426682222e-120
cg07385694	12	132900464	0.1356105219875	0.753301233038307	6.38004830083778e-120
cg04703560	6	25886385	0.643562822907231	0.903379151551004	6.77060858665643e-120
cg26864230	1	47911508	0.492877232913904	0.0772470289160265	7.608405233957e-120
cg05660884	7	138817676	0.530501118034132	0.859218619679964	8.55004237301141e-120
cg07684152	12	130670760	0.616494190217209	0.90526787491445	8.58917404742773e-120
cg19633390	13	110381307	0.268749876500006	0.783802637204867	1.04975546152685e-119
cg16957824	3	133962408	0.526495471407665	0.813824600556374	1.40799687722429e-119
cg12687125	15	29406767	0.492893184131608	0.83221874078865	1.44060932572491e-119
cg11188429	17	80923572	0.700006300956572	0.897441423954239	1.50599057394904e-119
cg10991450	6	51814431	0.558684719885799	0.880232956575886	1.56631794401315e-119
cg15084390	5	475085	0.323053118911597	0.0671969758374415	2.91723680343068e-119
cg14896926	10	132891650	0.669549225528792	0.930167801064133	2.93976430972904e-119
cg02650121	7	36124562	0.448894773992269	0.921886159962755	3.05732252564897e-119
cg11553983	4	48340688	0.663118320422983	0.894105062824737	3.07206446130086e-119
cg00852603	18	76725495	0.256256384595588	0.825076276664777	4.86404476301101e-119
cg06415550	11	456082	0.762504031683161	0.960300590144195	7.13951495117138e-119
cg01693193	11	2705153	0.442447659625523	0.784493909243625	1.12623594728827e-118
cg15516052	11	3246350	0.484922268635176	0.814472972178223	1.14862578908102e-118
cg11225056	19	55874500	0.432984966268371	0.865424411875076	2.00593610786045e-118
cg21980364	13	111880998	0.662338569961866	0.913716368129517	2.3225330807504e-118
cg05349039	21	46845110	0.487708650469135	0.819317549943114	3.17068920301748e-118
cg05222671	7	130130155	0.287113615599121	0.794480778875002	5.0459469605463e-118
cg05508408	13	114138019	0.548784874453327	0.856322582990669	5.14623884658282e-118
cg02517488	8	10470600	0.787942328717532	0.971818987597021	1.24633323391229e-117
cg22157173	13	113533393	0.565381053359731	0.839382075258187	1.40635388723798e-117
cg15282709	12	26110700	0.358715039861156	0.810733752618113	1.50401046133634e-117
cg23206032	10	102587844	0.737161097249215	0.166885617739506	1.75081202207143e-117
cg20597127	1	48460182	0.531164526031145	0.87692097718601	1.84753136407363e-117
cg03185655	6	163275980	0.611634696731434	0.883751527372919	2.4836949826017e-117
cg04501720	5	3853671	0.45642617368273	0.855766442158213	3.59001781644516e-117
cg00378999	11	3246380	0.473125930545596	0.881406190738686	3.5991708241656e-117
cg15510895	19	34178390	0.306318923416054	0.634563421851034	4.18196063433603e-117
cg20555778	9	97572199	0.817332549430431	0.932329979319699	4.38746259300298e-117
cg02666489	6	160680115	0.450899962315492	0.803664421952936	4.56988486319511e-117
cg19813284	1	16271762	0.595588064300634	0.773343638905566	6.09434049523074e-117
cg10177032	16	4103492	0.417338155869632	0.0491885134020738	7.69883843937624e-117
cg20891481	3	71115714	0.553893546657438	0.104625471040945	7.79999437768087e-117
cg22661330	7	55437678	0.547668029256423	0.841124095484186	8.34347347135117e-117
cg10011018	1	18809656	0.639258801883805	0.915287463880524	9.92967361270347e-117
cg02800216	2	237542624	0.440154803717327	0.891529492270555	1.0265771306773e-116
cg01979483	16	88361795	0.541580574732358	0.839224979773726	1.08331445375914e-116
cg25545503	6	160680162	0.475124607631041	0.919979368907355	1.09489349417674e-116
cg05289253	11	123301674	0.344227860670158	0.0304434479512026	1.18559034400425e-116
cg12581741	10	1559249	0.447868925895884	0.814561299504353	1.18910396260877e-116
cg24154271	6	140957775	0.222953084338932	0.71602376047417	1.95759122459268e-116
cg20605103	12	124930650	0.717681777895598	0.894880104329869	2.1426526309707e-116
cg09115646	10	2978687	0.395807732850516	0.915885807123395	2.25694752910774e-116
cg06789999	10	118481771	0.364794060917984	0.734776850768969	2.26413305437376e-116
cg26974444	16	12214807	0.390471808449179	0.794576971581499	2.44243227748158e-116
cg22881266	7	157543942	0.503614356639013	0.85542601562826	2.55810820337136e-116
cg19832029	3	38215124	0.803168377581196	0.936407982076398	2.65474631008356e-116
cg03376481	4	124657500	0.528379427873812	0.842079028788905	3.30551895995802e-116
cg27658068	15	28050147	0.435469264484379	0.719243311893035	5.11005206916429e-116
cg21785832	2	9533680	0.25964083267794	0.789802415566402	5.55393276569325e-116
cg19405088	2	100506989	0.605783677812011	0.892426642499286	5.79056380803606e-116
cg04089246	7	47579217	0.42602305454568	0.75850852080082	5.99042065104587e-116
cg24128045	19	54174606	0.398345266025884	0.859557311591245	6.14438819364468e-116
cg19746567	1	228495111	0.392727427309559	0.785935821869593	1.05376188947786e-115
cg25142327	13	113497950	0.438238596063772	0.869668896085403	1.15112234247734e-115
cg17778288	2	238486190	0.340350167453149	0.754369406369011	1.22671016970395e-115
cg26907544	1	6284915	0.682309397658522	0.905752344192875	1.43641359482579e-115
cg12937186	8	70246620	0.479303541769669	0.87721021556617	2.47703221591621e-115
cg19240678	11	132582550	0.368509816860827	0.814300896220885	2.88166388389411e-115
cg22213449	7	22852335	0.663145760572441	0.889379217400524	3.1963102315881e-115
cg05070571	13	113533351	0.527458924090807	0.911279574940523	3.51226294054652e-115
cg09632029	17	18855506	0.593880285219632	0.962158129302788	3.70185039196788e-115
cg05656251	1	3125906	0.649893975608784	0.874946084056271	3.74789433782654e-115
cg17494585	1	117705743	0.499922837243862	0.868037769465512	3.8357586734139e-115
cg11831116	7	151151569	0.477444704449268	0.815771439256522	3.94605348122048e-115
cg02154436	16	88826569	0.556086092699161	0.943893368183404	4.72298454480292e-115
cg15486184	3	195450828	0.465224141438043	0.816299242604294	4.85805544853877e-115
cg20223322	6	475353	0.236667057876785	0.792867396867097	5.32267390322506e-115
cg03127558	19	49223278	0.55644131981285	0.92130805884035	5.41087077362737e-115
cg14016676	1	227182615	0.653702667123555	0.900431722490658	5.83913553476266e-115
cg17533797	7	1120003	0.681447312326707	0.962353369051711	9.21639839054558e-115
cg23841819	1	204970383	0.612310382127971	0.876887405586679	1.18675773908344e-114
cg02011981	11	70256681	0.642371296102374	0.945861510882402	1.32770422535403e-114
cg19825759	10	130844321	0.24041705620015	0.794655471451335	1.38763916026344e-114
cg08591538	16	533228	0.471731961421348	0.870587656318989	2.48107545242191e-114
cg19547293	3	149378707	0.414724350626928	0.836468678394527	2.60971690563484e-114
cg13454978	8	1423656	0.420267988729189	0.853596855412982	2.64664053292688e-114
cg17579119	5	134663062	0.557981515166231	0.823150752714607	2.69271034957955e-114
cg08542351	10	77352376	0.153591974310305	0.741802762394484	2.7018451137978e-114
cg05406381	4	1503917	0.252337384249229	0.683196362894211	8.64261799857862e-114
cg27007439	16	895307	0.339502649910698	0.80168726423576	1.64517280772676e-113
cg04128237	2	235671842	0.296942390441023	0.75031424264564	1.91985242224944e-113
cg25133786	1	145096125	0.511838061781199	0.845376656199685	2.35412287934632e-113
cg07307789	12	4554809	0.349401330494128	0.764175468683531	4.97265376443737e-113
cg00420347	1	65362428	0.480225992017897	0.794693253315793	5.56483402627497e-113
cg20095124	10	102588691	0.68303734291076	0.0530643326729589	5.64747173559602e-113
cg06790917	16	85007646	0.620980892359106	0.855992790239872	5.73072239566767e-113
cg13875506	11	16943573	0.411782487553639	0.809591311041123	6.01728883695164e-113
cg09555617	4	1827337	0.646192545368916	0.928685601001898	6.07311146493915e-113
cg09860050	2	44513791	0.397084793672805	0.746338469953654	6.50068927961104e-113
cg24239992	17	78483800	0.693682002650838	0.866050659080116	7.19004418223095e-113
cg22435335	2	242841392	0.429647822200615	0.792264442129726	1.16319643696328e-112
cg25564733	19	54043979	0.687854001676407	0.894459590746713	1.19693465190801e-112
cg12913512	5	24488007	0.436440354197633	0.827405747343636	1.28443273795355e-112
cg05949331	8	143666563	0.427226032435021	0.881048125200808	1.32180199037649e-112
cg01791238	2	121684467	0.633750601967098	0.878466850601268	1.49662735583383e-112
cg09028711	1	2850951	0.570628536060709	0.856985047067231	1.56304159537165e-112
cg07992457	17	71744924	0.422817558298086	0.913830318318414	1.63994304639345e-112
cg24794322	7	157462548	0.369934691956264	0.805490675653956	1.82141801194529e-112
cg08474164	2	177503596	0.667453173335955	0.142650186218385	2.00925863706736e-112
cg07704235	18	46501202	0.719113938187394	0.89645801361322	2.24596055147319e-112
cg13370977	2	241185137	0.595172645812948	0.87023844737432	2.27462642618899e-112
cg01435039	10	29700804	0.543004971939828	0.821553103328419	2.62190452811417e-112
cg02851435	6	156829146	0.523544318644932	0.889544084281675	2.7341899925872e-112
cg19752143	2	44552508	0.59956160053871	0.885995201362548	2.99280746983952e-112
cg20960642	17	39472237	0.405218139841328	0.792226967512264	3.22177487666544e-112
cg17712241	6	166100314	0.608483572778797	0.848974086811682	3.64652988198088e-112
cg13717541	14	95727643	0.560965168128944	0.901966188250046	4.88015665195222e-112
cg00812246	1	55464868	0.660727318292794	0.863474817270685	5.29425223555592e-112
cg09184981	1	112161735	0.729865772713739	0.898247638632013	5.52543573373825e-112
cg14865284	7	104688010	0.512200179818678	0.88887191188137	6.33658318013059e-112
cg07531516	19	4566644	0.595685766575559	0.912859119820349	8.93365199162577e-112
cg05244153	13	27653338	0.587310182632795	0.886866502483079	1.23677286939879e-111
cg12835183	6	141427033	0.466488768470062	0.822414204930431	1.39906619851096e-111
cg21708145	6	170565151	0.441455126957231	0.866885259370871	1.72875824531456e-111
cg09016768	11	118982033	0.635531425223066	0.8819686226822	1.83392613461184e-111
cg20629417	1	3106929	0.760962291240835	0.940903509949133	1.91994190286892e-111
cg23836168	17	77084618	0.560551941831219	0.850108447108904	2.141722013059e-111
cg04090697	10	133751502	0.483699086134009	0.857690066174315	2.17828672866533e-111
cg08393805	5	4207866	0.476909250063459	0.728923193710834	2.70734153672907e-111
cg16184737	7	2679971	0.813331593144449	0.97337319200792	3.60983221246947e-111
cg13321399	12	131505834	0.375630621257765	0.728889553977397	3.63768741184851e-111
cg22477013	8	1132712	0.45347412061793	0.84295077744484	4.34494071286738e-111
cg22605936	7	75296038	0.740557859916197	0.927572646595835	4.68036911005208e-111
cg25531836	10	102586999	0.48642736268521	0.090309334250278	4.6944600780645e-111
cg17418692	5	24488043	0.444278510483909	0.838717705342163	4.86998628235466e-111
cg17896965	17	39728425	0.205784203446311	0.737311981205292	5.27785149758618e-111
cg07632391	1	18809604	0.677523315030596	0.881699123996971	5.59330356829856e-111
cg24536965	1	8492032	0.501287997536843	0.804713038866275	6.05406681673383e-111
cg27091865	2	3826610	0.181991260100979	0.833290140699478	6.95456704073143e-111
cg16403725	5	13735963	0.516089689523558	0.855466685612075	1.16286543875869e-110
cg07182010	1	90384293	0.455114218538275	0.877280261952436	1.1689702540719e-110
cg24965791	13	96085241	0.299938824858474	0.750173215444941	1.26496880783881e-110
cg26900686	16	49802060	0.682313733812741	0.926473126753114	1.29252602695477e-110
cg14989714	2	3826980	0.248609194638846	0.722527455204865	1.39673280014465e-110
cg03851970	3	69932052	0.64788664136678	0.893716533691527	1.4414745484906e-110
cg27419470	2	217675069	0.670408550389602	0.938081735562793	1.49684782759431e-110
cg16030972	4	42393514	0.429602789692561	0.844105573838345	1.59155290713757e-110
cg24724513	2	44513905	0.221352404243245	0.677432578901603	1.73900465652842e-110
cg13936452	1	47911336	0.593701391142806	0.146477881267989	2.26762607194255e-110
cg23726264	13	114881902	0.711041996746153	0.921265410331379	3.42367263704053e-110
cg12390895	5	92946500	0.621962116560622	0.120560114442064	4.02663260911138e-110
cg15934607	13	114802548	0.628431332172027	0.91310715610023	4.11335728661192e-110
cg08843756	11	63772049	0.356282113862996	0.829391651990058	4.16842300434556e-110
cg15179805	13	113623659	0.343028090256381	0.0716417994365663	4.33932341107714e-110
cg09975219	13	113461500	0.679528999314684	0.909804294374104	4.81304257443873e-110
cg19269511	10	132890839	0.574308263121769	0.899311708945181	4.88624281400899e-110
cg12077664	12	125145446	0.37902263102131	0.757667766031796	6.19821677609313e-110
cg16036022	6	30885008	0.567707529630363	0.883411248059555	6.8394376186768e-110
cg13912318	17	76506686	0.604950701824809	0.851503919075498	8.56002233049626e-110
cg12651645	15	101845059	0.659659677021333	0.8758824224952	9.05246337141698e-110
cg03729204	4	141266309	0.478566079312605	0.809733052666768	1.08840309939117e-109
cg17444849	13	113498069	0.442495330273716	0.887713708790228	1.15518752302722e-109
cg14350114	9	115631083	0.637288594362132	0.89818218037422	1.29629958097367e-109
cg05375811	12	131506021	0.626357507831819	0.886297269089635	1.43387011946882e-109
cg04005943	10	73350048	0.732979255588128	0.227235168912485	1.46727301311868e-109
cg04943368	10	102587322	0.688911659532592	0.122911367756695	1.73478716750023e-109
cg09500002	19	16918459	0.701293930918127	0.91859146576606	1.8146155873969e-109
cg25881851	11	932441	0.384230116454991	0.797996082551435	1.89313362449917e-109
cg15444217	10	133750371	0.572472168537747	0.882690175526918	2.3222779741026e-109
cg13711238	8	58982907	0.193105345630927	0.73975087352184	2.66462404385417e-109
cg18703066	2	105363536	0.486684570372208	0.907901774507893	3.39027195953072e-109
cg00910015	2	3826621	0.329807457155673	0.909060957055114	3.95402644392526e-109
cg00705613	12	132661528	0.392482925258816	0.777068624329625	4.78997720291023e-109
cg00634652	13	112166963	0.381120403137739	0.879535518731695	5.08758331359602e-109
cg08206657	10	14575436	0.542182737993028	0.906497285096914	6.32535514530352e-109
cg26279253	12	89475286	0.332832497852446	0.783312124041423	6.85941439539876e-109
cg08959999	8	142310276	0.721400600740301	0.885028268253595	9.88623376923504e-109
cg18041814	6	36802896	0.436286061988623	0.820164895672748	1.23429639703376e-108
cg09386653	7	5161531	0.427325293723554	0.674800869309518	1.25160803630283e-108
cg20321706	12	132845874	0.584444100790566	0.938643641668799	1.3229305102395e-108
cg16114962	2	236445373	0.56154006175983	0.806235196523726	1.4108913680649e-108
cg13927669	10	98269432	0.484918466039816	0.792769431619553	1.94249537699078e-108
cg23354250	6	41075865	0.713263020046331	0.901846202606049	2.28680043659664e-108
cg07601258	6	160678936	0.682502146385238	0.902733096141917	2.34904390019619e-108
cg21387773	4	57964342	0.361718603532576	0.823843838273949	2.50381631876304e-108
cg12097672	4	100574527	0.516610706919864	0.911764274553862	3.75060093143649e-108
cg08533865	17	77084592	0.633945066075419	0.972071455918387	3.84894137583657e-108
cg14488466	9	93823465	0.555583688134306	0.132673353723691	4.13049646743627e-108
cg11461825	10	134796949	0.330474881894765	0.739376334232285	4.40331052716733e-108
cg02630854	3	177652347	0.364557763979583	0.825677609133246	4.6673319832633e-108
cg10416814	13	23422850	0.0978123396167748	0.806882667187815	5.03801687112701e-108
cg15600935	7	101556684	0.65522432069327	0.945419599248591	6.14280407826808e-108
cg18975791	1	6285107	0.468012951336481	0.800112002557925	1.06404925476502e-107
cg03107336	11	6325202	0.565795301363258	0.879690460383799	1.40122225037071e-107
cg01140660	11	133233200	0.423712369847849	0.921420444571676	1.63837838380019e-107
cg09414863	1	85049548	0.531963219150474	0.754442378592763	1.6390222249812e-107
cg02993699	4	3415135	0.512567217782369	0.771304897289337	1.89662033925345e-107
cg00806245	18	76673096	0.481757968139147	0.847803172771242	2.09736704645404e-107
cg16204289	2	75796759	0.593819536377466	0.875968354637846	2.31811701249353e-107
cg02507501	13	114881968	0.526849344343923	0.820922711979369	2.40253415488347e-107
cg05389686	16	49448778	0.483005521185525	0.844507072962328	2.85783780540462e-107
cg22692507	5	81446503	0.425711485978895	0.785620638978608	3.27091540393598e-107
cg27583026	16	74456200	0.457399829035896	0.810014811628907	3.99089989678126e-107
cg00902464	1	101094117	0.525921126470528	0.853505712482465	4.3650293354378e-107
cg01677302	19	5832190	0.469954078487236	0.871550141138	4.36911236179233e-107
cg24948792	10	102789961	0.648716659909972	0.870895618730609	4.61908433818379e-107
cg19188632	2	3702481	0.590555740116979	0.820599694546318	6.33287878712429e-107
cg13808848	2	236601407	0.662759849228771	0.927389327494969	6.52865185612593e-107
cg27154237	9	139412404	0.43360592304211	0.770674447687447	6.69495310666093e-107
cg01369908	11	34375707	0.610269898922178	0.828529047744776	9.13446921899434e-107
cg22472488	12	124388250	0.474866085948028	0.792002275718701	1.54162694998559e-106
cg01806722	11	95815452	0.681668209869332	0.877262064859011	1.55357189319063e-106
cg06066587	16	49448678	0.455769978150791	0.885187364856108	1.9982446596383e-106
cg24599017	5	178835885	0.462554507695329	0.904022935395911	2.00006994985146e-106
cg25859670	11	132031417	0.415443184537254	0.898106696932185	2.10360134489768e-106
cg06997707	5	14167188	0.525431035862744	0.835880684416081	2.63821615137089e-106
cg17739302	7	4243734	0.650489130894899	0.892011199344035	2.74573588776562e-106
cg26801445	8	23389788	0.540890425883073	0.841257270553844	2.83182733881415e-106
cg22813097	19	18629910	0.543792206304466	0.839560980367207	3.11693498352276e-106
cg15775406	7	1333612	0.408216024893442	0.912263133971926	3.20979879035729e-106
cg00056002	16	88933996	0.514048224665066	0.888669433409091	3.4368775773763e-106
cg09533868	7	807608	0.380622877293851	0.863924473434815	3.56624069474397e-106
cg26967566	16	85743863	0.634859332037332	0.965357818637985	8.5668012908583e-106
cg11880367	10	80141181	0.412795718964165	0.78309458635405	8.75413454362137e-106
cg10419590	14	53344150	0.46405741432586	0.828085674974724	9.30916953054197e-106
cg08870093	5	2388038	0.238747842294097	0.716956866841494	9.36653541232127e-106
cg01553935	1	46641061	0.318451332927511	0.665101945865581	9.64097235861019e-106
cg27324804	7	101509161	0.894267519744861	0.967965997291086	1.02383350405188e-105
cg16018002	6	11251104	0.356464506825864	0.832003346525925	1.09250604249186e-105
cg10220784	16	85329042	0.644253671669838	0.877256198130082	1.36488733420792e-105
cg08612138	2	240016411	0.674286412395648	0.87188432269129	1.50536577665467e-105
cg22045349	6	170538981	0.503736427879978	0.869119349549275	1.90551319034309e-105
cg05148385	2	213950646	0.538191682508096	0.864631415123154	1.99252016804905e-105
cg06088360	6	170538929	0.505958207794229	0.783710082558152	2.21016793788904e-105
cg26500934	2	242566940	0.687064206065278	0.91359092692202	2.69985821582677e-105
cg13172905	8	30341765	0.53211164679265	0.824882930563791	3.26351371083785e-105
cg07791585	13	73826369	0.614882759079676	0.879318516361498	3.31157089812265e-105
cg11516004	1	8533501	0.565088917369245	0.853094298192455	4.37053244472497e-105
cg17141577	10	12940536	0.580545608054686	0.920064229961492	4.81204131957423e-105
cg20477448	4	13656704	0.678524115197724	0.894808263454206	5.41274539173054e-105
cg00108938	7	157633252	0.692179788191067	0.949961893436279	6.75195966077886e-105
cg23495453	5	38135185	0.471836522116852	0.908922551964066	6.89369903138255e-105
cg10620866	6	32975875	0.662008572629145	0.93079455484617	6.99178489135452e-105
cg23602489	7	101508949	0.549618465829952	0.848071167429402	7.0021767331237e-105
cg18881094	6	30885141	0.476835613659339	0.854887647588866	7.11083484515432e-105
cg26332985	10	104282218	0.666588503322261	0.846287207254852	7.48111145142718e-105
cg20680669	22	28189870	0.613282746639989	0.907358825971131	1.01982419952371e-104
cg14264994	20	56099548	0.585640879516978	0.880250583593703	1.06072182110732e-104
cg01380747	3	127973356	0.626322292564588	0.825401932589866	1.10746050799e-104
cg07919128	17	18022025	0.517708475142838	0.903786534635013	1.12107618866677e-104
cg08401628	16	85433676	0.639149545959081	0.925871242332043	1.24412407341347e-104
cg19917714	1	205011227	0.395953443511185	0.844549880708379	1.46205006856096e-104
cg17171920	15	37349117	0.670481921100037	0.901424457302867	1.50769565112014e-104
cg16230982	8	66702219	0.59153942097018	0.878951922192026	1.60785312964815e-104
cg13913247	4	141207827	0.422443815507272	0.861748744862606	1.61691975675721e-104
cg20462449	1	1613704	0.529223669985717	0.8694784319183	1.83443933484099e-104
cg09380415	19	40380319	0.76209651022334	0.961908443703399	2.54162651972397e-104
cg26439963	10	102587110	0.660632132432859	0.0543862847417519	2.62159942709273e-104
cg14463995	9	139048330	0.315932199825879	0.850568390489472	2.89828139275026e-104
cg01052070	14	102678353	0.741302065996329	0.916818084439147	3.4133510895148e-104
cg05586667	16	19971547	0.309581720546552	0.741487232667983	4.39355272394025e-104
cg21889604	22	23607606	0.417351072252944	0.809347856347355	4.46068741911693e-104
cg03156170	17	55673870	0.284404242082438	0.812326466309771	5.01765734138112e-104
cg25981875	6	31860696	0.479402956492376	0.767680235696542	5.15587300110181e-104
cg03948518	16	81565754	0.661361193398856	0.919402424918531	6.12261623076108e-104
cg02756856	7	130130320	0.264133388525344	0.73805563259917	6.53823412373625e-104
cg23171972	8	143203477	0.136380630794578	0.774833022955031	6.82490018449743e-104
cg04182114	15	63116019	0.686221796212167	0.898793342259934	7.81705381048785e-104
cg27387888	22	19724444	0.226872218804413	0.840742308433398	8.75759798590742e-104
cg22990475	2	33829748	0.582901580314806	0.872346664149802	9.84842607584384e-104
cg24678142	15	101998839	0.695305079050717	0.904066506130729	1.2236179053798e-103
cg18227986	19	40325405	0.448507755949328	0.7972571778971	1.25316110618735e-103
cg19952427	17	39472340	0.499983731768347	0.846413017732683	1.37703111957712e-103
cg01324802	16	66952141	0.518944678810928	0.858305141898579	1.71442636281657e-103
cg10010036	2	66761776	0.36590589733864	0.797203429766293	2.00815564246382e-103
cg13337295	7	30624246	0.421814974303322	0.820982224046916	2.08204785678249e-103
cg05031993	4	4412188	0.598570858024154	0.814105217284231	2.42780342822998e-103
cg07813747	16	21514953	0.54208315772036	0.844998295020637	2.75003276775858e-103
cg26662520	18	76725299	0.526255807679435	0.886002736731232	3.14043919344228e-103
cg13660477	2	106388966	0.341155294443452	0.804566367538208	3.52191796648371e-103
cg22611850	3	28888934	0.618221011701406	0.874107008074753	5.10521387095664e-103
cg00722188	14	91806251	0.668219670878477	0.891022110002236	5.81890879426341e-103
cg06740866	5	32303446	0.454723487812159	0.820613128823715	5.95543969075513e-103
cg04294894	6	160680098	0.538982485914197	0.838952087849111	6.97727627820546e-103
cg17016777	5	4207689	0.576964446185897	0.873478518079299	7.94951984532558e-103
cg04446501	4	3742328	0.395269607955348	0.648006686998685	8.14985471178243e-103
cg23591139	17	1120557	0.493485661948973	0.817910765070637	8.19041341314769e-103
cg16424440	11	93231842	0.763920506746069	0.925985911748065	9.55250060631707e-103
cg04223222	15	25923938	0.561679242343486	0.875848123946611	1.22130084014763e-102
cg13725579	5	174911447	0.671925305591718	0.92415936428678	1.36907670619431e-102
cg27092995	16	88826522	0.573264797248787	0.940602989288745	1.68149196227397e-102
cg02775230	16	75263800	0.407262591690012	0.810613427141785	1.70616026734749e-102
cg15413271	14	21704611	0.611020537722778	0.865263390806515	1.8072759723911e-102
cg13303464	10	130844209	0.208587779525525	0.780685274190773	1.93226087944631e-102
cg05705605	1	156479711	0.498519879929782	0.789435924478823	2.39651522952458e-102
cg26074470	8	69702426	0.320573660278965	0.731843908808856	2.40843144202543e-102
cg27452922	16	88361648	0.291855497188593	0.872485115213282	2.47644680641271e-102
cg23893897	14	50990170	0.589012127229444	0.864423392202947	2.95272024500373e-102
cg23486561	15	63116022	0.511554671645158	0.866973876843853	3.08070986817842e-102
cg25868694	15	69089281	0.45456436801344	0.832631435028486	3.68745307694874e-102
cg17706086	7	130129946	0.366930912009919	0.775343410976272	4.08183980924563e-102
cg01194765	11	127007896	0.454172919504712	0.844363343082802	4.12800559993907e-102
cg07194798	6	35528127	0.510237260942995	0.826126286006462	5.82122725836479e-102
cg11034781	2	3826631	0.368796755945703	0.814199882335938	6.24784689006219e-102
cg26305827	5	79866869	0.462123961253563	0.801103426771153	6.44232109094333e-102
cg21821308	2	9533606	0.20598104800313	0.799358411453645	7.06869613252364e-102
cg05774231	3	120320383	0.254286670951095	0.741251368034325	7.31209140299295e-102
cg02918593	14	105184145	0.535001859050481	0.820453379249686	9.19872820104924e-102
cg25224232	17	72129955	0.19091985312668	0.698929003705393	9.25743541472744e-102
cg20426881	1	212656756	0.514090950508301	0.80124876725327	1.01485889690801e-101
cg14418679	13	33760499	0.694355657098782	0.892164513264859	1.02202260184299e-101
cg12537286	10	852579	0.530934386456791	0.798318205272117	1.11170205124027e-101
cg02734600	16	67467751	0.51007973641613	0.75038913958072	1.24708077263955e-101
cg12401058	13	23423130	0.234652524422659	0.525206122846639	1.27702262666497e-101
cg04246305	14	75549272	0.42049729873499	0.821107470304819	1.75812119806678e-101
cg18922994	17	74908800	0.394678596251291	0.846425745621566	1.82768313301195e-101
cg27426044	1	204839864	0.514738708685408	0.766572449903223	1.91942322191721e-101
cg27116842	5	66300503	0.319840901729068	0.0486783960986723	1.93970129022829e-101
cg21207320	9	135279160	0.633451960729729	0.857016895624079	2.06705774600521e-101
cg05754377	7	36124944	0.45423715865806	0.885764098908135	2.41972557057497e-101
cg01070197	8	13296060	0.504078489682693	0.868923749342228	2.42617530526832e-101
cg15151929	1	1896429	0.685584040311053	0.934394661746675	2.44066912649494e-101
cg00486564	2	73151879	0.373110181824986	0.106583537958848	2.9955795805475e-101
cg04497684	3	9234107	0.265195359279381	0.767774854436102	4.21979420544544e-101
cg17139283	1	60395734	0.529028287587535	0.863471738474718	4.63086125190574e-101
cg07782101	5	156717294	0.567618547445365	0.849015694691953	4.85227460349648e-101
cg27093361	17	74908599	0.43476482745145	0.80953731145774	4.94819344827168e-101
cg12250841	8	143206414	0.434115309401166	0.819762626781302	5.25113149591429e-101
cg05025427	10	3804092	0.576450681926677	0.895988647903271	5.36131224191412e-101
cg11286122	11	118477406	0.321179683970101	0.790159344497265	6.67405084174304e-101
cg23562160	8	709692	0.438084399245622	0.831904293914009	6.91359913359778e-101
cg15430169	12	7868044	0.566994507662974	0.865723776242803	6.96144604088058e-101
cg07317047	3	69994982	0.697051441904307	0.895251366949116	7.4231642608225e-101
cg01373595	6	1446388	0.452697127362286	0.832661608788532	7.56468137526102e-101
cg14584407	9	136445244	0.452263819300379	0.843490703955133	7.62000293715387e-101
cg16296438	10	1416569	0.510002419959091	0.901857884308072	7.99063920479984e-101
cg18972751	1	158261555	0.506209444716726	0.866964305681617	8.47489410162557e-101
cg06553358	2	33838709	0.550938075298613	0.856343462630678	9.09057958097015e-101
cg25588274	5	4230567	0.430702907621653	0.824637150178461	9.10141932503048e-101
cg10607485	10	88705136	0.752755551999845	0.896574626793619	1.15391303606313e-100
cg10216367	12	77463484	0.66167128789088	0.867664188570374	1.34457424900326e-100
cg13750219	2	240738673	0.583728026115311	0.891220947509098	1.54016720082489e-100
cg12397349	17	73637481	0.515691368680688	0.889642821161059	1.64215289741882e-100
cg18595324	1	31838695	0.443319425786074	0.7599269643995	1.71095612954059e-100
cg12447398	7	2944127	0.517096324208566	0.846219120206707	1.74000624864451e-100
cg13156411	3	46919454	0.689062937137401	0.892126702470787	2.0353454404983e-100
cg05110962	15	93139494	0.374913357887023	0.804633516419379	2.25284642094015e-100
cg10266098	14	102968275	0.800845373917118	0.934879798564401	2.60273070426194e-100
cg25374028	11	70830029	0.502475801601307	0.849090969959758	2.64835091459169e-100
cg23158189	12	132845336	0.266432160873561	0.828441026239908	2.8114573982728e-100
cg17125804	12	111748346	0.597661658334426	0.950140413880054	3.19241989926973e-100
cg14501977	12	124432994	0.717972359670352	0.912617322838417	3.30231852847331e-100
cg26781166	4	188097774	0.528303122990784	0.888166973127349	3.62155729900539e-100
cg13209335	1	180878648	0.394699735869892	0.826259903633541	4.43559633296565e-100
cg08041350	17	25819112	0.394282958340895	0.788370155442209	5.21536159022699e-100
cg19125584	7	601828	0.44521377143149	0.807097879792118	5.79087502946359e-100
cg05510339	5	111030231	0.532906465372589	0.874021283227232	6.47422977788288e-100
cg16574134	10	102588315	0.674373819369518	0.0919317041466237	7.10751410154601e-100
cg07538372	12	131572384	0.523960184590663	0.88229370554717	8.07039923100499e-100
cg13294084	2	241185296	0.649449821421609	0.877937079241383	8.44636202363577e-100
cg08705958	13	113497324	0.433569034142354	0.851126143878063	8.78312610308983e-100
cg24792245	10	28820367	0.533754859870781	0.832499398166554	9.38859074043826e-100
cg14462553	7	157444239	0.350957395569053	0.869981091134522	1.02914005023074e-99
cg14957904	17	1064169	0.48165617554631	0.890318946183428	1.11461857353974e-99
cg04879750	12	130590529	0.392597662204788	0.846504708994377	1.24262654158356e-99
ch.2.42601115R	2	42747611	0.157825773108644	0.0394833430021691	1.32326008401656e-99
cg04048339	6	31496644	0.272844778539003	0.620161860026638	1.36289543237149e-99
cg04329659	10	5705038	0.610223037979227	0.866785073273703	1.45515009387739e-99
cg02316156	12	132661639	0.291347321293888	0.669931714015119	1.5971282281533e-99
cg17594047	4	100574653	0.72393796876254	0.920972406240145	1.67101518486834e-99
cg12881520	10	130844399	0.26660486509257	0.75566151626091	1.7156356142569e-99
cg15186910	4	1504989	0.662233815920125	0.906735945413543	1.72036337818474e-99
cg23067085	3	71180032	0.476645665009464	0.113043076072204	2.07070120595339e-99
cg12968752	4	141207794	0.480715697812943	0.828641364019278	2.11925235260442e-99
cg17767185	10	22944961	0.475738220316929	0.784089940635299	2.26097832743173e-99
cg22095263	17	41545935	0.159760473321464	0.741357476977675	2.42281341683806e-99
cg19736660	2	129050050	0.4737327392874	0.738307332086145	3.05784305180736e-99
cg21373145	12	26110666	0.40546346544281	0.830925120700645	3.23842204211969e-99
cg04522596	12	98878060	0.567289146310005	0.843241521119796	3.40293997169669e-99
cg00039129	6	166100251	0.630790230172955	0.87289128206671	3.42858160528267e-99
cg01426041	16	85007593	0.580610087734462	0.884783966422906	3.59188742160703e-99
cg24380489	17	79793082	0.544308725422835	0.761650326107872	3.86095433429182e-99
cg26042300	1	40887988	0.662833794828142	0.317441047202755	4.14949194833828e-99
cg04972436	17	76212679	0.346723620786135	0.799640681281741	4.15485681889638e-99
cg14879981	7	2663360	0.702716279048946	0.911863089812527	4.19920252870331e-99
cg04278371	21	46844971	0.454893321698049	0.728926583542374	4.36890813577242e-99
cg05575213	6	1621807	0.741109068241576	0.954748735264398	4.64271415474435e-99
cg12249345	19	45316493	0.553010609247018	0.956009103825592	4.71203396713245e-99
cg05220857	17	73526023	0.494815998206649	0.826986177011411	5.87300462946091e-99
cg21927314	7	9056843	0.321073279640893	0.843824705118217	6.4393169915935e-99
cg05794556	7	47528807	0.539383047875667	0.846033978866241	6.45767808144614e-99
cg03799405	4	1595726	0.329175507105861	0.861415676004953	6.64451401980052e-99
cg19780635	14	65047646	0.654661483126613	0.907226066822545	7.64775412466363e-99
cg16123760	8	127534920	0.588921618171849	0.796822917287144	9.17261136694525e-99
cg00319661	5	2632178	0.42670446752878	0.89215314105117	9.17479607152064e-99
cg10770533	1	2997542	0.583786742211965	0.790293023582634	1.07694441540709e-98
cg22865455	4	1554593	0.504478365764545	0.887045382512758	1.13454554469238e-98
cg05977934	13	24030620	0.650682940466594	0.898528479760103	1.18888433116206e-98
cg11594260	12	131572502	0.407845987546345	0.81416787094224	1.25515263727353e-98
cg22059413	2	69831408	0.463879117011876	0.807457275740977	1.42474208946946e-98
cg12659114	17	75524062	0.527007024455455	0.829368556511589	1.68811005847098e-98
cg26214431	12	64240787	0.730375102744356	0.876219598199082	1.75036972336657e-98
cg05917748	15	93139515	0.289042216143191	0.768941003498634	1.85003638342649e-98
cg26266308	8	66701194	0.659759914217511	0.911896698615431	2.03551987534603e-98
cg21670708	8	127566191	0.344929275180887	0.776671591683062	2.10127637366104e-98
cg21170836	14	105812713	0.311862269038383	0.725347219952381	2.22489460914685e-98
cg13485721	10	133606908	0.625463658384312	0.922348946339088	2.28271273618774e-98
cg17786959	6	51942952	0.347479317108022	0.696450089622126	2.34719866300637e-98
cg08833741	8	37309846	0.54227031269631	0.853558537440111	2.50303921837208e-98
cg15305070	2	925929	0.618951395387542	0.949259817841967	3.31931476463567e-98
cg16326062	18	7231534	0.403645447907454	0.777124204749732	3.52007659449948e-98
cg04406800	6	149911999	0.696646712587826	0.914619650610207	3.94355805921896e-98
cg14827481	10	134361889	0.588591047590416	0.81534124775096	4.02485060609301e-98
cg22466716	5	13735996	0.646225225015622	0.887868048916488	5.29172523667679e-98
cg14693804	5	92757970	0.392645996519388	0.796744234170014	5.74903495004808e-98
cg04436818	10	102589545	0.602707736113415	0.121124097106034	6.40273515819226e-98
cg20195272	11	95658724	0.584596218772369	0.850738882822753	7.18919459528115e-98
cg24642039	21	46845022	0.611211216132166	0.845682137606044	8.57316598155124e-98
cg23247068	21	45144343	0.737454883911263	0.939439915956749	8.80996753896953e-98
cg01804278	11	63894802	0.745138551036587	0.949531106432252	8.8850708884159e-98
cg22616417	1	2800194	0.645135985885681	0.83450868530553	1.15254310486064e-97
cg03152428	21	46850691	0.507796155868913	0.791213516320921	1.18810205801491e-97
cg07395763	7	47574050	0.434700047609446	0.821032281065925	1.25145574159816e-97
cg04212081	1	230000928	0.397423000130462	0.786313768610333	1.58810415597471e-97
cg25516822	7	5886722	0.44876739150929	0.693043498488578	1.64961578229731e-97
cg09223489	16	86785970	0.552180023566979	0.855030664311909	1.78229660021852e-97
cg11093872	11	70829968	0.470700447460195	0.789176996740646	1.80867659599714e-97
cg01214459	12	1938156	0.424611672891824	0.810809213179068	2.80583952162015e-97
cg20783674	1	20465855	0.718738855016446	0.854868304802085	2.86951108548252e-97
cg21036162	6	31649728	0.368988450240247	0.683469295009363	3.34248632542201e-97
cg24002653	1	117240504	0.410375253477421	0.811732787662269	3.37469547409459e-97
cg26263239	6	170564839	0.318829858171307	0.650233271590269	3.66908602739147e-97
cg05119374	6	32399399	0.463310892216395	0.85163061683939	3.83519770475007e-97
cg03961030	1	6333796	0.423184884835209	0.838353794981078	4.98709818435947e-97
cg04130952	3	51998051	0.437971144197251	0.728637730695704	5.05194801332862e-97
cg19914124	1	3073626	0.681995975336855	0.893797949997919	5.05241285200239e-97
cg16698981	21	47049450	0.628183855601043	0.953894298354653	5.16879339553331e-97
cg14228246	9	132165670	0.745407946895555	0.875013903034998	5.23554253185989e-97
cg18546037	3	121363104	0.480134583076989	0.805839359872598	5.3719732998118e-97
cg06356785	21	45844767	0.307579634012377	0.762819882971696	5.57139704778267e-97
cg15820138	7	55326844	0.621725004257096	0.833908028212437	7.11565382423788e-97
cg11831286	5	66300433	0.269435114534979	0.0432086050887062	7.39269713123043e-97
cg12967384	12	133102272	0.725753380908943	0.951596935551873	7.55515620292702e-97
cg15271026	22	37494173	0.579958568663407	0.843584816898995	7.94139053222505e-97
cg14285764	12	7456988	0.711460407157996	0.871500844742902	1.02867854654515e-96
cg05196835	4	38005666	0.562399552241223	0.849070471740524	1.17679185880391e-96
cg19343034	19	49223253	0.646888557239655	0.916273780192961	1.20007355158741e-96
cg09845379	1	110889998	0.393538380567271	0.818902520140596	1.25951041325911e-96
cg18288558	1	4079286	0.486917085803383	0.79858045573546	1.30573774303885e-96
cg06697471	10	133606998	0.291862703303457	0.804657796258684	1.4931272568836e-96
cg05595832	7	104567372	0.425145136187692	0.871710749422461	1.78218409169966e-96
cg26714129	8	142310710	0.424015840856656	0.83476834175551	2.18962278739284e-96
cg10099572	14	52866122	0.461242006489798	0.874701927196219	2.21143732834005e-96
cg23873338	10	50966569	0.62906486439063	0.926693605379731	2.22138696975341e-96
cg14837825	2	96917567	0.518772578124271	0.861865674440167	2.29915934103388e-96
cg11411968	3	81813238	0.669932396503275	0.907043043315637	2.34311002835479e-96
cg26697310	8	41542172	0.54156807974666	0.817873637190635	2.62971234837652e-96
cg12711627	1	2025769	0.590745957586017	0.838646438982556	2.79741803538069e-96
cg21584691	1	94801143	0.350085297708947	0.772196853486592	2.83044542498952e-96
cg09527680	8	49747745	0.474592362938378	0.87531314019063	2.85707699448312e-96
cg09363891	12	18572585	0.294919832293157	0.773074494017468	2.98160467320511e-96
cg23061396	12	131862608	0.546654637940966	0.915422443957683	3.13572157939914e-96
cg02590376	6	32948526	0.701871547888046	0.893432371624319	3.56093791773764e-96
cg19565305	2	178973019	0.628201569389678	0.925755613277246	3.63891950803066e-96
cg25802191	12	63310660	0.494829777725286	0.860444589357065	3.87455600301874e-96
cg19669785	14	97081558	0.439366161062353	0.863399561531654	4.10722100922029e-96
cg20580858	6	36891482	0.5903731004401	0.826413615816466	4.15003907639752e-96
cg15187606	1	47656853	0.670163525041677	0.882128212938563	4.21857451802062e-96
cg20155566	17	26926074	0.210990894932525	0.0755518807011114	4.45199678589533e-96
cg16136238	4	57929310	0.205482178502973	0.692427489657077	5.48694507342485e-96
cg18751958	19	1827498	0.629290936130513	0.865325280877243	5.61294245942951e-96
cg18039642	12	31276852	0.541125132592996	0.816649082020674	5.72531187117302e-96
cg00486358	18	54309442	0.566707390943452	0.839882289085572	5.79671481623909e-96
cg23514400	15	75047329	0.590399213767399	0.786749426547165	5.84152229142766e-96
cg16124920	11	456063	0.728813390791977	0.954825150236714	6.24070645413846e-96
cg00049323	5	472564	0.457206553524036	0.144300357990779	6.46200544684613e-96
cg21570811	4	3362574	0.46747328496428	0.83825594568717	7.33335440948089e-96
cg15955907	14	100040422	0.377352597139743	0.758774743774052	8.33600350860319e-96
cg08321867	13	112857019	0.458422230517063	0.730912456417973	8.63179910404258e-96
cg25938983	8	143662870	0.604837074508732	0.924404510762962	8.64750445882386e-96
cg02716635	12	97857304	0.524138338244174	0.145079947419637	9.6524578896867e-96
cg03278299	11	945202	0.518600792336737	0.859344404443397	1.00815165887741e-95
cg27598806	22	24119331	0.678669080424398	0.889094116166203	1.14091541083037e-95
cg21617494	15	57618479	0.679454153987316	0.949907058898298	1.20089972793865e-95
cg19942454	10	1559193	0.241591068320419	0.593684628275917	1.25435641771148e-95
cg01781382	1	65878951	0.54914131822448	0.884573989075307	1.30274079382282e-95
cg27630540	4	1347166	0.634635494951333	0.963409397299274	1.3333124306327e-95
cg07709903	5	167774352	0.476099640170212	0.774298922718328	1.49550107242516e-95
cg01287037	15	65594648	0.589243188600908	0.819037533334181	1.49677422590474e-95
cg03765493	2	242851003	0.433243932003529	0.763689674534249	1.76561860929668e-95
cg01132579	17	55588940	0.581708981895244	0.847552552741749	1.84391065281042e-95
cg21509978	7	169560	0.536973798318498	0.835193212356754	2.04666232294836e-95
cg18186914	4	161327946	0.680904799503778	0.880744855739158	2.0769509206656e-95
cg19660729	14	104623651	0.435155897690271	0.832765279759188	2.08151264110067e-95
cg03382841	16	532538	0.796047473180862	0.980772364047479	2.28745856170794e-95
cg19014295	6	30884928	0.445713222478858	0.781979972548331	2.3498618051788e-95
cg02758274	6	31860682	0.566263283959922	0.843939756574121	2.57411317750996e-95
cg12807330	5	176004772	0.613546968466149	0.887856689376599	2.60624522433606e-95
cg26953293	16	85684108	0.637145131626364	0.961992303051752	2.73101830997866e-95
cg04406115	19	5065640	0.580821776316202	0.847995334349956	3.18373934813426e-95
cg16590691	14	92507778	0.744520920875322	0.903252553193929	4.50427417171917e-95
cg04778411	22	16405664	0.712073558694125	0.88332812686631	4.66665974389088e-95
cg06569421	7	101509114	0.610366524257189	0.912873930132305	4.96563823079923e-95
cg10767216	7	130130187	0.244422860364247	0.708827550978847	5.20343688204115e-95
cg10372721	6	28483092	0.54095888592286	0.825279428648276	5.9867825331419e-95
cg00660693	1	2850737	0.431972421173721	0.734819044429244	6.24859283503833e-95
cg17633020	5	58335180	0.428800680409295	0.0499524939187245	6.83113974873352e-95
cg02129885	20	30218466	0.546265078429578	0.21064483695765	6.86996931404184e-95
cg10556472	5	1747138	0.609947111283388	0.929417703062807	7.50795206143216e-95
cg22870307	4	13300487	0.519386981990236	0.888991423984266	8.34065290848863e-95
cg16667631	5	72597316	0.616890156998457	0.183568992257496	9.31386936141772e-95
cg18494190	10	102589532	0.604769958186092	0.169592923885643	1.00963160105519e-94
cg19937878	6	13296149	0.524626257925171	0.844559198037312	1.03834464186514e-94
cg14306366	12	31406441	0.390783233011657	0.777818983202205	1.11090348925306e-94
cg05133323	12	116682493	0.421016585291613	0.772579281276422	1.14709207388844e-94
cg22372096	19	3810782	0.551739651219943	0.818924170433559	1.20103507929098e-94
cg03643137	6	140427085	0.498407022698601	0.821078898364282	1.24620175884303e-94
cg16407924	2	1452260	0.216819229011892	0.590482814564471	1.55804371493418e-94
cg08248231	17	76559736	0.396152932506529	0.832409570304982	1.57343327653836e-94
cg04943770	6	14208412	0.73531017153103	0.896586229603296	1.68983292076391e-94
cg02951526	16	12191276	0.444205893379611	0.78983064735174	1.7209585360449e-94
cg13287621	5	3853654	0.413178799821211	0.810202571575914	1.77051825896948e-94
cg06467040	5	34670172	0.449022521425656	0.747255395427073	1.91301741661763e-94
cg25634457	15	63610813	0.485365177079151	0.860803624207333	2.06859999078459e-94
cg12912663	11	66102239	0.705322514013057	0.942912583226911	2.17787763306117e-94
cg19255828	17	7790048	0.293936943654132	0.0631826600701907	2.20911342341862e-94
cg13573358	5	3853734	0.37079104021624	0.744046612530738	2.61438463655383e-94
cg11575644	19	10464711	0.650610608244501	0.9035980573615	2.78782760199149e-94
cg00388262	4	1554466	0.51492485720441	0.875421467234086	3.29737764172686e-94
cg17480467	10	102588959	0.57376899967469	0.0689926061142975	3.33097602001612e-94
cg02960938	2	239931011	0.340740478590392	0.734080970821528	3.86955922276559e-94
cg23360656	17	78221407	0.703890017554073	0.923229142792304	4.0822264007654e-94
cg13213799	14	104834222	0.267642342599414	0.707265893725117	4.17904335166139e-94
cg09179347	16	67517453	0.685978890786229	0.835793330165788	4.39734263484511e-94
cg09347582	1	233497916	0.428282458933616	0.840741646489256	4.56437537233369e-94
cg09461420	7	155996361	0.523492844843272	0.90192073614257	5.01799357217657e-94
cg13752749	9	126130901	0.589507756620396	0.826129754847372	5.79010436739136e-94
cg15531536	10	131214543	0.564324427742056	0.887790547293181	6.24750031769774e-94
cg24274176	17	32956161	0.41771922251657	0.721763838802385	7.02489963200008e-94
cg14528751	9	91144074	0.501842787994698	0.860109777527074	7.24501831010128e-94
cg19764047	5	19988944	0.381279492437706	0.786021741835816	8.54734378015719e-94
cg23206160	4	140661865	0.461230457250223	0.121602236143655	9.06931203170593e-94
cg11626756	5	6491472	0.467848856042073	0.812397200503975	9.41942341191215e-94
cg21039563	11	64323816	0.694106926592288	0.948071074180374	9.55770190717755e-94
cg24485696	8	6616240	0.355112533473456	0.799779728293895	9.69542882457568e-94
cg06817864	10	126185146	0.471166527885585	0.7998937358656	9.78996204281725e-94
cg24116385	1	5677939	0.564716962355944	0.841382274192897	1.10565997226089e-93
cg20146909	1	90289611	0.39636668083191	0.7537834473672	1.1576510043326e-93
cg15134174	4	170022074	0.580570010674215	0.843176300227842	1.18079781332295e-93
cg16197684	6	31630819	0.71805726007638	0.906484113666309	1.31647559999259e-93
cg19106168	3	133182835	0.603553130869587	0.874572442550144	1.48731731826322e-93
cg09611742	7	150745473	0.427662148734859	0.710720171786852	1.79785145337761e-93
cg18366956	17	71582598	0.233794916416475	0.629568077393382	1.96375115784225e-93
cg09820865	10	123258563	0.751930338422923	0.929808370131489	2.18306348947801e-93
cg02956768	16	85775119	0.585282659641509	0.81249443363788	2.34118381592215e-93
cg26480091	2	156403454	0.324073620625835	0.777193506322548	3.26230128345759e-93
cg25102842	13	114803843	0.430157138670848	0.786251112323897	3.30078225256269e-93
cg05679609	12	30671926	0.45208511543375	0.802473678351911	3.56462831118356e-93
cg13929734	4	1623883	0.624972098582736	0.960475791626215	3.80663970829131e-93
cg23760732	8	30426227	0.420534094357766	0.778330153306876	4.06740713922347e-93
cg24606807	21	43782500	0.557167747502554	0.868914677050743	4.52100028343294e-93
cg15104081	18	77560291	0.357388732182658	0.654966725940035	4.72439914077301e-93
cg17766026	10	102405781	0.210894070408918	0.634504232886642	5.29169232168409e-93
cg05916446	16	977803	0.763807548120705	0.902958005003797	6.21285781263012e-93
cg20336624	6	33381846	0.820535274567288	0.923096743128458	6.61122726498852e-93
cg11850508	17	78172311	0.573478159448893	0.812008738261317	7.01209715802461e-93
cg21096141	4	83627633	0.686608675477574	0.892074733825429	7.2684597193718e-93
cg19243717	1	8362655	0.48580290955888	0.824129134185065	7.34756450546865e-93
cg20282837	10	3508379	0.598663522055384	0.839172194946049	8.10967336271373e-93
cg08712054	12	54446576	0.552933491214893	0.183306855580669	8.57215508638426e-93
cg21019043	2	237080535	0.423415040741526	0.119879339051619	9.65757335906285e-93
cg10040213	12	93328735	0.764971349428245	0.909250483539821	1.07576690527131e-92
cg27413563	7	95026090	0.516245232774646	0.14808629117326	1.13112688142142e-92
cg04234923	5	173147506	0.334741385947406	0.639980590566862	1.22071479399249e-92
cg15576342	15	93139511	0.361121257692839	0.721303571599084	1.65853305208544e-92
cg25388715	10	115468942	0.678008443233867	0.897465000630128	1.67329338046473e-92
cg13096405	11	1120954	0.5619229523005	0.84694674435932	1.78861530002806e-92
cg03977443	4	185684040	0.583357081857901	0.797548738497795	1.84296560575874e-92
cg17287107	2	108904503	0.53001176022437	0.845505978300362	1.86587195056633e-92
cg12210378	14	105685021	0.614332476593742	0.82034904933727	1.9668229248089e-92
cg12491805	15	29406136	0.820671984858386	0.960640824057657	2.10670299094007e-92
cg15689733	7	157444235	0.484495295636869	0.904709228334178	2.2195001288183e-92
cg24946117	11	56615725	0.371581343628966	0.817743246243595	2.22054142400101e-92
cg01306824	17	77834118	0.506927073292095	0.883086794360449	2.24825264778669e-92
cg04588165	17	35300874	0.497252985478909	0.104077296071949	2.51024469957052e-92
cg08892613	5	2702419	0.538244572170405	0.887959155807579	2.62727196975454e-92
cg15068552	7	130130203	0.364129647293977	0.816558327442816	2.65033386162915e-92
cg25192717	6	33423156	0.455005080795101	0.846327182135449	2.84699312212237e-92
cg05483559	10	1416597	0.460590997268899	0.796866775451382	3.27274351919207e-92
cg05090106	17	18908220	0.202123354960062	0.046001911553794	3.71241966402501e-92
cg07473201	22	18231406	0.732164784055313	0.893936342908058	3.72828673724302e-92
cg08715827	12	30672087	0.473370209350935	0.839156675566367	3.76644231853763e-92
cg25332502	18	74832372	0.380396740329824	0.722479092040471	3.8285462869815e-92
cg08256781	19	6135510	0.602011493302793	0.841821077548459	3.94246218670128e-92
cg24536624	8	71088745	0.707539840515659	0.900025285837512	4.04861051250091e-92
cg23461741	10	105527043	0.552662533017673	0.902086884866778	4.15350214904815e-92
cg05632020	6	30885310	0.482981281498568	0.834815679995089	4.27222479955574e-92
cg12046837	1	204839875	0.449222540944579	0.725961673898393	4.30621638846857e-92
cg05036634	7	24007534	0.42134535210403	0.777075158089158	4.80230369223352e-92
cg08349826	16	10346403	0.463895472992653	0.804456155177221	4.98175634320838e-92
cg27104778	2	237542706	0.698154789348117	0.950415879264305	5.149403369586e-92
cg22441000	1	12696332	0.444090585666544	0.802036527577352	5.7199922658406e-92
cg21585100	18	55922747	0.667935818565437	0.929840457035206	6.03144461071594e-92
cg15329876	17	39728628	0.372617149874808	0.703477135892202	6.55056565335152e-92
cg05365901	2	114010340	0.646673050386265	0.876215709845169	6.63654856609902e-92
cg21238257	13	114138260	0.400165551094534	0.888934525879934	7.2078065507515e-92
cg08055994	2	109190922	0.443923060771317	0.868120883475257	7.24469173766991e-92
cg21157507	11	70830058	0.459403198482116	0.802357380083032	7.25725807729299e-92
cg19964303	2	220080850	0.745745476346615	0.923819304266938	7.91617397864335e-92
cg13572146	19	5832296	0.524413801842246	0.818046939824249	9.25216083798887e-92
cg07516445	16	79381496	0.535497716249372	0.842486399949843	1.07236576667909e-91
cg26544924	16	88966005	0.521670987891328	0.802336253114826	1.28391029694449e-91
cg01316792	5	500202	0.649684894030021	0.813396660303053	1.357486543519e-91
cg19687152	14	102968497	0.543539515833036	0.896048289850583	1.43585173463179e-91
cg26718420	12	10331666	0.517003089143025	0.84676869979606	1.59370429828874e-91
cg21831649	1	16050377	0.716227908544074	0.855167736807127	1.6011881252186e-91
cg10194729	4	631579	0.568508722533093	0.883443689359528	1.62623477034084e-91
cg10633479	7	157333584	0.478608831153477	0.812659241493215	1.63815792785008e-91
cg06985721	1	55464653	0.486723228867648	0.824059440855412	1.66080284370723e-91
cg06106126	11	92705742	0.506323395999105	0.850466020388281	1.77906529586723e-91
cg13219127	11	1322131	0.631048595297777	0.900705048989503	1.78311636851196e-91
cg17374034	15	39000613	0.576995271421227	0.870797962439215	1.96205093671604e-91
cg13963528	1	22612141	0.49618631864159	0.838342822354118	2.00341677181519e-91
cg24250363	6	112671339	0.453940839658877	0.771875852943946	2.50239011576187e-91
cg06068392	3	119315590	0.587981187481398	0.859749242517712	2.6202243915999e-91
cg05823812	13	48478546	0.499803566669253	0.805813501937175	2.73891967256176e-91
cg03615683	12	48156576	0.404749829732914	0.779805264825172	2.87784400562413e-91
cg16716659	14	99828141	0.771409136344042	0.949932212818107	3.6877130758467e-91
cg16500874	4	1844807	0.478026865244129	0.838593256567915	3.74308451711545e-91
cg12347740	16	70680380	0.597188460342323	0.810638666380523	4.13615348860353e-91
cg24405716	15	31280513	0.566874303146411	0.83679199479283	4.25327401640078e-91
cg16497157	7	820338	0.668372161464812	0.885572429481277	5.15188675165287e-91
cg04492459	17	4520501	0.491901859443541	0.855402515762099	5.21397460849156e-91
cg10296718	8	1848143	0.537091739015733	0.874335365719153	5.40086081684724e-91
cg27196131	4	188097683	0.403889706035278	0.880896572686046	6.14345111097528e-91
cg11625107	7	151195790	0.41964069973769	0.826139588591532	7.12280662340293e-91
cg11435506	7	95026073	0.492523762024484	0.0913204903953442	7.16881918581592e-91
cg25848520	11	32619691	0.361291928818119	0.798438481047936	7.41913095531059e-91
cg24008395	17	56069567	0.776105968290868	0.906749068185628	7.49611931235295e-91
cg08088801	12	1614439	0.474175410905399	0.746011388885575	9.20074924037714e-91
cg06384607	19	3603453	0.240645511110706	0.647716992259644	9.40868683010693e-91
cg09442556	1	2239065	0.591295799714269	0.830162416703553	9.64877537114463e-91
cg16564132	7	47193871	0.393716425767411	0.825644256780593	1.08845560086957e-90
cg21743182	7	90339132	0.510950432538904	0.800569669962659	1.08894919403544e-90
cg08950873	7	155868239	0.609922100557238	0.824172966172031	1.09376919201914e-90
cg16956691	3	51378766	0.779358192925811	0.918941696363494	1.16950244171194e-90
cg01758575	16	28943288	0.549638944559452	0.75397372678103	1.32206621354556e-90
cg27070808	7	150745657	0.446083575922832	0.776915742802829	1.4952820467369e-90
cg01719987	21	46844965	0.483714714346797	0.790129765587854	1.50364235535937e-90
cg09835740	5	72597231	0.559652102325054	0.256532705392993	1.57775379393717e-90
cg06982827	2	75785554	0.59319414516659	0.905743331677147	1.70007105923628e-90
cg00783952	10	134999606	0.379728914736831	0.737310813001984	1.74681951311812e-90
cg27399125	6	150378738	0.429044786743327	0.824768251329362	1.77571512935214e-90
cg03219792	1	59952827	0.700571425398783	0.87872438278115	1.84392514555284e-90
cg08554603	7	120702049	0.42828069520886	0.758561730966636	2.10055967419572e-90
cg23675485	12	351262	0.483405094528108	0.873291456955128	2.10997365931151e-90
cg16422714	5	3059137	0.311200594972354	0.693223759216989	2.5357382429744e-90
cg09648809	5	1207231	0.702735149724591	0.940009326822694	2.55761777411467e-90
cg02474600	10	135002852	0.510240996377585	0.819692504705383	2.81649964624132e-90
cg11347599	17	76506692	0.745065036886994	0.953952275631809	2.94950211766896e-90
cg21615171	3	38307564	0.642989142621674	0.895394741986585	2.99716185275463e-90
cg16709403	6	17470162	0.458385498750908	0.825022824339162	3.5781145590433e-90
cg10261952	11	1104295	0.642926130929885	0.903403209873385	3.99087184458351e-90
cg04147158	16	714619	0.653687338524045	0.86697026812787	4.11087628280462e-90
cg02225988	8	141147612	0.65851854983828	0.968920639815192	4.11984406738737e-90
cg14232889	12	3104037	0.734611393539093	0.853887785737652	4.53838861533714e-90
cg14983763	10	133929461	0.404428592845593	0.866769628913684	4.62504305469714e-90
cg11424776	5	2643177	0.246130947308743	0.689308911527351	4.71802385547573e-90
cg01503450	10	980765	0.5275506260362	0.780075645612026	5.02489845926027e-90
cg12798492	10	3627893	0.564314615559782	0.878341777363568	5.21432346681068e-90
cg11555666	17	78172397	0.673999657370318	0.922097071028309	5.53072830140234e-90
cg07324054	18	55862037	0.763018477388923	0.899821005537696	8.44889360331265e-90
cg15866393	12	132900480	0.158254013497818	0.640318370095422	9.20998060927895e-90
cg17033333	5	2261042	0.603085183002736	0.907060264537833	1.17333893865546e-89
cg17472736	12	16135031	0.510654489629893	0.791335102531678	1.17441806264797e-89
cg00717734	2	238472036	0.603944120286751	0.896728345748634	1.23021440205985e-89
cg06787991	15	86219075	0.662041207380848	0.900749152986836	1.33682219130735e-89
cg22664450	13	109247864	0.249711288445134	0.718272191107553	1.3487343063931e-89
cg17334359	5	162929830	0.224197511557915	0.699650700741474	1.37613237484545e-89
cg21908664	1	222987586	0.48368657866509	0.848184006947978	1.39152985626192e-89
cg03658003	16	48407651	0.666722866964514	0.832750423649906	1.42858324380323e-89
cg00349608	17	4520467	0.569411525816118	0.914114326501631	1.45488119460562e-89
cg14187266	3	64547346	0.364042000651519	0.778860387279454	1.48316490050901e-89
cg22547978	3	55589874	0.647272771334988	0.891940345425902	1.53249068749748e-89
cg22571393	13	113498308	0.321161795513104	0.829435840733131	1.77226883263839e-89
cg09324608	17	30823087	0.418747274346896	0.793893895098497	1.93420917191552e-89
cg07125269	12	1928481	0.596334068655372	0.791015102422356	2.14687408369673e-89
cg25328413	10	132891754	0.489556094473316	0.831178745236229	2.16193232643933e-89
cg03907855	8	1106401	0.605703133950353	0.920896535325668	2.28219851562591e-89
cg27000934	4	87993109	0.642713092017476	0.913510493687924	3.08507946864916e-89
cg21527616	3	64547373	0.488917923836828	0.843039728517329	3.55029373889536e-89
cg01362115	15	68075218	0.609274446967134	0.786969593954215	3.86065551101026e-89
cg19599165	2	120195527	0.667116981107787	0.883362328855804	3.94436350080982e-89
cg24073089	6	88879038	0.584770204441301	0.874678985905897	3.98251121882914e-89
cg25203351	7	36124652	0.352755036781362	0.741498074854216	4.48037202206787e-89
cg26561681	1	21376633	0.731551441685562	0.296993854479544	4.48540807756514e-89
cg22058452	2	95662214	0.481168816469075	0.858696748176482	4.56532811827465e-89
cg06653292	2	208286307	0.798550416445942	0.951512076356542	4.91501778364076e-89
cg14787267	17	77951858	0.626422756992548	0.853170596594968	5.0762795439416e-89
cg00033490	7	87027887	0.46421152450526	0.876824420033172	5.80701312790592e-89
cg08721777	8	1132762	0.359183443900444	0.765676506377092	6.20325435810054e-89
cg12430455	1	209128316	0.508451809527713	0.862404384519934	6.30798880817627e-89
cg13257422	10	131142827	0.662302307515703	0.843644028932755	7.15119955300282e-89
cg04808027	11	66102146	0.693757583698564	0.944383638078407	8.32110158460259e-89
cg08342763	10	73608058	0.667931275968969	0.840293164606551	9.1177018963604e-89
cg10898184	7	157373930	0.584776709886625	0.871293589571281	1.04976477100263e-88
cg12511137	13	113477810	0.517679122568783	0.846577587490415	1.05668762395954e-88
cg14702231	8	11413234	0.334816633382382	0.688699794622647	1.0598774956252e-88
cg26622232	8	107669787	0.158575997174014	0.0177611576131579	1.11180964782518e-88
cg04426977	10	14575365	0.642998357316866	0.864772806274432	1.24854250110626e-88
cg14462485	14	76565763	0.494169296271775	0.873669114527038	1.25329922285122e-88
cg14762289	3	55305648	0.163280377547808	0.664634150882197	1.36801769748404e-88
cg19341309	12	124948140	0.471554575522857	0.802488666214665	1.41174092866974e-88
cg09915729	10	121513707	0.465489833490692	0.829176989733179	1.43015099831333e-88
cg06816156	5	2170036	0.534313124184844	0.851883949689814	1.56510895263608e-88
cg09581065	17	80654671	0.75684931262479	0.910976219832581	1.66369957785721e-88
cg16781647	2	73151595	0.490213710480468	0.0563107200682533	1.92122984799948e-88
cg19478343	20	49620679	0.829058931665846	0.971658157818458	2.37950585380182e-88
cg14546128	10	134491509	0.570491463344536	0.895322289580941	2.39668588918912e-88
cg00774088	15	26109245	0.707940175551451	0.916394656441787	2.50637354581116e-88
cg01980591	8	1423823	0.459477621998547	0.885406425213519	2.61937661972498e-88
cg17302455	17	67319224	0.654913675642633	0.884072573149655	2.8011929958366e-88
cg01723031	4	37975326	0.434675570332575	0.84848593265904	3.13627973888971e-88
cg07142131	1	22247949	0.42408155818568	0.817490778506365	3.32140914378003e-88
cg07053777	8	107890251	0.391349993067515	0.799647667418395	3.35953457280066e-88
cg07576714	1	3123338	0.611661752118631	0.869187154147542	3.76979797347674e-88
cg06420903	16	88186669	0.219345072711487	0.822699234904578	3.79012942458645e-88
cg24384882	13	110961824	0.469388571849355	0.799072627526368	3.9316527280627e-88
cg19361181	2	10616043	0.708021369870903	0.955388689982314	4.0247406116578e-88
cg04880280	4	185686043	0.643288017582143	0.886976004612751	4.22382545554256e-88
cg26386273	14	104623477	0.454814999932843	0.875578136106561	4.24169525968768e-88
cg23919534	1	6507804	0.452312662299451	0.121971835134196	4.28705686998899e-88
cg25628701	5	178835943	0.296717624068583	0.822880105490204	4.52237236509365e-88
cg15760556	13	110533327	0.748902350733757	0.929742982912146	4.55764604873628e-88
cg15862706	12	95228018	0.79984220441152	0.905055471696493	4.6344027282988e-88
cg13500715	9	94652849	0.684787128752338	0.867573128316801	4.71853105944522e-88
cg00215017	10	134818683	0.561716096405239	0.894707302871055	4.84271049678151e-88
cg10278915	16	88361441	0.282378288520174	0.849866719212898	5.04295544492233e-88
cg00042059	2	55087588	0.561690743516182	0.876784138514041	5.49928333640258e-88
cg19111287	4	3372915	0.202012688149442	0.732085554160582	5.97707773608814e-88
cg03721064	7	50535834	0.185161134155389	0.0249864451976054	6.07526224026052e-88
cg06377220	2	167466098	0.599313174683043	0.843743259490054	6.12972967920006e-88
cg09096824	16	88958361	0.57411221733604	0.751736553451232	7.51024211802635e-88
cg16242770	17	39471738	0.311070217782583	0.710074150090422	7.945276500281e-88
cg02447095	16	70748321	0.621956503247269	0.862475084239798	8.60650693287733e-88
cg02250291	16	72038759	0.592084841233912	0.867582035255282	8.66652798910441e-88
cg25718735	10	132959070	0.679879602431343	0.958756580550674	9.06886652911763e-88
cg04790574	1	6285067	0.425667315106172	0.738380626361691	9.0904528161271e-88
cg01259423	2	9533573	0.562939653906619	0.851753629167939	9.87476539185468e-88
cg19987354	14	64357795	0.539857914778915	0.852500418849921	1.01305007412078e-87
cg22529822	10	81271491	0.570272290515349	0.805501374053789	1.09528530509742e-87
cg02529500	2	45874446	0.533115561242195	0.83164416025892	1.21269365533036e-87
cg17401808	2	926010	0.589281143432195	0.840052369053331	1.2756645857016e-87
cg20782724	7	47518657	0.510377341974331	0.817852814974525	1.34749280688777e-87
cg02363677	10	29811530	0.244863725627976	0.719706178060036	1.41024750476143e-87
cg10325668	14	76565523	0.545923723819325	0.860246718893564	1.46039559366035e-87
cg05373705	19	40408707	0.65008875356297	0.789070558822599	1.53387147725887e-87
cg11566561	3	149259934	0.515394872946973	0.854126211324601	1.59792790055063e-87
cg07064066	21	39493375	0.488376131124436	0.833897624682461	1.69964681179297e-87
cg10579705	8	22811322	0.33163460847079	0.098796732580983	1.72104537113153e-87
cg17228232	17	79026049	0.424050124664117	0.864085808721702	2.08613181834226e-87
cg04462650	10	134610598	0.666000286749591	0.957499033451888	2.20518452953356e-87
cg05410587	4	1347008	0.655709946056492	0.865294196461222	2.48248591587227e-87
cg26275543	7	130130383	0.23354890128925	0.634018411741927	2.55397322110944e-87
cg11801524	10	29811563	0.268787065089044	0.753389983843937	2.64701846174131e-87
cg11146023	1	15513506	0.523598335448681	0.809619306564849	2.71484894204401e-87
cg04795387	12	132659395	0.646212026163693	0.373799462540891	2.91586101397623e-87
cg04913078	2	152402878	0.666073489210138	0.872150527075855	3.12477264116757e-87
cg25207147	2	178973079	0.553056882120375	0.927913991881825	3.19202469822336e-87
cg04284319	17	77351040	0.516383107289542	0.877334473773423	3.36679676373503e-87
cg02522906	10	123450196	0.616583030922683	0.871290693557391	3.72493694417809e-87
cg16517358	11	46164796	0.495792446201844	0.75758493626357	3.86848619344566e-87
cg16958667	6	161863721	0.451359277020153	0.820753231466986	4.02603752706399e-87
cg19510224	22	24056245	0.702214678284828	0.903676486974756	4.17595700253921e-87
cg22026062	17	9725554	0.520292971168048	0.73446419806826	4.57200173029757e-87
cg26378056	3	105583527	0.718587552656817	0.89970589067071	4.99232243702839e-87
cg07297896	10	130844607	0.121364538738264	0.795599886707803	5.09137190769413e-87
cg08399308	4	83506843	0.514837999393307	0.84003772848636	5.47358799083507e-87
cg09866275	16	77930333	0.270331169327839	0.720506973154444	5.63016976395656e-87
cg20749584	11	66102055	0.633047323901262	0.911556337052967	5.63395799312695e-87
cg25929976	3	12328656	0.353021227909148	0.733991057134333	6.26468545336695e-87
cg00567872	7	101789685	0.564680120351886	0.901896310867062	7.36317764773753e-87
cg02067239	16	22776055	0.410456569330408	0.756753706909324	7.48943501545704e-87
cg07382039	1	228494830	0.369257769325366	0.665872425538754	7.78181628385939e-87
cg16359424	10	130185305	0.632768666315597	0.8789293166619	8.93189993076351e-87
cg17147589	1	54639076	0.478076011646786	0.810771852937989	8.969984100626e-87
cg27586249	13	96086182	0.48518107265994	0.800028669314518	9.11881161792514e-87
cg20082641	15	69590255	0.430532414373843	0.803564855492336	9.5088946042119e-87
cg26658728	16	66638210	0.388694926465333	0.0798042637271702	9.53395369005548e-87
cg12858370	5	5313892	0.675977508299481	0.88101447275773	1.01870268561087e-86
cg02770534	10	102586454	0.556035976038583	0.126800333908154	1.05509617598613e-86
cg01937780	5	72596939	0.454209730658274	0.180854196245873	1.05756102166968e-86
cg26988523	7	134893191	0.410234347662362	0.813625984613058	1.05792904840061e-86
cg26186249	2	223538875	0.543088673100412	0.855403938832482	1.07955367699873e-86
cg04365609	2	239930900	0.315406456651819	0.68952028496599	1.08711497280444e-86
cg13168877	1	1896470	0.511557167240309	0.826000705617091	1.23259484663286e-86
cg26365847	14	90921585	0.297068742111948	0.805246965556502	1.33805115437423e-86
cg04179953	8	593322	0.714819843163862	0.903318852146613	1.69036407804548e-86
cg10107529	4	15344779	0.374226509047088	0.792655602595806	1.71472282781516e-86
cg13474090	9	92027541	0.541281266658579	0.856795974329107	1.71683795685929e-86
cg10909373	12	131622284	0.392879458935826	0.750992359338311	1.81557077101905e-86
cg19921577	7	98704488	0.482541249466288	0.83357372515716	1.82719034086426e-86
cg25064551	4	41979629	0.365560598020007	0.745198714569238	1.93970756076737e-86
cg19300195	12	6162821	0.482093186727476	0.805142290787646	2.2276455941348e-86
cg07128654	17	11054517	0.580863297192493	0.898749287307327	2.26019692761199e-86
cg20498033	6	31833291	0.613016322785483	0.867047498049939	2.27318680281464e-86
cg03816625	16	12192430	0.804344708705086	0.969931554047621	2.52436705714159e-86
cg02436616	16	87219779	0.348593441231842	0.71318230963203	2.53053577946911e-86
cg22290782	17	48608794	0.413308159418162	0.800133000220106	2.59452285643329e-86
cg21976603	20	61516759	0.660020859585452	0.856013823483789	2.62029330827353e-86
cg27150476	4	1844878	0.403915898974018	0.748553246208838	2.6222938293059e-86
cg18166376	3	71180064	0.53685417912013	0.157921513555969	2.68032224694228e-86
cg04852972	1	1897728	0.324309795855617	0.651034317375427	2.92716232808211e-86
cg09493406	7	91765513	0.667902366592377	0.87526554733788	2.99907697853235e-86
cg10440939	17	27493798	0.766502009101217	0.970130979396439	3.26764658499003e-86
cg20545775	11	85538052	0.703128441355543	0.896290942482821	3.27212513339836e-86
cg14131555	13	113977481	0.775908519395139	0.91887190753716	3.64477164716741e-86
cg22822048	7	1587328	0.82441693593796	0.967078306863721	3.66281218978826e-86
cg10814153	19	474973	0.248611187224642	0.491370966985417	3.78384665401005e-86
cg01797106	12	129431954	0.486407122691104	0.778966565488213	3.80495224691051e-86
cg13039539	7	70038627	0.572633506344567	0.88795671350104	3.87591260825211e-86
cg24119469	4	1625181	0.516940414101012	0.764762575377551	4.71069212764925e-86
cg06551540	12	45617878	0.523015749172086	0.854749995981159	4.79637669093731e-86
cg06845268	2	69615301	0.567830527634005	0.826926753714535	5.05184224937932e-86
cg27050730	16	88968896	0.546659932646046	0.78194718941418	5.50921554510335e-86
cg14778235	10	102589102	0.558960185093501	0.0701823533719469	6.25077007636057e-86
cg06993367	16	982031	0.487500321157147	0.883939443714366	6.7869173047514e-86
cg17885481	4	48906863	0.653682249779382	0.859071075173306	8.16481116408419e-86
cg05390927	17	78033102	0.645045091631588	0.84143293878992	8.59094035303875e-86
cg04949429	10	126290192	0.568015615756875	0.826079529832927	1.0160388154834e-85
cg21488093	2	178973092	0.720703756114228	0.922021033358895	1.03131049218004e-85
cg16451475	7	5293120	0.421488206861834	0.825731136155211	1.0664203582508e-85
cg08050967	2	3464931	0.584152011395229	0.860094676992454	1.09150696768424e-85
cg10747192	11	63784063	0.828817889109539	0.977473795403366	1.20159231284955e-85
cg26975193	7	158824399	0.710315856538931	0.888575540220075	1.22634621972715e-85
cg14847818	3	114328840	0.701900033160579	0.884151593646666	1.31803933084435e-85
cg20911625	3	14689140	0.620438346304176	0.850121510838955	1.37322880007524e-85
cg24805559	12	115786178	0.641166297045235	0.855086121261265	1.45847894172782e-85
cg11067714	5	139492230	0.413085587953892	0.703381355193027	1.53463257237758e-85
cg21708867	13	114138225	0.491211998190788	0.838391766822575	1.65785883482407e-85
cg08434692	17	73086066	0.599398433940723	0.870587376793216	1.83148793165368e-85
cg16459735	10	134999791	0.507591436956478	0.905109247058172	2.40955119214092e-85
cg01814898	1	110530427	0.77332451222353	0.904426008514941	2.77385533910361e-85
cg25247976	10	129239566	0.248764839869362	0.659286393861333	2.87787048690713e-85
cg04099808	4	38115022	0.715235137120523	0.880590538763142	2.97910634782491e-85
cg06500074	6	14844874	0.51142723233346	0.832727662875791	3.00511703935797e-85
cg00820740	10	60274755	0.448956880202541	0.86316501986225	3.12449010359041e-85
cg05417409	10	133929429	0.428788797504315	0.791912346277561	3.51894827635862e-85
cg00370962	3	17199496	0.312358252756048	0.756777948884462	3.88043558114086e-85
cg04592706	1	94586592	0.716402386571887	0.908836417332018	3.93418882400202e-85
cg18450832	5	37250092	0.477417943394945	0.81965629566738	4.13025432094997e-85
cg24629438	3	32890738	0.623058811764893	0.898260664475195	4.71606834293148e-85
cg22911831	19	12837350	0.716022138181904	0.894304571843898	4.81132930318536e-85
cg08914150	11	70256556	0.633352347443419	0.864166687818209	5.07603569666163e-85
cg05184882	17	55509593	0.731042961066878	0.900658769785145	5.15850452731671e-85
cg02949067	20	17463831	0.453502673385632	0.713655857912274	5.41862476806046e-85
cg03954999	15	25923910	0.464462418077777	0.841604001119415	5.72104748709312e-85
cg18720828	18	55862058	0.654630953262543	0.843701797520223	5.85444929903503e-85
cg26019584	19	1302689	0.32596985858046	0.719703177279549	6.15980664361787e-85
cg20983426	13	113598213	0.271336312264603	0.0595364571888919	6.29852218402265e-85
cg18226525	14	99849390	0.618232522914113	0.866088725371416	7.1160345975553e-85
cg12498326	12	130599682	0.527741758104068	0.797253424597782	7.18461321726111e-85
cg07227301	7	152619640	0.697700883477599	0.882629038356742	7.26536560701586e-85
cg00683329	18	77545136	0.398580480671369	0.798541197082119	7.29674263807988e-85
cg03036997	20	18565843	0.666418296795111	0.853884272346391	7.5020801274094e-85
cg03004860	16	85684468	0.598744227229153	0.936356801888938	7.73120718208218e-85
cg01019246	16	56400961	0.70887423001053	0.881890507171433	8.07517414935631e-85
cg20168823	18	34916738	0.811158153703977	0.975680099953918	8.12403848164256e-85
cg13662225	2	73308876	0.686768215689662	0.901195008565775	1.01120919756882e-84
cg19715167	10	97785444	0.617111747271685	0.861868248055337	1.01768389523127e-84
cg03391568	3	46918266	0.28406052035283	0.627946056900985	1.03305428889778e-84
cg12764620	1	2025796	0.725269615616941	0.895953821131885	1.05602857880919e-84
cg17403881	1	2847164	0.505612522736988	0.889670164984965	1.11128077883686e-84
cg00298796	8	107670358	0.139717650376089	0.0421885684281498	1.27693560395636e-84
cg11856002	10	105215188	0.543466152366719	0.790188731826046	1.33983038090464e-84
cg10473158	7	130130122	0.268250492461775	0.723807577970583	1.4463140380996e-84
cg13445251	19	56156542	0.552874223317613	0.815551411457334	1.50332753986176e-84
cg23884423	11	80527133	0.239705194735789	0.664612884926739	1.60437711892429e-84
cg09438466	7	5161246	0.520666993240181	0.792119059401296	1.66222044864463e-84
cg07831164	16	10836225	0.670568060571519	0.86702733044492	1.68903545940897e-84
cg20510012	11	118477147	0.277963777430694	0.766696742399728	1.75016960086162e-84
cg20805920	1	10533753	0.472126342086983	0.715275289114564	1.75859650804191e-84
cg08644678	4	17711202	0.492228577107855	0.834164491532241	1.85707554783863e-84
cg06824157	5	14457501	0.3972954134305	0.782094423991054	1.95155236885922e-84
cg21743597	5	475205	0.342648952785184	0.14353367082872	2.04065632688724e-84
cg18712919	2	28112170	0.395702941433094	0.780210055952614	2.13931678101245e-84
cg25835019	7	47579243	0.439777624965376	0.765693166624412	2.35558389941336e-84
cg07413147	9	36882142	0.3957389589177	0.767731504854485	2.45895647779247e-84
cg04600253	16	50897243	0.778128472162167	0.87188556881419	2.50527129241017e-84
cg06790581	12	94077144	0.59069648869297	0.814750750276512	2.57671311542509e-84
cg18242368	6	32036954	0.712045866548658	0.876520815514826	2.62572127308254e-84
cg03403640	10	132954348	0.220256218030038	0.719585815507917	2.63391294442708e-84
cg20703790	7	154708774	0.477495010290199	0.843408510706403	3.04558024874752e-84
cg25977879	12	133085193	0.597417209766186	0.866042348071352	3.15236942768526e-84
cg17449851	5	66300406	0.251460634957626	0.0471488476066179	3.24130837285868e-84
cg17212289	8	107669906	0.158955854368019	0.0751548934142429	3.25418465955568e-84
cg21836903	3	71180071	0.605820060996554	0.185714864460378	3.29128260060358e-84
cg24136671	14	104834425	0.269934403923693	0.705463702020421	4.06921318644051e-84
cg26807095	6	1833916	0.244518103482792	0.688775747809117	4.11932304569329e-84
cg15829467	14	65637286	0.268670480526559	0.672848177400639	4.48310801426706e-84
cg06531379	1	47911449	0.591961924696653	0.176124129306185	4.74406800871282e-84
cg17347253	7	130130288	0.151986835178752	0.596952644326856	4.76000442312396e-84
cg09786321	2	3654242	0.475873507986286	0.720519100147026	6.07377681956343e-84
cg18043882	17	11054234	0.460707976978662	0.856903891741894	6.10011156952202e-84
cg05787378	13	113333851	0.682351601819306	0.828870677536502	6.25664504275672e-84
cg15333551	3	24647281	0.724754527455995	0.894085672195098	6.39206921621963e-84
cg25916404	2	242170007	0.51341359936113	0.764620990495618	6.43116760333115e-84
cg15062725	19	3831364	0.471036690379407	0.715597639535205	6.4407904592292e-84
cg13267140	10	21691455	0.578384552561969	0.814080985687088	6.95768885634043e-84
cg24340572	15	69887053	0.541989006015337	0.192937846003697	7.14041914765674e-84
cg01793704	7	130126024	0.472439392597956	0.120330744443341	7.58903904786243e-84
cg07591442	2	69615105	0.489984014457773	0.889904353223846	8.19347598243291e-84
cg27028202	6	166100316	0.619190430288547	0.90486630129707	8.76674941693682e-84
cg25673593	17	37778125	0.360636772568435	0.741723057699968	9.11806036779533e-84
cg15906055	8	11195919	0.543092075512235	0.751344763922071	9.56870557899109e-84
cg14819088	5	176811305	0.519060579508544	0.807892210972214	9.68281508436204e-84
cg25291980	2	203484333	0.745192248467039	0.902640001623869	9.74030219973178e-84
cg21253952	8	143662999	0.502818191928142	0.811646993268145	1.01590537989865e-83
cg23043611	15	93139145	0.358490085252759	0.781877917421952	1.04877468752328e-83
cg03961510	10	2978438	0.463948338069585	0.869112452593449	1.10153123581977e-83
cg01624004	7	150745494	0.512976626000905	0.766316621293752	1.10384232111981e-83
cg17896243	8	26123625	0.679910519498669	0.206114602919318	1.11366339017992e-83
cg11413496	15	29088846	0.655888953361199	0.945493231586146	1.16594431081638e-83
cg21995652	17	77351122	0.294367412222261	0.703719986416969	1.28814805330829e-83
cg01948047	22	19724501	0.425326119827082	0.802287415080909	1.56135796650009e-83
cg04342259	2	114736966	0.479323446020343	0.753711129972967	1.59691266622314e-83
cg05771459	1	144994318	0.479903895940196	0.785044263618114	1.69918776559609e-83
cg02332015	14	104834292	0.430135093488527	0.814358231470462	1.93080657933362e-83
cg09962377	16	522007	0.426909070337613	0.837742553230899	1.93698180787797e-83
cg25011368	1	55317286	0.761303650547348	0.940441484174976	2.04849226234854e-83
cg05068146	1	6507693	0.437791328518869	0.130427973117672	2.16354482713253e-83
cg21535606	1	47911940	0.57531610306669	0.210953169968726	2.21868646277495e-83
cg15943602	18	77309696	0.46185297910593	0.71641783894259	2.34425172032512e-83
cg26187313	6	475429	0.110661606462731	0.734312146007361	2.38664868312527e-83
cg00967885	5	176054480	0.515920282710431	0.762938134577805	2.71711159841546e-83
cg16053005	4	13300500	0.562821885206647	0.908201440489378	2.73389795342067e-83
cg23220343	10	116045930	0.395953379751743	0.671691548916225	2.83443505974702e-83
cg02112681	7	1120141	0.588059918578481	0.932342404499057	3.11051534042535e-83
cg27552378	16	3702776	0.601401630884859	0.892158184839395	3.17042498613327e-83
cg11397541	8	145215694	0.733643630894398	0.867566994946907	3.58928523546375e-83
cg27618318	15	63355027	0.704690683524163	0.875342249463552	3.78520838175624e-83
cg09696706	7	47479511	0.632901885158697	0.786585842401048	3.82727047591503e-83
cg13434772	6	30173342	0.754909834901484	0.87945518710184	4.01476757976354e-83
cg22753508	7	92167684	0.625049896593475	0.835983364173605	4.08555752037456e-83
cg10345724	7	1120465	0.636682271242356	0.921596715839361	4.11266245369895e-83
cg07046546	7	128550967	0.548201862866444	0.77682453745787	4.12092357630731e-83
cg04387924	11	113417579	0.451600207678542	0.765980190678553	4.28536628261253e-83
cg04109067	3	141715967	0.555757382271736	0.827940308304294	4.30417778820839e-83
cg05604819	7	4051431	0.725479998394484	0.884500993898663	4.37404050998944e-83
cg07024996	2	27601540	0.676130498420603	0.948652852185773	4.52446376910805e-83
cg05390144	11	34533464	0.465071425708514	0.793917292796626	4.59692431811212e-83
cg24805681	15	82335638	0.57756337753617	0.873801207684485	4.71837585066282e-83
cg09550945	16	86806068	0.343379323816818	0.655635118003079	4.89611412972774e-83
cg00672214	8	1132883	0.47865875994256	0.852468781170443	5.56121137868579e-83
cg01352090	16	4103533	0.567180247727417	0.201222434214625	5.58942901000466e-83
cg03071124	7	157447178	0.630113736894607	0.83340583016924	5.59860019217756e-83
cg16139202	5	134662788	0.428759969315463	0.887418635884334	5.9870338028239e-83
cg05676441	5	19988800	0.099762571721765	0.456900083410959	6.33591081663065e-83
cg05433111	16	28943232	0.502837071917775	0.782626082918778	6.75122063275121e-83
cg10875499	7	1428900	0.249162149582397	0.788059002300539	7.04826455996408e-83
cg05620113	17	75797102	0.454377930430969	0.852715005087223	7.60602623509524e-83
cg18204273	11	133232927	0.568964167156068	0.881594726130111	7.97872673154626e-83
cg17983632	6	1621930	0.477421700893618	0.876211655166264	8.17194389704732e-83
cg00462107	5	72677230	0.635285480916065	0.236134863160845	8.81435808540744e-83
cg14287788	1	6284844	0.773743422504906	0.93904575487196	9.60145963293209e-83
cg18913872	14	75790256	0.509419276268965	0.762567030309715	9.74110811124528e-83
cg13957457	11	1103876	0.631755865879791	0.933454322052791	9.89089428751099e-83
cg11162839	3	135688971	0.424870916917162	0.793334775091606	9.95170725744967e-83
cg24495052	17	8189468	0.666910221277964	0.830011199378074	1.00505254335696e-82
cg24015814	4	107258035	0.710271756875594	0.880296269201303	1.04893812826697e-82
cg12280664	10	11317787	0.31518836818091	0.885172785444956	1.08008884881575e-82
cg09274658	21	45726274	0.502163713196368	0.743512824063589	1.11412068676954e-82
cg04797294	2	19436221	0.720809513207307	0.904395577589182	1.12651119730878e-82
cg22905292	2	120476096	0.504763267149291	0.853352841678768	1.1688578399752e-82
cg26349299	14	51136505	0.493368241175502	0.798379729726993	1.17553861829508e-82
cg22076311	3	71180052	0.618516011196983	0.17880273723754	1.24623097572119e-82
cg08723956	17	28174981	0.589829754950747	0.834226260045669	1.25226788233605e-82
cg13912824	7	157346224	0.437929760704362	0.771110456609084	1.26190779222563e-82
cg05400498	10	32049926	0.325945984298146	0.630418426869919	1.39982592562586e-82
cg06304587	3	69735547	0.661342597418268	0.87718686404216	1.47138656964668e-82
cg26601431	1	235054899	0.420805553661347	0.878505600752842	1.48870378093687e-82
cg22141235	11	3246160	0.290501976027485	0.708213417805046	1.66053955691693e-82
cg19499998	6	160680213	0.586603822722758	0.891150955615368	1.68133781461306e-82
cg08056061	3	176285796	0.415300123482323	0.819975881197532	1.76817909880735e-82
cg06940688	16	30689463	0.428717335221214	0.773419338611751	1.86530751413009e-82
cg25325592	8	1439535	0.42727819805897	0.777944038088581	1.93309804300741e-82
cg03512808	16	12618220	0.580138119635394	0.846242973191777	1.9395285376627e-82
cg15236448	10	133950769	0.665703562701958	0.82310954270624	1.97799866346669e-82
cg19827023	15	96957617	0.474148649410782	0.147548432681595	2.22954755074705e-82
cg11815980	3	59787974	0.510962020446974	0.86687308969844	2.28227678935931e-82
cg17576979	6	156829046	0.347184493087726	0.729170084235405	2.30638512866549e-82
cg00332802	3	118198779	0.711791975043973	0.920293868127544	2.31829830444746e-82
cg22754866	10	99771121	0.548641416600315	0.861660852785773	2.42915981408055e-82
cg01168115	6	31860644	0.573403484161144	0.743891765614166	2.54897676312857e-82
cg02739593	2	60880222	0.301865193978537	0.739604927412155	2.71444621145421e-82
cg18003518	2	100618438	0.61515551836645	0.918723083137705	2.71841872633659e-82
cg22124775	8	107670759	0.236647166227395	0.0399387320428094	2.72122643832789e-82
cg04421632	19	15618618	0.4492910736716	0.744384454556101	2.73897609742204e-82
cg19521573	8	74226253	0.335002442616337	0.765893551314448	2.89610714740347e-82
cg12800122	1	3162454	0.525792460474594	0.889986044125894	3.00634635704288e-82
cg17832364	10	94847294	0.694925210842009	0.858627055067823	3.2592942495524e-82
cg13026772	11	125098532	0.380837643522312	0.757717164474803	3.30755972278688e-82
cg03273320	17	7225152	0.698366555151772	0.929360670003247	3.32219482963837e-82
cg13468898	7	186661	0.712284420450384	0.957613788383956	3.48116144166278e-82
cg26273310	21	38104779	0.625709018570853	0.912745396065844	3.5693267048168e-82
cg04618171	2	10470465	0.596279721801306	0.859663497083065	4.1440422953253e-82
cg16114798	6	168677396	0.668486977603979	0.899229458686865	4.25602844832747e-82
cg16417374	1	26098310	0.282835051679899	0.753956720494633	4.94192362682581e-82
cg18973238	1	64169293	0.661969204180069	0.846215821610625	5.28731956889877e-82
cg01861019	11	127547963	0.506886999082233	0.848430431337577	5.88797517799967e-82
cg09697697	17	4520441	0.546068580052086	0.866066151491714	5.9818049265162e-82
cg23257502	12	115256052	0.279432173130311	0.697137447705124	6.13758478241003e-82
cg25198340	3	57186283	0.290632483387982	0.743187025997558	6.17826880261202e-82
cg20722637	2	237542662	0.701972137373146	0.944591454071883	6.2091307524516e-82
cg14245791	2	99917669	0.481313760948723	0.796850002909942	6.54604644956496e-82
cg14261395	9	135134239	0.342352266452438	0.638501259095455	6.64215569885419e-82
cg13009869	5	1855899	0.510210324355188	0.738247691348004	7.11414883533991e-82
cg00345344	16	88459714	0.39234388198467	0.705484545627902	7.1145822192011e-82
cg08217716	10	102589250	0.513640919207831	0.079133524901527	7.13920774360971e-82
cg03833141	7	2946319	0.743530742498148	0.884382170377255	7.28843225254373e-82
cg08230177	5	72596822	0.346622263828892	0.123855444611922	7.78555781707975e-82
cg06902235	19	53139159	0.720202770215877	0.907561113965551	8.10835609894785e-82
cg13727626	9	36881908	0.484947992376038	0.758660205692822	9.43055773177524e-82
cg24118495	7	98735915	0.468615565564505	0.782187076823501	9.89547123588976e-82
cg13547712	1	2850512	0.454787136469936	0.905623781522682	1.00123338134822e-81
cg27488648	11	118477034	0.313102162757221	0.684047863708965	1.00230050503365e-81
cg12923994	22	18277981	0.796243373791754	0.955318785459038	1.02072358821034e-81
cg18841122	12	131623340	0.464193170268564	0.746488396875353	1.1554464168159e-81
cg23330212	11	27672697	0.266727577058667	0.697898523579268	1.19490718790368e-81
cg22395050	7	4646837	0.270514312724359	0.666863397492626	1.23151463021573e-81
cg05622124	6	170238514	0.405885323026777	0.726669327439829	1.26476017550089e-81
cg17802552	7	138481308	0.432812063869326	0.725557935728302	1.27733837769273e-81
cg18834544	13	101182535	0.728717269470461	0.909943473064122	1.38649860394902e-81
cg04041000	3	46919066	0.593972623180527	0.911048285311586	1.41345374744642e-81
cg06353655	10	132954294	0.282302907127989	0.620238312276133	1.51720913501766e-81
cg11143131	5	131608246	0.718084256936538	0.946685074574591	1.64915709984552e-81
cg10894205	17	928747	0.875325647081087	0.970713887804186	1.68707673593816e-81
cg09794615	17	78895206	0.696883463937527	0.919177834998011	1.93143656752058e-81
cg08804742	3	11939840	0.707355963549783	0.891847388681055	2.03575245128694e-81
cg04343789	16	523849	0.760902460173683	0.917468207744202	2.43665615614191e-81
cg11687809	1	1962016	0.41226644405004	0.710028941936239	2.47959014460923e-81
cg23237276	14	101827449	0.389214926918985	0.724579177277783	2.60413205526034e-81
cg12919829	20	3149495	0.517597168461575	0.819625807164659	2.62741421989977e-81
cg06040894	6	89830309	0.448531736192569	0.801806518390019	2.711707409496e-81
cg05617980	4	3373405	0.160193804506459	0.734845809673306	2.74370723351604e-81
cg10124548	13	114803738	0.398619449701452	0.840344767903354	2.9946009979638e-81
cg21352837	2	10199417	0.894370900881573	0.966498463774527	3.12355415195188e-81
cg00705156	6	32020479	0.750229152436698	0.907190782627722	3.14685194647313e-81
cg13116071	1	243368706	0.493334095383915	0.808915225842742	3.39923551534667e-81
cg24854175	5	138126560	0.40672321419712	0.753708921813405	3.66420581380587e-81
cg06129617	2	110015249	0.692888328654419	0.886571465091661	4.0287228163188e-81
cg23318764	19	45315721	0.458268254762664	0.723224262331653	4.02976686232005e-81
cg22118297	3	64547310	0.460141427936371	0.838683242494909	4.36715453828019e-81
cg26534812	17	75524155	0.422042399632535	0.746465566649121	4.3789933865692e-81
cg21499949	7	157258777	0.298764495085081	0.680691081633891	4.40355176858502e-81
cg21047761	13	98101235	0.653594657709665	0.880185352904538	4.55216289577344e-81
cg13402298	1	2850682	0.336545683167221	0.801520887936625	5.31653726629131e-81
cg19518426	5	2866779	0.303686815224132	0.724249688417816	6.14095380520807e-81
cg07424889	7	4768247	0.611435585779542	0.873880684652441	6.29335096607905e-81
cg09117405	20	62047039	0.417160099793236	0.671078741676027	7.14213536800638e-81
cg11132661	12	130590671	0.516876413438669	0.865482570770954	8.16039914391329e-81
cg05681076	5	175066987	0.405605321670909	0.17344524570938	8.34197751068773e-81
cg21508713	5	2702510	0.281896530221227	0.636495364127474	8.7215964994755e-81
cg24971227	8	77890638	0.771883247949804	0.898233600744205	9.92364937724963e-81
cg00077877	8	131414474	0.460863330881227	0.782106361966568	1.00101985479474e-80
cg22747076	12	54447873	0.55981885791222	0.0921627028987411	1.15362079960878e-80
cg03048372	12	124929991	0.479375880727656	0.91950762499912	1.2184487064765e-80
cg11149163	5	2387826	0.24731520054421	0.607923170825876	1.29437179133296e-80
cg26573334	12	113669935	0.744735763177856	0.900857882523208	1.31134317577863e-80
cg19698340	17	17846718	0.528973265211877	0.836214550249832	1.33242275727543e-80
cg17911420	10	132977265	0.523652240938663	0.815706000949196	1.44393604016606e-80
cg13110676	7	4843858	0.499358276932119	0.748248259349399	1.54742405527476e-80
cg18040901	12	54357530	0.344677292049433	0.0521761855448695	1.64341182774102e-80
cg15131316	1	18809030	0.662344532313408	0.849849000497078	1.71590829119528e-80
cg20826277	7	130130478	0.244737854568312	0.519449807885426	1.75989807979015e-80
cg10672164	13	98859885	0.271974910259017	0.705211765928838	1.76993303129932e-80
cg05616995	5	141393361	0.548695117823018	0.894993324297787	1.83830910772834e-80
cg18476766	2	240529742	0.190294013421742	0.754557724947975	1.83951935285455e-80
cg10573521	12	121440271	0.612935514728923	0.78812718530238	1.90495196950745e-80
cg17971168	1	90303337	0.628375601251448	0.847708932514491	1.95050011466596e-80
cg21501518	15	99434855	0.820823701803585	0.982381567858917	1.97324695942586e-80
cg06513888	19	1828319	0.656933833051695	0.876834516237049	2.09754732167626e-80
cg06596221	12	131416672	0.361876492438613	0.744082198909398	2.11391330797039e-80
cg14073924	6	170238811	0.461773278329827	0.79082890891932	2.30005249792459e-80
cg07618409	17	55742491	0.363432955710495	0.707167596286403	2.59798010413075e-80
cg10271186	11	70908897	0.543410847389304	0.899292596918803	2.7128251899657e-80
cg23201008	14	99939568	0.530020365072299	0.808325321586837	2.81764117021439e-80
cg15220605	17	80393595	0.715299684841613	0.923050352748662	2.96636302624931e-80
cg16936561	2	73338081	0.394926838765137	0.800817937768331	3.17179059573003e-80
cg20818528	17	4510743	0.708334447737709	0.950795883129587	3.20730621396035e-80
cg21147077	22	28035064	0.483272638386615	0.83723456140895	3.42278850399077e-80
cg27416863	7	1370727	0.278322273835647	0.838285237417654	3.71240204796714e-80
cg04479464	12	130670811	0.41511055273503	0.742234527833976	3.79649563126416e-80
cg12648893	17	78305896	0.631513135280459	0.904480887159874	3.83887490019188e-80
cg13242092	21	46271421	0.371796146480006	0.657804845019014	4.10833335379045e-80
cg13794839	14	103162565	0.678012213671261	0.894905166796925	4.59045977781974e-80
cg08828819	7	95025836	0.364667265880518	0.0564031565326932	4.87660855648252e-80
cg01612366	4	14113465	0.401896927022656	0.114882316840698	5.3096940438769e-80
cg00946491	13	33760517	0.577043771765137	0.821410360847168	5.41764101432911e-80
cg00527805	18	76541071	0.570513048654402	0.868212220714004	5.92730828850223e-80
cg06488505	17	28934075	0.633312378846616	0.858660681216615	6.15761238330886e-80
cg06921011	10	102589467	0.610628749541739	0.214703772444637	7.15961759086394e-80
cg06128521	17	39573085	0.646029471138712	0.859330000751733	7.32763487745959e-80
cg23239874	5	180059096	0.595660258571619	0.851856595684094	7.36104241764464e-80
cg06322218	16	9044663	0.810860615918341	0.947400415385542	7.61022398872031e-80
cg14842237	11	63784102	0.62519869780569	0.921986716412048	7.86214075588371e-80
cg27050818	17	73632612	0.608803512610544	0.834733587433886	7.9480855727155e-80
cg17904129	1	54195800	0.705376521408471	0.902145397131894	8.24118726609229e-80
cg18836934	2	242933596	0.32266099198934	0.720292935761297	8.39598192767871e-80
cg06920946	10	415489	0.631471323851075	0.866273150292241	8.47945902054629e-80
cg22004089	2	11989691	0.642465651746724	0.867800332772296	9.01747759932922e-80
cg07270187	8	700659	0.382368077140906	0.777913542513107	1.03426150262961e-79
cg27025387	16	89352529	0.79005159662162	0.879141968250499	1.10527010867024e-79
cg01716296	4	151133530	0.420667105383733	0.804189827265562	1.13758632276187e-79
cg01400900	15	63137680	0.731997324794205	0.875759717511487	1.2976900268341e-79
cg25566714	19	1371281	0.353404107079462	0.820220620073113	1.36095215495615e-79
cg04570540	13	113383816	0.85722610634822	0.971967580214162	1.53440583841494e-79
cg20432754	10	131214562	0.50723515063283	0.845732775005792	1.56368814662961e-79
cg14681171	8	37309811	0.465446319151147	0.825081057991077	1.72796442983477e-79
cg05333753	14	105902906	0.799219198360971	0.897167178281396	1.73786013303321e-79
cg09896340	8	1440147	0.723344907063071	0.873213414647099	1.77252670613746e-79
cg01961825	8	142310200	0.708009581056132	0.880961204114516	1.7846585422656e-79
cg07493834	2	22114272	0.409343899526853	0.783659265462675	2.25291565596979e-79
cg06865119	16	12072256	0.468825052848725	0.81290743624123	2.339339282681e-79
cg09777416	17	7225013	0.703327182645242	0.920310330493263	2.42616018837146e-79
cg15037541	5	3394498	0.480696779513298	0.869073892016072	2.64718070983329e-79
cg11208967	8	109045692	0.448264116448603	0.763176341448397	2.88649035925741e-79
cg03944501	15	63115986	0.713569106520521	0.909116215947921	2.90965622834033e-79
cg09148417	5	3513521	0.376501525105839	0.818755538880406	3.13477246854875e-79
cg25781210	5	142610141	0.532513997650833	0.864362946878346	3.52162142534039e-79
cg01297180	11	16625289	0.48020847601019	0.776299343102524	3.74654018323106e-79
cg03445310	17	39728478	0.503218367523119	0.804796101625144	3.8711072931973e-79
cg05034973	10	119294332	0.502807501151864	0.171942984688563	4.48076204248924e-79
cg24987745	2	17819167	0.409328570816407	0.755226486146237	4.63536675124873e-79
cg17839324	1	3123500	0.484057725111499	0.758716726417068	4.67208159853642e-79
cg14917395	11	123300849	0.287402705408829	0.0417929237549467	5.15471382674991e-79
cg10708739	17	57465550	0.425186634771307	0.810801761350249	5.22179609740097e-79
cg15700739	12	54427700	0.308842706745416	0.0583169132578753	5.99897082000068e-79
cg05038288	17	41800491	0.517565729528664	0.771312848205177	6.43206129884808e-79
cg21901160	13	48046005	0.604436345155379	0.874751874984412	7.02261535650657e-79
cg03801429	16	87894565	0.646723653239079	0.805301386566496	7.17443902445694e-79
cg07540084	5	2537210	0.472141943935134	0.82844098035425	7.487937564631e-79
cg24180006	14	99893325	0.508262363537192	0.811972605021864	7.56816904459995e-79
cg16355591	16	10346074	0.71903189999194	0.919476665336948	8.03860632977297e-79
cg03847535	3	69812973	0.401336566521956	0.834023748605747	8.7004515014618e-79
cg04819167	7	37532191	0.711496739116115	0.898084558924225	8.72706591430016e-79
cg00978845	7	104752077	0.679514399962359	0.875242802506967	9.19534330101451e-79
cg04635021	16	86489790	0.422308984985178	0.787900685084494	9.97660357850021e-79
cg26577836	6	32036848	0.38983765549604	0.699755133738297	1.00125629518628e-78
cg25000021	2	2735969	0.55933824783486	0.902538150870046	1.00544409503249e-78
cg00557996	11	69945518	0.440428660760648	0.701217623343637	1.02771723426886e-78
cg02950701	10	35656925	0.420698648931221	0.764244597641561	1.08530576755695e-78
cg06615676	2	110015348	0.537923814850596	0.816380171859335	1.24692472288572e-78
cg14392181	12	133121660	0.508892247801594	0.81602140768656	1.27113277928764e-78
cg06957348	17	78172538	0.608991530151693	0.800805030494566	1.44186537572563e-78
cg07554329	8	107669778	0.145874736732246	0.0473279061974769	1.70485725260264e-78
cg17962047	6	167653957	0.729059488347604	0.910458488769277	1.91000903336845e-78
cg07523071	19	41935153	0.445764637575932	0.849820301155061	1.91735688168838e-78
cg23467944	19	35829110	0.638465657412115	0.807815510185645	2.03775522292609e-78
cg03401096	11	123301171	0.400532928697426	0.03706716979541	2.1227616254813e-78
cg16118539	10	23369135	0.411897805851049	0.777404115825536	2.189597005279e-78
cg08528000	1	198224330	0.68028931316882	0.879598261912202	2.22696535504748e-78
cg02954123	7	141695316	0.597671146570129	0.860476760749124	2.39977125479389e-78
cg09713896	3	134090463	0.429994786196683	0.768227674493433	2.46322248249336e-78
cg25899969	17	78817938	0.664679026435804	0.882811826757013	2.47164038915986e-78
cg09473180	2	217403190	0.5373523755288	0.848672547734124	2.55891276967311e-78
cg18595065	5	72597126	0.671122144636082	0.286398518407219	2.71268944532965e-78
cg27219362	7	157259285	0.29107655581085	0.732183750743147	2.87189747136237e-78
cg22891413	5	1407569	0.614864276152074	0.918628363293482	2.88115606937841e-78
cg08761324	10	121357524	0.663809528706822	0.884491296544166	3.25364955049703e-78
cg10814364	16	1011971	0.657354876100787	0.829203267606708	3.38338460293717e-78
cg25516742	13	26503010	0.243503811228409	0.751485242473526	3.38574115372663e-78
cg01927745	5	72677723	0.654146718346271	0.239454250327262	3.57863293972007e-78
cg02443483	17	80531895	0.717947411414559	0.899760064698432	4.14340880910825e-78
cg26529645	1	22612262	0.59986852569972	0.853731955060415	4.61088283011598e-78
cg24407133	7	157258854	0.464232633131735	0.826243610476103	4.80932331221004e-78
cg04834608	16	3706634	0.715811309935465	0.945900124281343	5.1772705353502e-78
cg26943056	5	2169815	0.50764177724225	0.846013387709885	5.23889511417854e-78
cg07497218	7	1002011	0.640465720247442	0.861295064072174	5.27478124888074e-78
cg00937175	21	46850594	0.396621941103116	0.719384406531756	5.53440392195171e-78
cg26250989	1	6333502	0.350594848030822	0.755055476544809	5.88594730180449e-78
cg14025637	8	143208025	0.426681670822801	0.72402971582088	5.96730514683324e-78
cg26224664	14	101693935	0.68357911438207	0.894820349616145	6.30814770895916e-78
cg01101677	2	44313980	0.512014715042683	0.770508248659801	6.69950596712312e-78
cg08237418	19	57739292	0.66183265852506	0.893253166912254	6.84027206041528e-78
cg01102826	4	1623797	0.469823964039526	0.734372464602321	7.00554051972179e-78
cg00650672	3	65764475	0.777182423508795	0.907899213155325	7.45288012022958e-78
cg19104757	7	226563	0.541513118371773	0.892298914150601	7.71444414603255e-78
cg03571393	14	101244373	0.337503948384876	0.756511744024258	7.88129499965632e-78
cg06888406	10	2978514	0.558674535975135	0.800264992119476	8.63476199803494e-78
cg24249695	6	37896180	0.499467647102513	0.805068814854711	8.74713743684727e-78
cg13668495	9	125938041	0.549889722221928	0.839937941066224	9.15403579721689e-78
cg00346300	2	492809	0.36559903702594	0.751745602219176	9.80812209126756e-78
cg09500171	4	42460818	0.607236701816644	0.885494807119137	9.80829659592121e-78
cg03816062	2	100618466	0.630098936831968	0.955817040907797	1.0198881759536e-77
cg03070741	19	2650727	0.58395460226737	0.835654633581117	1.04117410861438e-77
cg01826138	2	181843183	0.667166080001469	0.872611539799585	1.08063965795174e-77
cg16275882	7	1288184	0.518910538341953	0.203455705780845	1.12120887885556e-77
cg01068023	1	761370	0.656822755908743	0.83255050067443	1.36485678783897e-77
cg06119296	10	99349003	0.638413500419424	0.851185168314366	1.39101632580963e-77
cg10662901	17	928723	0.899388545385987	0.971119354458985	1.40406257522016e-77
cg07211516	7	75296079	0.637600546161375	0.914731920628168	1.40741750607559e-77
cg23021076	3	64201741	0.540747814411031	0.837022846600332	1.55734697701415e-77
cg06063519	15	99274532	0.325779726510069	0.741069063013416	1.56522032539584e-77
cg11227872	1	36938145	0.483330473665824	0.771196093744133	1.62636256072377e-77
cg02435043	16	87925570	0.65884353169199	0.834384028915037	1.78670433910543e-77
cg03504042	14	24108151	0.653357572803593	0.84439133421657	1.90843292691684e-77
cg06382167	2	178973065	0.618144561957925	0.907266795266323	1.95980478983049e-77
cg25358903	10	11950051	0.55855859070211	0.763701419401809	1.98525722071298e-77
cg17687282	3	137851111	0.307669562192212	0.697131746944067	2.04275334263322e-77
cg19209911	10	130298657	0.742717627442867	0.905624602227698	2.07214206649343e-77
cg24743310	17	19619905	0.584680045911568	0.762038385726563	2.17811965352486e-77
cg21133540	17	80650253	0.782030098296366	0.953840754091618	2.24683993880612e-77
cg08331754	5	53111959	0.55781720881625	0.817735464288505	2.34560029606995e-77
cg12719233	1	118229681	0.158819409995212	0.676595303359947	2.57477438781682e-77
cg19126169	11	71725590	0.495256051326344	0.905851158163525	2.61377306533066e-77
cg19486070	7	1626153	0.369750349782343	0.839079004713517	2.68217647817886e-77
cg01234248	12	26150045	0.474390712462999	0.7999964417441	2.9581612098687e-77
cg04636269	17	35300868	0.572081715842688	0.215320978379798	3.03439450503258e-77
cg13692416	10	426200	0.461230639472782	0.739628562001523	3.10988764359369e-77
cg03416628	12	54446505	0.537231353726478	0.193277979236117	3.20081673404212e-77
cg10152624	4	1346939	0.701337738540815	0.960443848191056	3.23826027644209e-77
cg16520191	15	69589030	0.486468365372724	0.822512022661953	3.28629518231265e-77
cg11644049	5	179621734	0.552172532953656	0.798715790449363	3.29148326759607e-77
cg05890279	17	6337357	0.600362288446657	0.820409925532349	3.46902128071662e-77
cg26164773	10	121357476	0.48968205877802	0.829084917479618	3.47652241214737e-77
cg17977777	22	25345442	0.561347200356772	0.857350921410415	3.49918931968072e-77
cg17454083	1	211654555	0.65270286745018	0.827082993765199	3.55200223330246e-77
cg10603481	12	132885871	0.370603861664702	0.723704473563812	3.57095743963197e-77
cg19893473	3	177778301	0.283231012258758	0.780628731395657	3.78902283245982e-77
cg22077313	4	6691093	0.702354556436304	0.366945004665924	3.87334592485851e-77
cg27185298	6	30885205	0.364703078653821	0.656741118325645	4.13800194505684e-77
cg10037894	1	172312301	0.400644788103588	0.742972996974882	4.19112694718482e-77
cg25596754	6	32026610	0.604993853167183	0.874084015060749	4.40792629509698e-77
cg20490341	8	144549532	0.605744653119277	0.85764252804428	4.67010546236839e-77
cg02709100	10	118442242	0.52161275254559	0.777150264680151	4.84848522931105e-77
cg10549480	15	92944717	0.454205743876002	0.704051430190413	4.90846810832187e-77
cg20544097	5	534078	0.636645684401346	0.891442628387907	4.93237457617661e-77
cg16329658	7	157258677	0.205748972643311	0.720142785496878	5.11586243627588e-77
cg04644504	15	72405733	0.646998603340997	0.878100159997882	5.23771547367278e-77
cg13767001	13	53383727	0.295010883858306	0.0875035103549301	5.23908587217126e-77
cg20608813	12	120475264	0.492877155391376	0.812875821050104	5.48909308462376e-77
cg13008977	5	168271613	0.514379401513836	0.837357926949256	5.76427642526031e-77
cg16084133	22	28074146	0.386093220738777	0.739397961340515	5.94254533359332e-77
cg04964883	6	1410436	0.502208157026924	0.785516245567722	6.28888745200723e-77
cg03301582	7	95026095	0.469714781965385	0.116515995501483	6.34375094303146e-77
cg00364304	16	79381402	0.328525837843312	0.674567269113098	6.92576462894326e-77
cg00590639	19	10464771	0.747922242869965	0.966198936091733	7.12430367129943e-77
cg08886695	4	3369023	0.726117030174259	0.944410904110032	7.18551996691167e-77
cg09126659	16	70207304	0.602032168088592	0.805207272872596	7.19905515050774e-77
cg18738220	4	115077178	0.368232638736364	0.728960356897625	8.31657209421223e-77
cg18145431	8	98099517	0.795401861737431	0.927929979451516	8.42649445367469e-77
cg03157922	11	108628756	0.787093702624288	0.928039933071243	8.5433385665255e-77
cg08106847	7	157782885	0.428237817906099	0.821131191314318	8.6788424239225e-77
cg07463059	1	158979810	0.491515850521314	0.120677075832771	8.78789407897379e-77
cg20373894	2	62301431	0.591632541309931	0.858846267785776	8.87060945577504e-77
cg15562022	6	31167427	0.690015476734486	0.881266845450888	9.18390044988508e-77
cg21867092	11	120377471	0.593774148210689	0.826407722571334	9.29104502829999e-77
cg07832143	17	77435199	0.245666591914135	0.651817158028097	9.68835787206911e-77
cg19740964	14	105685075	0.720121802596674	0.859805192513409	1.09166808361551e-76
cg11200568	7	226540	0.505578801933749	0.854052925359859	1.17305574310389e-76
cg26542166	6	3618422	0.717678172144507	0.845569858550865	1.17468588166105e-76
cg12691620	1	53152081	0.289426834417908	0.0886023715569344	1.17737802117411e-76
cg03338436	6	30624769	0.701941364482885	0.840970211726968	1.18469268649367e-76
cg25034478	11	130078649	0.824206173628532	0.931905006524326	1.19023182892332e-76
cg21805936	12	116008178	0.379505249364896	0.798934044506977	1.19369924239961e-76
cg05314394	15	96957070	0.681506830617354	0.258838231201169	1.35730475037633e-76
cg06647382	17	48175734	0.667229108203169	0.89021789118889	1.43730232438069e-76
cg08160224	11	62248459	0.232206124437272	0.769521763677565	1.54337829669928e-76
cg06022884	3	135968310	0.732095006450686	0.912164593049999	1.55730742934957e-76
cg00581103	16	1515536	0.710313210034857	0.855161492860126	1.65769199874853e-76
cg03585053	2	240169028	0.401586703376201	0.815049811275418	1.68254683174917e-76
cg25446191	3	170077545	0.508441814695944	0.832432972796977	1.72832194735779e-76
cg27255329	6	51814354	0.360011095896962	0.724226591190808	1.74761550881969e-76
cg23623252	14	59386016	0.373835162901828	0.784509396792434	1.75799989334341e-76
cg05940146	14	76097639	0.219834416886229	0.550540400366196	1.89001744058409e-76
cg09436290	16	89663612	0.364130503703989	0.661803789264094	2.00738187624313e-76
cg23348789	17	28092503	0.687936015815028	0.878404012395253	2.22476722951141e-76
cg09250367	14	101492132	0.455663827734311	0.75067546829534	2.28965885515384e-76
cg05292289	22	49695797	0.454947053981875	0.766088868813628	2.34949304374933e-76
cg06852824	2	231582109	0.742789821536521	0.925258197456867	2.45517700364826e-76
cg21312554	8	142310691	0.430328323298876	0.77598993505614	2.55757956688029e-76
cg06970082	2	15782968	0.690101826710464	0.86892404555461	2.59154939835634e-76
cg07615347	10	60278583	0.386458109497254	0.780980421505941	2.67825479617928e-76
cg04744592	6	88499909	0.560968869665459	0.808342518005102	2.956137997267e-76
cg24136740	10	415418	0.744844731000801	0.950336363871956	3.09841193671451e-76
cg00576279	12	54427293	0.27983873996745	0.0791334339481883	3.16615194149441e-76
cg11161837	1	110010384	0.383883733166027	0.63306530406689	3.18600779593826e-76
cg21216944	9	99107799	0.647609129945203	0.877034426960103	3.31894827552583e-76
cg08632767	15	25923673	0.385490304992709	0.726679841083998	3.39237071490637e-76
cg04223863	2	121678052	0.35853409483395	0.682452147336709	3.48457537285225e-76
cg06164059	11	1217528	0.622503916553463	0.833061740493344	3.57570435293698e-76
cg09392827	15	69841201	0.367218911975625	0.78145750378813	3.71174401518852e-76
cg02148562	8	128766988	0.528916306322301	0.802103173926314	3.81108221577687e-76
cg02408850	17	79793206	0.431726347697012	0.622993603037195	3.9482819273778e-76
cg03898229	16	88133474	0.347285146657659	0.681963756770886	4.13131326059371e-76
cg03554286	3	185497487	0.66845601674172	0.855144728875881	4.21286547045301e-76
cg09553242	5	72597015	0.659431618682219	0.320770503015243	4.38023905407124e-76
cg18992570	5	134662888	0.451923021511449	0.894592751836643	4.38811454202896e-76
cg08464673	2	113470704	0.718919106978606	0.859127849826112	4.40190922431962e-76
cg19374731	1	2279730	0.645337788816646	0.839001316975529	4.42426325605689e-76
cg21713424	7	50535952	0.21384974899091	0.0589782234730701	4.47214591363269e-76
cg17560832	10	130757336	0.472011397581608	0.799364151182056	4.7655698232755e-76
cg24149278	20	49620597	0.4339219569765	0.654154153281223	4.83047962134738e-76
cg14645017	10	132977408	0.267692593654148	0.619178282063414	4.92023859832897e-76
cg23057170	15	31086755	0.431380473427969	0.772528765591606	5.05119876246626e-76
cg25438801	10	671497	0.205505545370359	0.692592185881236	5.30229082010051e-76
cg12379463	4	146727004	0.243888602797811	0.641663344080888	5.30341398346561e-76
cg25326856	7	4860767	0.42773175397265	0.75457726444258	5.35898639772784e-76
cg27651480	7	157853843	0.278484287262628	0.785841188119063	5.91175657325825e-76
cg03358345	12	120222357	0.75780923384871	0.910156003914346	6.09748806913516e-76
cg06736160	19	736164	0.78488756442703	0.963514412338974	6.4986271930518e-76
cg17460204	17	81045863	0.71418619759302	0.880790739416525	7.1157746192781e-76
cg08110688	17	39728454	0.242311662651232	0.671337726334553	7.46738792922258e-76
cg14220722	9	140059545	0.687979948178976	0.85401167041904	8.48428461707311e-76
cg18121565	6	151769891	0.626392581330539	0.823590385915014	9.22477993927903e-76
cg19819280	6	168677488	0.522740363627455	0.848443626636877	9.30367527904354e-76
cg23493018	8	37309823	0.462373072501418	0.833351242390138	1.04930853573528e-75
cg00952814	2	3379965	0.575332820929339	0.867622987278303	1.07348303847066e-75
cg10373779	14	90921475	0.743424380095828	0.865517223834128	1.11222319776674e-75
cg03882634	12	1937968	0.425437736147404	0.76374070941948	1.14956424037028e-75
cg24741158	1	2844168	0.35338117861632	0.658885685858017	1.1532774134762e-75
cg23994511	10	112060477	0.550225767953816	0.863763937987319	1.16310895788314e-75
cg07161625	16	88968683	0.51429669122167	0.784602289057108	1.18850460052984e-75
cg20335293	2	156586057	0.390733610051508	0.749349021697374	1.19111522937016e-75
cg16417876	15	26109261	0.678240401489163	0.877696836189171	1.23560756558307e-75
cg23428192	13	101315400	0.684025365784017	0.868992827695751	1.30355137114175e-75
cg04579809	16	85024144	0.70633981357161	0.865061564522554	1.33281173267902e-75
cg03027241	20	49620453	0.177160539299321	0.571393891690368	1.37874753450745e-75
cg10426234	12	132939776	0.58024098888913	0.940979991422217	1.64510697194736e-75
cg25500948	5	167761378	0.365107393038891	0.732638795284364	1.66479544994045e-75
cg24776343	13	24189786	0.514400465405595	0.855209511836715	1.73353047009695e-75
cg04012053	16	70680631	0.69471483720971	0.935911649571763	1.76288064964593e-75
cg10283844	2	10487314	0.366663337163811	0.827053280992357	1.78155342247618e-75
cg03385272	8	135547992	0.821978260969786	0.929448860554943	1.81742690942007e-75
cg15982595	13	113301180	0.721197672791245	0.900677873585607	1.88772162064658e-75
cg02747280	16	89202817	0.706528862203248	0.921275849829145	1.91468689582886e-75
cg18677278	19	1827752	0.715898607203365	0.894277299568996	1.98281932515107e-75
cg13224427	15	70546741	0.559372478447316	0.839171172738126	1.98991739259312e-75
cg02901431	4	141207852	0.351004035559619	0.752939252051455	2.02419680335075e-75
cg04936632	17	37851022	0.564246226872583	0.792613714408717	2.11580232730752e-75
cg02130894	6	4965241	0.442831460760001	0.802863974606404	2.13104100630126e-75
cg26333618	12	48336655	0.288064611217542	0.620608319790241	2.20505533288952e-75
cg24998791	8	10454100	0.525326795281297	0.780340730084879	2.22841972519096e-75
cg01885839	5	111017556	0.584313049405376	0.882375100476192	2.41083966763661e-75
cg09684588	5	4207758	0.424771866707104	0.732091466393127	2.43546234917506e-75
cg03149770	19	12865711	0.619679986229274	0.839049482701919	2.61203422456819e-75
cg17865602	6	144328482	0.259273786583677	0.519727028182627	2.62057541228227e-75
cg21842959	2	3260677	0.556611501123718	0.833879039980079	2.6362233677843e-75
cg14708893	7	36124863	0.399330734400905	0.849941391312416	2.69568995997132e-75
cg10963426	8	142310734	0.727113915832186	0.906515401964481	2.75626997097525e-75
cg10761085	2	3313527	0.571630632536008	0.835354139091046	2.8190970953317e-75
cg03726525	16	70207297	0.429954887984318	0.669070647343011	2.82555247985476e-75
cg10219816	1	2427655	0.733037778724495	0.940264232016222	3.39400588914968e-75
cg25425089	10	131214209	0.641385555594541	0.846539702443795	3.42787240165762e-75
cg00969153	22	31884264	0.543887378581645	0.852713317603487	3.86385355332205e-75
cg14709826	2	151267707	0.358313534545823	0.783947683787838	4.03768437123318e-75
cg05661149	5	34673551	0.482620804514643	0.790461272831135	4.05120744935673e-75
cg05486616	7	155834083	0.427949407325568	0.681402263861824	4.36759813271259e-75
cg17890691	1	240655701	0.695012846722883	0.910208432903266	4.44887916722832e-75
cg17315873	14	83226240	0.593533596853779	0.872500602545006	4.56377420527137e-75
cg04308346	16	89203063	0.505526889654808	0.70790394574196	4.6089568797985e-75
cg24047905	17	41401135	0.4093176353051	0.656887148115349	5.25975451947141e-75
cg04164048	16	70680498	0.587685161460176	0.826492603076333	5.52530506673083e-75
cg23270529	1	243584668	0.404381460313404	0.767509714504027	5.53724017152056e-75
cg23677911	1	230256394	0.581756145330262	0.852987421631293	5.60815325468257e-75
cg22242345	17	81011013	0.6673547105499	0.866985727802566	5.63002074362855e-75
cg22449698	2	85896539	0.809877949067355	0.900447379990938	6.01878151742561e-75
cg25828185	12	54455656	0.829071994573778	0.518329373181514	6.07629660857348e-75
cg07453407	19	46404031	0.708683237234926	0.867253447895306	6.28133812320986e-75
cg15287895	7	67319424	0.327796117154265	0.804976765186875	6.39257789541628e-75
cg12489915	17	49194795	0.58576893321045	0.860955802529529	6.55038143875375e-75
cg09790523	17	78895064	0.755176860124943	0.912963559549828	6.77845699777583e-75
cg18027207	5	34710183	0.337128653606196	0.751148716905863	6.93851677309309e-75
cg09855212	11	85427572	0.540512615936987	0.837549257441649	7.05795854355457e-75
cg07117087	16	85537336	0.726804769588343	0.893272134175515	8.08043088834304e-75
cg16518145	10	29164942	0.438009984401085	0.847043845523464	8.44863327994037e-75
cg27525020	16	49802162	0.67214057627462	0.917782492649748	8.61114993808671e-75
cg01153620	19	1828388	0.651395846601201	0.844624919877196	8.6623034856625e-75
cg18931629	21	47287357	0.636042702364188	0.897475711051918	8.77915500487624e-75
cg16245035	1	10684392	0.79758198610471	0.973201692012008	9.19795238737309e-75
cg26211634	5	139558579	0.523289833406649	0.857836828887737	9.43615654302439e-75
cg21291321	7	101566940	0.391585656716443	0.762980710570607	9.50755726787914e-75
cg25175887	12	3274880	0.68940303407074	0.920143260889323	9.71374502943937e-75
cg07572773	17	39472015	0.261722987522912	0.656920555127553	1.01070104528618e-74
cg14914532	12	1947412	0.536690041721115	0.735658261208591	1.02162207995699e-74
cg06524377	15	99971329	0.5049228808603	0.751794899791312	1.03347426181813e-74
cg23104439	14	54412780	0.613253496911616	0.823988512036095	1.04581133557091e-74
cg02922817	14	104623613	0.487852993362073	0.827180117857908	1.1579157343637e-74
cg17812431	16	20364284	0.48273239805943	0.835377554771224	1.17670982918017e-74
cg06236276	6	160680078	0.441939265961798	0.700885464779505	1.2218183009432e-74
cg19615711	2	238360201	0.556052609209057	0.842365661260472	1.29000959883552e-74
cg23281527	1	18809531	0.572011620219282	0.902593080431749	1.34938803222882e-74
cg09059945	7	130126018	0.545821335274753	0.161842478584763	1.390264927879e-74
cg15043605	6	14845043	0.643044451815465	0.868747469067679	1.3986035339295e-74
cg10764440	12	4489221	0.371330112218349	0.684031336739743	1.41770417327069e-74
cg24529500	6	30540984	0.653200780988802	0.848672447385733	1.49357181433349e-74
cg00296779	6	36211096	0.699090792294482	0.882308588421319	1.49872997672393e-74
cg12007362	2	220039014	0.465705474545472	0.757168539703768	1.53335280985012e-74
cg26192815	2	240722597	0.543429065084371	0.863325245848292	1.53779045232662e-74
cg12440350	1	17084335	0.525545428365572	0.741115117795625	1.61384234332817e-74
cg00766220	5	72598865	0.74950773570293	0.340542273831721	1.73903794848389e-74
cg04197239	17	77896725	0.755834981669823	0.902122638108894	1.79096754737987e-74
cg03630790	3	30702018	0.54422489529814	0.843611317068387	1.79828593200519e-74
cg16090330	5	66935090	0.523358884115258	0.76760467465555	1.81957301977231e-74
cg12434898	17	78817642	0.737351882587836	0.909738745619324	1.95190008293013e-74
cg11743671	1	5956021	0.857409013573279	0.960868758132337	1.97801492755284e-74
cg07203767	2	242973721	0.544579251901588	0.799480651506161	2.20042042794246e-74
cg10933959	15	100890907	0.868673418887305	0.391611398939372	2.28478113361508e-74
cg09925572	12	51518419	0.797780196438118	0.920984071162654	2.37960620781861e-74
cg08695253	19	474979	0.231235941458123	0.463494813288425	2.40511230093823e-74
cg26472118	5	72676798	0.556775954574928	0.171905709904115	2.66044473204571e-74
cg06819855	7	5887023	0.438158604264651	0.698604495173607	2.7606032180213e-74
cg24873695	1	3123054	0.621892222592913	0.936432288619184	2.85881955417842e-74
cg01433914	10	111792543	0.484910718970789	0.780758239177694	2.93862278426753e-74
cg07319143	1	110008063	0.22610863566197	0.713031855886023	2.97813854705602e-74
cg27173532	16	84486903	0.458647659416643	0.836862701068263	3.33575233257022e-74
cg09087087	12	1656273	0.438417350085399	0.731721757675109	3.58605200800971e-74
cg23025804	10	29811659	0.225717121039088	0.650486419433291	3.84545709874408e-74
cg12804010	1	114697113	0.28147004227238	0.0403939311460368	3.89417240356426e-74
cg14036821	10	2699314	0.525293534425199	0.88152147681537	4.09700741801256e-74
cg20826345	1	2350197	0.459705105402274	0.796730224176555	4.14385691995168e-74
cg17504641	10	44458167	0.463783814456395	0.805141079442169	4.20343491987919e-74
cg07488920	10	1708773	0.507319234299378	0.82259560573087	4.47018176673397e-74
cg15725733	2	236949415	0.634735841150537	0.917416844034757	4.49478114843446e-74
cg22099441	6	170531660	0.76017019122543	0.93205514531916	4.52731017837731e-74
cg25909885	11	19372012	0.617862875413835	0.891825134204225	4.67547005953778e-74
cg04348273	1	54876235	0.716811577814999	0.892304354306208	4.81995538494337e-74
cg09892121	5	1407319	0.338842477708241	0.642182885222811	5.07300639490251e-74
cg02839029	17	79026206	0.475593459158766	0.741229281619566	5.29482892467098e-74
cg18140479	4	725095	0.737558505713288	0.883599625590228	5.4244224089952e-74
cg00846995	17	46702028	0.407794924128172	0.117150441206524	6.05806608736055e-74
cg14291467	8	51199947	0.441023293617102	0.750059814716175	6.15121987387201e-74
cg10091798	12	46654629	0.562010348991178	0.78570752199419	6.45530292109607e-74
cg07725163	6	72121351	0.32735735775897	0.759327708940518	6.49495642105288e-74
cg06043500	10	104832122	0.755994842806419	0.896837759483102	6.53279448009452e-74
cg24500294	7	157333519	0.508489721370029	0.861192580337381	6.92698069046176e-74
cg20895691	2	23641550	0.488554615541103	0.81779751780379	7.46339110310682e-74
cg15833565	1	44741190	0.345322204806622	0.721737823071189	7.5059268424426e-74
cg02897570	4	1623761	0.603906625034627	0.790932790913202	7.74378271296074e-74
cg04470324	5	132587703	0.680100149013579	0.859216631876054	8.16187147249692e-74
cg23295683	14	81998796	0.412440571997592	0.767966351813757	8.50048211875694e-74
cg10657019	3	13328039	0.645035150064793	0.892105717633465	9.02642711403875e-74
cg04295702	11	100267892	0.682652065619668	0.874567632781341	9.13913228153854e-74
cg19037884	7	150517346	0.373720987662125	0.734931726439701	9.30647270085655e-74
cg12591315	12	10022688	0.662902738947795	0.22666808021167	9.91572770724978e-74
cg15844419	21	46850665	0.384050050979529	0.748370371821697	1.01841416281943e-73
cg09824558	15	44204582	0.681142713577309	0.834651061384267	1.02793372194545e-73
cg22988651	3	15792635	0.414810240624627	0.772772793882584	1.03887960651577e-73
cg24921720	7	32909090	0.753369587611176	0.888041938998437	1.06810067835791e-73
cg10538214	17	78872875	0.60445164569766	0.818402474461066	1.08389608769868e-73
cg24076588	1	18808559	0.390571691506897	0.689052805874539	1.13924417418834e-73
cg16900589	2	238617188	0.712267209673378	0.958900132473491	1.16758728404493e-73
cg19391924	17	77435263	0.2683502766686	0.77151951609322	1.25861327134506e-73
cg23690808	1	10799738	0.439750265939174	0.675846522753662	1.27057420083544e-73
cg16145799	10	131812518	0.668697017371493	0.898661557062273	1.39502143342413e-73
cg01002508	1	245926956	0.76941644215272	0.907868497191992	1.42117797475724e-73
cg08808812	16	81580500	0.415098957070322	0.813703868069257	1.58703753297888e-73
cg12439773	11	62752119	0.469406501457388	0.65494511229098	1.67656584950692e-73
cg06622735	5	473452	0.165006054131335	0.031444405178094	1.70003423339405e-73
cg10121823	8	141480481	0.65587026580996	0.889654892784586	1.99426703559689e-73
cg15066033	11	112215494	0.725467246882161	0.895624159042925	2.13866959040989e-73
cg18009575	2	168803242	0.342851557336716	0.762568500429236	2.17040675912271e-73
cg14687785	10	119652942	0.582006318645854	0.202826923073332	2.27443136842625e-73
cg15061330	10	115580593	0.453575603301608	0.760653875482626	2.33468393276736e-73
cg00355909	16	66638320	0.334764785542377	0.0412368124918245	2.3432676494409e-73
cg13968557	11	977965	0.642825746067138	0.842332271532677	2.45904886743982e-73
cg08041408	7	157690609	0.3409824315011	0.837541898649564	2.50079817417957e-73
cg16990083	1	1606557	0.688119667173681	0.953585024697791	2.56421591197171e-73
cg00682367	20	48963280	0.502162634411745	0.18083617143901	2.59631368949257e-73
cg11772013	6	34512253	0.657332058383655	0.774919609750039	2.61193549456541e-73
cg04738877	14	88459963	0.551456150584971	0.791766859752357	2.77687024923004e-73
cg17376631	7	129984051	0.690334676746279	0.865959284752399	3.01599196324086e-73
cg07378778	16	11876524	0.375370206253288	0.739441683012021	3.2346363471356e-73
cg17039428	12	115190758	0.531297784118711	0.800909017407975	3.24385316282832e-73
cg10407177	18	34916713	0.610776108723113	0.843014484813078	3.36481049910102e-73
cg15513657	14	101244606	0.576199548974163	0.841288220271026	3.56338785495504e-73
cg13332143	19	942270	0.597853390144309	0.833868064234319	3.58617621690278e-73
cg19816125	7	612781	0.461320497442779	0.802633963110624	3.68154458110474e-73
cg05705140	2	242945114	0.430029251112783	0.753816143920133	3.72133149719024e-73
cg19249516	4	156667493	0.35910740149873	0.738233823411515	3.96285730873331e-73
cg26002474	20	55669412	0.48278815043125	0.687656839956523	4.10181794543681e-73
cg11795854	5	72598965	0.498739049656791	0.0837108093510609	4.3953521128702e-73
cg23700278	4	3746874	0.486871276528397	0.165315639429673	4.52485327405407e-73
cg16624405	10	133607033	0.507823314530691	0.865167291418398	4.61136243647003e-73
cg00997998	14	65150074	0.447448240085858	0.792626684137707	5.0886933759176e-73
cg03730941	11	122753049	0.692659279421248	0.925323711804196	5.1210161718427e-73
cg07694400	11	57308986	0.46534801991387	0.778109179687942	5.15606419744212e-73
cg26415437	14	100610071	0.674987041593833	0.853532633313245	5.68256806461075e-73
cg06193838	2	128272540	0.545678661159451	0.73994746356985	5.96929529442317e-73
cg23361103	5	92932120	0.43677168130477	0.158341408298671	6.29297590565898e-73
cg08944086	10	1229080	0.660497578453756	0.905768663129717	6.64753402929146e-73
cg02104700	4	6698168	0.413805688491806	0.166838391797668	6.71678085325905e-73
cg08180229	2	6122814	0.539576195033514	0.898472920938457	7.46509549066533e-73
cg25758195	10	134085595	0.488519121537519	0.82387141718071	7.81405497547794e-73
cg10273615	7	137489165	0.503217839836302	0.795767152972297	7.96789357204764e-73
cg21279840	7	157656367	0.555988665846309	0.839254621742224	8.24466392908495e-73
cg11861448	19	475042	0.419042367074092	0.763383434800733	8.49577325495766e-73
cg23801272	7	158824201	0.532947733336468	0.792319530916917	8.75414426425415e-73
cg09933323	1	214832208	0.307353214572791	0.762457341059253	8.93427613764558e-73
cg01840128	5	1207205	0.585117404327661	0.886079071849004	9.55091871893276e-73
cg18760534	2	2964910	0.389731835432442	0.838649643696724	1.07963879341414e-72
cg03603542	3	192606870	0.465188111965626	0.779533596476299	1.10887896177036e-72
cg04649215	20	62048869	0.542732723143427	0.848580626291814	1.11077189835362e-72
cg01598733	3	121712058	0.754207383963291	0.917449314805848	1.18189722065917e-72
cg21409829	1	2850859	0.599036150476915	0.897769659444871	1.1933583054927e-72
cg26494546	19	474994	0.34174684806746	0.737426162932885	1.26918580286171e-72
cg09730930	5	174135571	0.19564657116509	0.524349290835412	1.3646559126137e-72
cg20853771	17	78441956	0.519885780792324	0.846394805310166	1.49200545201213e-72
cg03132220	2	152890701	0.80078737734107	0.919637754916417	1.51688972250115e-72
cg05088820	2	9375605	0.212321148870271	0.730503183313153	1.57505309317252e-72
cg20096365	14	99828104	0.468432811968368	0.733112147372179	1.57798465010753e-72
cg00243187	11	128746214	0.654474441359299	0.95912341887762	1.61180071270164e-72
cg14742361	8	74505941	0.322324095461154	0.762170448676766	1.62917813268936e-72
cg16710224	16	79381643	0.458684295967667	0.79662190625116	1.70000687035963e-72
cg26294037	2	222683753	0.35938406966993	0.659372154148117	1.7221836527543e-72
cg15233062	12	54447349	0.664213158983475	0.204214032810971	1.83992954618712e-72
cg04729004	7	128550932	0.221913259567942	0.710310634392622	1.88120708979234e-72
cg07225458	11	75066381	0.661680927096595	0.879649774896112	1.90537162062432e-72
cg12495996	10	132239568	0.402938009552112	0.791300549431654	1.93658388660147e-72
cg22620614	11	70794709	0.702630315810731	0.898208750344474	1.93913066912185e-72
cg05813328	8	143755458	0.218605124624523	0.494066038101558	2.03544582277078e-72
cg19771748	12	117132552	0.458269994443042	0.779164333096005	2.13143706697313e-72
cg05670885	10	134361949	0.62684782569951	0.813369448565346	2.15827793178608e-72
cg16754216	2	3826867	0.321287190397894	0.75565273041912	2.17029885978968e-72
cg11911286	2	109177239	0.541874144436232	0.850782765841979	2.21123082299074e-72
cg18108840	10	103009303	0.227561490596316	0.541090178455652	2.29891381119816e-72
cg18809039	5	2702863	0.749575459916109	0.937583892375056	2.3509529693159e-72
cg07340499	7	2208345	0.564100033951474	0.863768098270926	2.48581051921153e-72
cg01233786	13	113498450	0.60818020195988	0.950717203904219	2.90028751467054e-72
cg06661612	21	46847581	0.524667275416882	0.845242956724092	3.00367147841747e-72
cg15306794	11	16998450	0.497219050857458	0.792579772495582	3.09367519264526e-72
cg27032427	11	69587568	0.253320380740669	0.640860766991089	3.21463615708757e-72
cg08260398	1	47912079	0.537110169641828	0.214068584283802	3.30875036127263e-72
cg19793499	7	70096378	0.428465908521008	0.794766556712171	3.31396768021541e-72
cg00290340	15	65625267	0.530384125169257	0.803534594929264	3.39592144241515e-72
cg23346128	3	15319599	0.551512336137616	0.840837081738217	3.52518493548469e-72
cg22640961	19	45316789	0.645519208776474	0.956779380325316	3.61982257364061e-72
cg15625675	5	114957464	0.680915586235055	0.870439790237599	3.64446505458141e-72
cg08857479	12	54369987	0.510759168185722	0.16830841358619	3.87829658881658e-72
cg05475205	5	176305017	0.442272852838593	0.68579290615498	3.91281528213904e-72
cg02421553	16	2645410	0.834476790973723	0.922059482802598	3.94990934529329e-72
cg20550262	12	130599593	0.410672101779042	0.718250624272542	4.07963985937702e-72
cg14163119	9	136581211	0.413951613371737	0.604567819395924	4.08176173409216e-72
cg02968914	19	1955395	0.580425929148124	0.800284019611211	4.08441598501945e-72
cg04713634	16	75283648	0.587709970471339	0.770463643153845	4.09647559659874e-72
cg07960360	14	96128403	0.271276783992574	0.817298381786216	4.10279669513438e-72
cg14313748	9	101498661	0.42514855313762	0.734247514287066	4.11406006512332e-72
cg06595212	7	5293333	0.589294048086853	0.85794949470625	4.15170866390048e-72
cg09158821	17	1508609	0.252073406631855	0.642032745784079	4.20824153231779e-72
cg19896908	11	78306871	0.321746727842208	0.753968108909705	4.38954099187702e-72
cg19511748	5	94220272	0.407821849828381	0.798451170101437	4.69656767115894e-72
cg01604994	2	236867836	0.695033806097877	0.862004507367617	4.72697917609735e-72
cg26133164	7	51544151	0.312495374531327	0.683954378936167	4.77631018615368e-72
cg21021110	4	1625732	0.61821666646616	0.853622116050769	4.81865871277459e-72
cg08215115	10	51039609	0.271308320306205	0.688613276418865	5.33281683531957e-72
cg07103093	17	35297752	0.29088767652433	0.0896397627763024	5.38690609996939e-72
cg13637893	14	101492191	0.52114284317322	0.84785908920683	5.43138976994197e-72
cg03944099	6	108928210	0.442402766351226	0.834945085417189	5.93334048561915e-72
cg25929664	7	220654	0.300274852645425	0.795476444342045	6.10156772563193e-72
cg04945634	17	74434961	0.631896636073215	0.83909758622023	6.20256610862012e-72
cg26214026	12	111926384	0.169873297499478	0.694734593474866	6.31641554135856e-72
cg10496762	16	8941568	0.646368113402434	0.841422645705397	6.67593912869784e-72
cg24001801	7	9057127	0.436019553598723	0.785707849455821	6.79279680196405e-72
cg13935380	9	124646298	0.435888251140407	0.7547188613054	7.01760054796405e-72
cg22842717	12	57939823	0.632098506936116	0.915366168010689	7.18839708509351e-72
cg01244775	2	131675994	0.49429537620999	0.794032666012558	7.1976735130132e-72
cg25104555	10	16562998	0.373542566289238	0.0695336428682215	7.21704370451257e-72
cg05647197	2	10182525	0.349291940060023	0.732087099292271	8.40713465765745e-72
cg25196611	1	64276571	0.455058381802493	0.801489283664876	8.59855994736146e-72
cg04553793	2	25193837	0.369206345119097	0.741135502693714	9.3042231578261e-72
cg07123182	11	2722391	0.382913948576079	0.794419612397398	9.5900022130896e-72
cg20435284	19	1166292	0.701573685346331	0.938908958027248	1.12510603277787e-71
cg12689752	1	156495553	0.703431519498548	0.875978664077844	1.15573011780417e-71
cg05395366	17	78895273	0.723199942591434	0.88602881478559	1.17688581221736e-71
cg26156687	10	102586168	0.528214840497796	0.0762346476096149	1.2459978970643e-71
cg16673446	6	32975925	0.639328161866022	0.846491760616774	1.29560833478552e-71
cg00170242	10	132859649	0.307963887574481	0.640573609333235	1.31101877053429e-71
cg05680196	6	30884915	0.503101479687027	0.864793372513273	1.33519484296638e-71
cg21549437	15	68356131	0.679570745832572	0.852159760105923	1.34678480498764e-71
cg14718836	6	167031273	0.697175448142781	0.924602768637953	1.38271179134299e-71
cg06310690	2	84682096	0.710898407800027	0.812637129887891	1.48925295127628e-71
cg11809342	2	160007430	0.293258896665972	0.766791515057465	1.54158495565226e-71
cg15270150	2	73151966	0.291378817832026	0.12440863999902	1.5672844558811e-71
cg05760765	12	125243098	0.226302391404438	0.744929028489865	1.6828070802509e-71
cg05255095	7	1370661	0.365226702593807	0.754316152246623	1.69461390595671e-71
cg21216547	1	100681010	0.356595788703654	0.801433670174636	1.72498970977085e-71
cg14178352	13	26207317	0.660653192463539	0.855122140810241	1.78137275886924e-71
cg13876604	17	929075	0.554036713678146	0.882269340149041	1.85148243355623e-71
cg26936171	16	87448114	0.677740655642479	0.919444489483229	1.99628186315658e-71
cg06606381	12	133084897	0.599524912438051	0.846202855751321	2.07743341466128e-71
cg02452586	1	233497903	0.370540932032388	0.722304210585329	2.1855766157684e-71
cg23714773	7	808081	0.616575233262488	0.913990688266154	2.20819615141856e-71
cg04200192	3	183749414	0.587170673299697	0.83554478747736	2.26805169972611e-71
cg24865495	11	63912769	0.810022443404478	0.959114495735361	2.27535559778414e-71
cg01122228	4	156823670	0.615664757502559	0.865834058643475	2.29537500825928e-71
cg15986469	4	1192053	0.688282277002335	0.890242277894941	2.40745495296507e-71
cg15135704	1	16202851	0.774139588453278	0.955783935543683	2.42715983555117e-71
cg11422551	1	183812856	0.392285256261902	0.802592364285583	2.43396061474362e-71
cg02702693	12	116808845	0.381213779309605	0.750299451972216	2.58064829437418e-71
[truncated: 483,514 more rows]
