# Supplementary material for: eFORGE: A Tool for Identifying Cell Type-Specific Signal in Epigenomic Data
Source: Cell Rep. 2016 Nov 15;17(8):2137–50. doi: 10.1016/j.celrep.2016.10.059 (PMC5120369; doi:10.1016/j.celrep.2016.10.059)
Supplement: Data S5. Lung tDMPs, Related to Figure 2 [file mmc7.zip]

Archive with 1 entries (1 files):
- celrep3275mmc7_V4.txt
