# Supplementary material for: eFORGE: A Tool for Identifying Cell Type-Specific Signal in Epigenomic Data
Source: Cell Rep. 2016 Nov 15;17(8):2137–50. doi: 10.1016/j.celrep.2016.10.059 (PMC5120369; doi:10.1016/j.celrep.2016.10.059)
Supplement: Data S5. Lung tDMPs, Related to Figure 2 [file mmc7.zip › celrep3275mmc7_V4.txt]

File S5. Lung tDMPs. Related to Figure 2.
CGID	CHR	POS	AVERAGE METHYLATION OF TISSUE OF INTEREST	AVERAGE METHYLATION OF OTHER TISSUES	PVAL
cg08705647	5	132608124	0.613616200634755	0.916323926497087	7.17517201063492e-172
cg18165707	8	142189543	0.557213053826557	0.93682326832862	3.59337040837705e-154
cg21384021	17	79952367	0.691186407244585	0.957876125054056	1.41700770763973e-145
cg09965668	4	1977395	0.645838818202169	0.950467941726649	2.06507138873493e-140
cg07755718	8	8639450	0.687325549482883	0.907565155410125	4.71645834335238e-136
cg03189082	6	40359461	0.566367137099394	0.904381171528937	7.82176951507121e-136
cg13091717	11	75898195	0.671147754189671	0.954620823390448	4.79577330189871e-135
cg06717750	16	667157	0.506929746835797	0.940746245661837	1.21662358241361e-131
cg09687229	13	20688618	0.654254595744217	0.864754336866055	2.06374595926817e-130
cg00143729	15	38363746	0.601212064536567	0.864911509671738	2.07982256292847e-128
cg23246666	2	236672684	0.64661063920114	0.963782605866628	1.31222730280301e-126
cg08310400	7	5262452	0.630540614957754	0.899767712802327	1.69098877248745e-126
cg00458454	10	134499528	0.67452014267961	0.961602671927136	6.2584452197179e-124
cg08012252	3	126465994	0.722401251667462	0.901185312305681	3.00707154295793e-123
cg18109537	8	17655156	0.657517937159641	0.873575316191714	3.94406135742576e-121
cg18953039	10	1031432	0.736135123356943	0.917389472234024	9.18676166258665e-121
cg17215170	2	111874943	0.19365284020695	0.0446514715965625	1.00741481483704e-119
cg21193639	11	2349510	0.725714563356492	0.949240884729022	6.43738071646385e-119
cg20364187	16	3139060	0.692189624780119	0.932514277757409	5.3776905884276e-118
cg17214456	12	102216984	0.582816995369903	0.813080905631966	7.56864906549105e-118
cg06482904	11	61537000	0.641787859849048	0.947912820311431	6.01803575858348e-117
cg09164726	16	86121040	0.567325177440634	0.880458324377857	6.22778257123248e-117
cg14520957	1	154179856	0.715780446375946	0.895042354632849	1.54334848323386e-116
cg24013882	10	134255058	0.733263477404579	0.897678268369258	3.55943333674778e-115
cg21915100	14	74957673	0.615216282788404	0.863514548311906	3.87278067807314e-115
cg06139099	10	134499505	0.693345934524424	0.901844310327882	1.16919475623559e-114
cg20099458	7	5272275	0.581252329251615	0.81752040454995	3.25197646525074e-114
cg21664351	11	19841423	0.6732267024564	0.898136646824001	9.53731628125153e-114
cg00957698	4	121991345	0.436378894468547	0.850987270788664	1.26303018209925e-113
cg02176502	5	158892858	0.686616703286573	0.881089574672583	6.88420620340562e-113
cg10595753	17	80898281	0.763234386760995	0.922988662183228	1.00700473382116e-111
cg03246665	16	84271391	0.692068261684272	0.909867252551262	1.06140290340081e-111
cg16123687	10	12744626	0.651758504868763	0.891923422508272	7.20455155902448e-111
cg08627986	10	46966245	0.707256706288262	0.861696268733087	7.40095683793434e-111
cg14281144	9	38421899	0.584946086426792	0.827182309347812	1.74815173361721e-110
cg21841678	2	86113086	0.739618639549736	0.901564190277757	5.56022209995466e-110
cg16719865	2	234394478	0.536763020642952	0.876227199183708	2.52532452302869e-108
cg03214325	17	1850539	0.553206071871894	0.814870616082855	1.51088814532346e-106
cg25375029	1	244820484	0.791993522386934	0.931902238837369	1.5383333189065e-106
cg12804104	2	45557351	0.554450682991394	0.839313071248283	8.95331483243389e-106
cg06850315	13	24665543	0.494488450084433	0.824605502391722	1.06758925580227e-105
cg09896602	10	81374572	0.658752076232091	0.856225363988369	3.59775231929611e-105
cg24030037	8	27457282	0.796769121979269	0.969239282760862	3.86036604745394e-105
cg07025505	4	185913488	0.769163822805295	0.900253429880469	5.65309634308022e-105
cg15357078	7	151082220	0.659157352005963	0.935617753931144	8.35351719556581e-105
cg12622027	6	167792181	0.60162179245918	0.85399008754682	5.45249748011368e-104
cg10770662	6	46890102	0.603578736071327	0.872108872239861	1.1043984813343e-103
cg14412857	14	64675538	0.76583084476067	0.908617668934495	5.64970628772849e-103
cg26333660	8	28625366	0.508428385296236	0.811995854259262	1.28810034606244e-102
cg08155116	17	79027207	0.583501012667667	0.869360749588245	1.5276734293667e-102
cg08663298	11	34350440	0.513021512569615	0.810087621538518	2.52568497584683e-102
cg17499345	1	86048585	0.620233764081373	0.820649813498496	2.83765963217863e-102
cg04719166	1	166806295	0.695746670062468	0.892806697395295	5.98399432063819e-102
cg07602008	1	86048479	0.674695034690502	0.908347249988804	1.96553187109505e-101
cg05453337	10	106075736	0.843749206466024	0.976617810141809	1.73667940316511e-98
cg22389275	4	3309013	0.740988080070218	0.898658803556311	1.75988603959757e-98
cg06013113	16	678127	0.628163909111588	0.945049181452028	6.45603582773392e-98
cg19942431	8	143460186	0.699767834911026	0.864099303333855	6.63730555014421e-98
cg03984677	7	6307766	0.74615802630593	0.897387509861819	1.15840337420084e-97
cg02368274	5	176692739	0.725815373678467	0.932534927896338	1.65525446804347e-97
cg10189882	8	665934	0.685374275903804	0.87051211342891	2.33069954055183e-97
cg23373850	11	75898132	0.707745688001219	0.966799917336805	5.47426234018268e-97
cg24159214	3	50402751	0.304718282562402	0.0861811093328625	6.09416031796694e-97
cg04636406	12	6993009	0.804619949788786	0.951775682222334	1.37379675863949e-96
cg14769121	7	98722470	0.6032708997135	0.854714955756451	2.38200086024473e-96
cg04368808	7	151082230	0.69445724385502	0.899556152768539	3.35460149154996e-96
cg00795125	7	5409340	0.690256772725994	0.873005007520952	3.38834027713882e-96
cg27392775	1	202924293	0.616931862810307	0.86295795478291	7.30524701632418e-96
cg20804581	2	197575	0.789875228561767	0.96528750989775	8.09248312300745e-96
cg06704466	2	237010257	0.862810663294438	0.973528463824145	9.58467623598087e-96
cg05096099	2	15382078	0.735772878952131	0.883145797674776	5.08504484204448e-95
cg11299371	6	160224288	0.72737110886845	0.899541163418467	7.22672372160312e-95
cg15537990	11	130357030	0.705083620753396	0.865175691848494	7.2717869316435e-95
cg17907628	7	2473529	0.552382678898208	0.925896759032171	2.13597083616208e-94
cg05194509	2	18055774	0.649544996768919	0.863232333011687	5.19412041439658e-94
cg04549287	13	52952319	0.633584940651088	0.847394270011242	3.45037392540748e-93
cg19466037	7	65647940	0.650025522103645	0.868130344628376	4.37688680226059e-93
cg03251302	7	64501077	0.694911687212717	0.920456002400296	4.72316759439363e-93
cg20553577	13	111128071	0.534387103298249	0.90780994357832	1.08015605186624e-92
cg08612271	6	143575123	0.63730994403094	0.895159939962898	2.6009896131389e-92
cg11771198	17	75250402	0.541100985914902	0.812144286807434	1.79755178184024e-91
cg08004045	3	127797258	0.692145835906229	0.814889115382435	2.08653028576169e-91
cg26335530	1	2060642	0.680849751066568	0.83679029338177	2.48822121018399e-91
cg10832655	4	121991576	0.460338914152811	0.802736131586144	3.84294638853728e-91
cg03790047	6	33156236	0.658903488632574	0.891763331255978	1.24620015859614e-90
cg19091719	5	149997515	0.720977406830339	0.906895903734999	1.27578761025994e-90
cg22325958	12	132259908	0.680139121621699	0.871196152998829	1.5436582427278e-90
cg06639874	2	238417703	0.656569317552797	0.84780261660511	1.11110188427201e-89
cg24892139	5	35618383	0.213350096391458	0.0405493389702156	3.14359069724374e-89
cg16353174	2	129543148	0.797813849561769	0.937949744324078	3.47276144279618e-89
cg03650282	17	64451448	0.758319145554084	0.9196602417164	6.4114072683452e-89
cg08713722	1	38942976	0.796807816744336	0.943954542325621	6.79390825284972e-89
cg04377288	6	30899220	0.574204818022196	0.798296114491192	7.04422051361034e-89
cg18156417	19	4099405	0.624325207535074	0.89813734975239	7.28442627423855e-89
cg26541233	4	184941395	0.640616104517342	0.884021147920196	1.11920626844355e-88
cg14994947	1	101448135	0.380244268859872	0.662190179448602	1.23509567857877e-88
cg14092259	1	41220011	0.670685181994004	0.88067814456224	1.53548479958598e-88
cg04128513	5	168310461	0.652249308762235	0.847555515135519	1.97737260660516e-88
cg00409816	1	2037476	0.563045392881632	0.786615987389126	3.22221701989618e-88
cg23578404	11	64198292	0.508382271797613	0.758730892737966	3.5041510220415e-88
cg19372975	2	242212901	0.798368428805655	0.94236051604831	6.63452737972423e-88
cg23201938	5	134451535	0.469553892939118	0.805784103311047	6.7317701723746e-88
cg02592525	13	25740027	0.584695021163088	0.921828303302193	7.32640086485602e-88
cg21005369	13	111128054	0.64796332680126	0.877526867713363	1.10418965011395e-87
cg00810939	1	24463749	0.724599528063999	0.936468679881025	2.97651637971477e-87
cg08718097	1	23668792	0.318777813456169	0.0813148627731844	3.54124283142531e-87
cg10375964	13	112815146	0.591003952539586	0.904950496681728	4.00952210579829e-87
cg08410613	7	26657674	0.772848660267941	0.910592518841955	5.74512060312872e-87
cg16086109	15	45423543	0.723142149296249	0.869798933275132	6.04741753859594e-87
cg06294561	3	141161580	0.277893306726442	0.709626838935308	8.36400932384654e-87
cg14452322	9	132904605	0.553149173035997	0.797502002556566	1.29532872327769e-86
cg09632453	8	28155660	0.675954881315246	0.860905268300127	2.97839400925374e-86
cg00907427	1	23668691	0.350167923950983	0.115849112220691	3.55272691719556e-86
cg11068517	14	24741710	0.609929012530476	0.823262815887283	7.97921899688086e-86
cg20702527	2	240086087	0.6043339242993	0.892160630327711	1.15198292992295e-85
cg13282068	17	73360252	0.75530196024171	0.919865732974997	1.2003629700636e-85
cg01328621	15	68567276	0.676581891447226	0.853253256098743	1.31559150931246e-85
cg25275860	1	196847859	0.398771297042693	0.595708169646526	1.68559719672726e-85
cg17366544	8	145154839	0.748271633380329	0.871699004285437	1.99414479801412e-85
cg06204101	1	2039671	0.566645794063092	0.793058197786448	2.34081423912311e-85
cg08017400	3	141203940	0.725532123673644	0.889911438749106	2.58609527707472e-85
cg11202380	1	33473905	0.654168424849809	0.861088395220165	3.0176576759846e-85
cg07421261	8	134158758	0.697388063010962	0.896547052033038	3.12159619807995e-85
cg21657705	17	61574500	0.820289396360954	0.958618830033717	4.10032635809617e-85
cg13768360	20	61312704	0.634067211058547	0.864525134827747	6.15479560642244e-85
cg20333001	2	242212896	0.775737371065468	0.896126913152732	6.80819755331991e-85
cg17591573	6	33156206	0.723933017709577	0.920589129446037	7.13902508169082e-85
cg09787504	10	3283887	0.741138937059234	0.928121161679608	1.49905107253424e-84
cg06838879	5	149997694	0.552620316298691	0.76042247490069	2.63777528605344e-84
cg25853960	13	34650841	0.63734374430961	0.87707167537913	5.38838176057622e-84
cg01517962	1	3080196	0.649129602847893	0.840547686742863	1.68717709384699e-83
cg25571414	4	25659572	0.583742264672254	0.834064454631395	2.41872303315627e-83
cg19967176	15	67119789	0.639149431910011	0.814912492294643	3.73841687255899e-83
cg05988291	4	77506682	0.627747968935723	0.847856104891345	3.99450352862072e-83
cg05873085	2	237010312	0.817401384471116	0.927585408161408	6.925248459796e-83
cg09325711	7	39662764	0.227291779000066	0.0615518515957491	1.74718695604363e-82
cg02566863	2	85130818	0.765050622058386	0.905624585052123	2.07428216484293e-82
cg01027229	7	86572891	0.726548850320759	0.89204075591306	2.88673969475402e-82
cg16475811	11	69308726	0.607451347731232	0.806572013838807	9.1466538517047e-82
cg27593778	3	182878623	0.609374176370754	0.825527006547314	1.0649939590789e-81
cg12013685	15	63243220	0.534464620853774	0.759020684257883	3.39575599683838e-81
cg20050877	8	17487895	0.391613114544031	0.712947874436917	4.59642406424434e-81
cg26126367	17	28559497	0.668007655228042	0.836034785773337	4.66635736592725e-81
cg20713968	8	1737564	0.47645510903149	0.817873329784536	1.0825720825319e-80
cg08766099	4	734746	0.65961628913025	0.836087980400281	2.13277827601398e-80
cg13877423	7	5521770	0.86210317822845	0.963096569919201	3.65585883525486e-80
cg03796659	2	192109284	0.663963893792817	0.864919652040304	6.80534499396781e-80
cg06734993	19	41946601	0.563787569975472	0.76477543519337	7.47825158724062e-80
cg17470674	5	1702470	0.756599368575026	0.921265173528285	2.26278458589704e-79
cg18179964	4	2933016	0.759813809124577	0.94727285643217	2.44465106122313e-79
cg26524547	1	201820022	0.601159762674592	0.833604475859333	2.73730883993039e-79
cg12641165	1	3051529	0.736781434923752	0.881630930040911	2.83380256810756e-79
cg13975362	6	46890512	0.574697388084463	0.865723788698731	3.44410294602111e-79
cg04867052	16	68253678	0.650595391903876	0.848335140331873	5.26016890599916e-79
cg15703790	1	1993510	0.750510000880341	0.874868189264775	5.28713505052849e-79
cg24211214	2	159762496	0.295247506834966	0.661560469523851	6.28717126264345e-79
cg27381822	6	149304457	0.73516029289433	0.913260126034304	1.35682977756491e-78
cg09596645	3	181897670	0.529145080876564	0.797625494599141	1.46687233569088e-78
cg09099893	4	17516661	0.714341277627321	0.902325283201477	1.64393145397359e-78
cg05631399	11	66481581	0.652492990302513	0.846565744869331	1.9315995727076e-78
cg10187703	2	88823999	0.749720391817448	0.875270023829631	4.04390876851849e-78
cg24933152	2	234372892	0.675372179394719	0.844902072495498	5.97658796611223e-78
cg22495921	2	10535858	0.676482933803147	0.834521137223796	6.01854908297346e-78
cg11932707	17	38366086	0.554257031481526	0.766676559462795	1.56634356278768e-77
cg18259487	7	2473859	0.595667791884792	0.848196216700374	3.04227993749541e-77
cg23498925	13	52952113	0.630163470751838	0.822720897313239	3.2294273921712e-77
cg04471192	12	125197501	0.724976046031884	0.89640810634597	3.48573167942046e-77
cg17212304	2	234394541	0.736237080677473	0.899465440428939	3.93678420249129e-77
cg09640399	3	195479625	0.672415979198142	0.892721004546824	7.12911266070639e-77
cg10459425	2	240405980	0.631088471172594	0.816522925689432	7.75974985393255e-77
cg18659450	10	79212324	0.701010045330206	0.861254650269774	7.93495563788271e-77
cg06867478	7	156783274	0.572196761182894	0.740490190071863	9.18154705860211e-77
cg09520554	2	15830021	0.660992876006876	0.889309973476475	2.55848365202492e-76
cg22297934	17	76421671	0.620385399273933	0.858692218605766	3.2570892833548e-76
cg13976657	13	113350479	0.778004456214541	0.915458029314518	4.18916513361007e-76
cg07399209	3	151769368	0.684392572876577	0.895895638924655	4.83005054458425e-76
cg10743378	10	102028800	0.606263328615385	0.805948367836867	1.16007247173837e-75
cg16560137	14	104565926	0.638720160953976	0.826202713437956	1.79727620868993e-75
cg16177585	2	86254535	0.716349728971196	0.862573611275727	2.43883386336701e-75
cg08327151	13	113435838	0.770116030329677	0.897004195714634	3.66821202305146e-75
cg06780216	16	2374397	0.643505256906423	0.93807298214963	6.7761033901019e-75
cg22691028	12	124823259	0.757558074759832	0.860630890888526	7.3492354861541e-75
cg03991547	13	112815119	0.528522187808126	0.880092885324183	1.80508553402944e-74
cg22995042	10	4093925	0.436226472071243	0.732899182548975	1.95067206940342e-74
cg27027763	16	86120849	0.546112069901465	0.825972297564789	3.68499738943711e-74
cg11630169	10	3283847	0.788939801877913	0.940208189858032	6.85232249462994e-74
cg06762398	15	78372177	0.677683814662909	0.847870094987002	1.10617266268148e-73
cg11824564	17	80970825	0.627473053272207	0.857051810578131	1.47729383353329e-73
cg21606956	1	184211934	0.432105802284166	0.709293429379562	2.07223402380304e-73
cg04207306	9	130638259	0.566900155185196	0.73481813255511	2.56053513056499e-73
cg00832703	3	183254601	0.748698106885947	0.89896595831116	2.96587015859397e-73
cg03031281	6	31941422	0.73649678677997	0.866907180624981	3.11557892512319e-73
cg00327383	8	22019275	0.444337022652734	0.663212017704218	4.24577611234417e-73
cg14928764	20	23064608	0.526195950201883	0.757485314659306	5.42996729500418e-73
cg13301676	5	112506160	0.589708432519688	0.851168684289448	6.10474854945447e-73
cg03137826	1	10720368	0.689609682621566	0.835129876835416	6.8798564906909e-73
cg02084814	5	141722174	0.530625900159682	0.893454758471027	6.9042500391366e-73
cg10424969	16	79027744	0.712348614448461	0.859474817505485	7.80976061644465e-73
cg03054541	11	8128361	0.677455417941774	0.870102074814853	1.18484227145612e-72
cg03558010	6	46890220	0.53275079110746	0.833333783969147	1.4583858320481e-72
cg22246785	12	122021013	0.479766461077345	0.743530175710144	1.47959863263884e-72
cg12670943	22	43006541	0.66350822030839	0.83573923179488	1.63041565529352e-72
cg15491385	3	72537392	0.61478652595822	0.821901023785467	1.76950195137175e-72
cg06787609	11	71101880	0.568688081023526	0.767644228099582	2.05528330505803e-72
cg23222160	14	94605081	0.632694881908134	0.83177078364509	2.2265267836038e-72
cg14972210	10	106340238	0.32551290590964	0.781498706106072	2.3513623588731e-72
cg19125081	2	242219370	0.701008637466225	0.889232763193685	3.12588869905225e-72
cg15126050	5	71441596	0.675112571101311	0.864089631474851	3.20575994319169e-72
cg00930618	18	74088820	0.648862753980011	0.862404679528401	3.4855589923493e-72
cg03980268	15	26147082	0.552466792440343	0.792160343953835	4.60139102020416e-72
cg22770294	4	3308933	0.754102198062594	0.946947613180236	7.2215702816263e-72
cg27096740	4	3617603	0.664697056111896	0.789145928872037	8.55645734516904e-72
cg15579567	3	138952482	0.658370406855616	0.876457520651829	1.08851518493369e-71
cg05798501	7	30492171	0.67237675355957	0.894584361734583	1.14682950386482e-71
cg17061156	4	184941494	0.473485806839292	0.84364811889088	2.16276473547e-71
cg12156838	5	118787579	0.721045758714578	0.887070496554078	3.43504280349965e-71
cg08594695	18	24446444	0.653675928719887	0.891653050097478	3.60720017634764e-71
cg03939897	1	202933154	0.749101193490446	0.887171021168912	4.28795216016109e-71
cg22389121	15	80217380	0.81880835626389	0.913448728701454	7.02050187411911e-71
cg03068843	8	12985953	0.52844211522402	0.746174675013092	7.49126796257103e-71
cg18625270	12	47777775	0.738055747376192	0.871116775889638	9.0639692097083e-71
cg20293609	1	86048540	0.675379771468377	0.942261022352561	9.06936827663291e-71
cg15226029	6	32151731	0.647837937119484	0.780283110031152	1.26575363787977e-70
cg27581644	20	42213729	0.672614370219334	0.886094326770869	2.02082508712127e-70
cg08550435	4	23829879	0.70791232002148	0.880166284840474	2.88792893476011e-70
cg02103895	6	127665881	0.796731832170602	0.90011304586568	3.93653924030597e-70
cg01025720	13	113346439	0.606648881631727	0.825865462595044	4.36365993405406e-70
cg12674903	10	99436795	0.799860102346768	0.921567111986958	4.8197677825612e-70
cg27444290	11	2356831	0.677077548807487	0.935148601936725	5.49771868263616e-70
cg11439308	15	99974332	0.800848669743031	0.944108582926398	5.91303216962681e-70
cg26411409	6	167589878	0.728165933217676	0.889631951303576	6.45602345987393e-70
cg26884027	1	29586418	0.361772729203184	0.0630108052373963	7.54702654828874e-70
cg23473632	6	160417673	0.66624926469104	0.812107962582309	7.77053976617241e-70
cg22115305	5	14004436	0.719268882608126	0.878030598435334	1.44722334210559e-69
cg22876901	2	67751758	0.483785822794078	0.799673896706177	1.92686771475595e-69
cg13473894	10	13771383	0.530688125781736	0.917968171609559	4.37013619784005e-69
cg02938651	6	855390	0.675482562997692	0.861522273307451	4.94641309995247e-69
cg21763873	8	1585876	0.716415198359532	0.833359729904233	5.48835724221904e-69
cg24683255	1	204951031	0.707424224790011	0.896157754781425	5.62845088641288e-69
cg03539970	1	184544165	0.727338746077354	0.889271244152675	7.09632937964686e-69
cg26537568	20	32304371	0.534793867545334	0.760807020710027	7.77990635170341e-69
cg12776902	4	144452479	0.711186542342072	0.870895871924371	1.71923081882781e-68
cg21889054	14	73894532	0.667429718820739	0.869428472965618	1.76616802199615e-68
cg16571836	15	90579809	0.610021443782078	0.83930372329748	2.03902542142618e-68
cg10565512	14	75748252	0.58471044078441	0.835405934070929	2.19786513556805e-68
cg09323768	6	3739913	0.584608583540779	0.852649831549902	2.88224524512255e-68
cg26686927	3	195599256	0.687776669763975	0.791782925318538	3.31035990159821e-68
cg16016063	1	165586560	0.491584906192976	0.735955503875556	3.91132369747314e-68
cg14325779	9	111230512	0.536985580064802	0.811035333876287	4.13016595833609e-68
cg24255269	3	138952528	0.577688452527796	0.81434333632944	5.46371257000466e-68
cg13413792	9	126182794	0.715356120719192	0.95958074029817	5.57282796876569e-68
cg07654202	8	28924133	0.641572690826403	0.839990265844944	5.73344906307711e-68
cg08525713	5	13994787	0.455495733552803	0.725828435470278	6.99464405333315e-68
cg23657694	10	46969291	0.712229425035608	0.839624036562752	9.76138020318743e-68
cg27003682	5	35617945	0.183960502633416	0.0298682336495155	1.41669148713473e-67
cg03782220	12	54985731	0.57437368322355	0.808082501039126	2.32456249518129e-67
cg01349034	10	48660050	0.646393030515217	0.884212597980868	2.48336384578857e-67
cg22874407	1	230992990	0.652355077991678	0.838375149717536	2.77316186001492e-67
cg11014794	10	93999688	0.341457126693369	0.123585692705744	4.44039422582702e-67
cg08162205	3	152109952	0.652776056525215	0.852646330129397	4.90523122882136e-67
cg09817641	11	35845023	0.730431109872414	0.886618159149262	5.78966846056705e-67
cg05115106	17	75250344	0.812572342515482	0.927433659516554	5.9948845272946e-67
cg15958839	2	54843164	0.701376417127934	0.867917557065562	9.50066363861315e-67
cg19586165	17	37814072	0.748498844286629	0.889779682651652	1.06220884457327e-66
cg19815917	7	73553081	0.82724458199698	0.917685921622997	2.10669058728923e-66
cg04939326	11	73278053	0.618937574474862	0.836063083101	2.74867848741451e-66
cg26889437	11	460914	0.614358863611743	0.87810402177051	4.22592756093449e-66
cg00990020	13	113357112	0.786786172308899	0.933185509518959	4.28296280274887e-66
cg08354835	2	234373030	0.707720870893866	0.875451865198038	4.62164241141212e-66
cg16898498	3	187421110	0.525275851878459	0.753430268685757	5.44138497943914e-66
cg26942121	11	8832203	0.243030727005799	0.0636291754309146	5.7127424773983e-66
cg23209302	1	1326152	0.695581964929838	0.840402217545213	5.87059806588837e-66
cg12146447	17	47926239	0.651975282144108	0.828044794187384	6.32394876871908e-66
cg08619385	4	144438035	0.78181051645917	0.917731891079523	6.40593826109265e-66
cg01170486	4	88020856	0.803080254757962	0.890161086467515	1.00444991358128e-65
cg13327384	5	4101090	0.471970919891244	0.798872131502823	1.65416909955158e-65
cg27065979	13	52734134	0.586240646199336	0.803811756187449	1.7685210083753e-65
cg11599887	5	1552064	0.816624996118916	0.968366852333168	1.78279959086935e-65
cg16574333	17	80898443	0.777480813043939	0.927580698311878	2.99704555061633e-65
cg04108438	3	64427959	0.520763127601879	0.711841665604588	3.16062240782939e-65
cg02820901	13	113351484	0.733722431864518	0.909637217304351	6.14892173277446e-65
cg19726363	10	86296500	0.759455692475039	0.893792928815461	6.30766295331192e-65
cg14237148	13	113417122	0.764013990605958	0.906551173550953	7.65981975500522e-65
cg18926450	12	110368234	0.734893654000232	0.885247802690218	8.1636421246666e-65
cg01826093	1	204593784	0.58363304138891	0.76513033077146	8.1976166764807e-65
cg08193681	12	114234200	0.547305146953487	0.820873520063325	1.12345841248248e-64
cg13547767	17	16205608	0.795058582109302	0.906584027881353	1.1757674248775e-64
cg27273946	2	232113244	0.584055304151011	0.886531985679955	1.31393956137071e-64
cg18999185	4	8386198	0.69883333337572	0.929704902042938	1.55404361602342e-64
cg05201145	12	259373	0.608719999019613	0.752129911260284	1.71872108588325e-64
cg00492309	16	2221491	0.762514270942953	0.867554091539241	1.80966880549962e-64
cg26929355	16	69962827	0.611660577666829	0.806117279077549	2.1392792998537e-64
cg27428708	16	54851977	0.440720703282923	0.723242268641834	2.24812786051478e-64
cg14512813	3	187618877	0.639950760029849	0.836613247346372	3.0925560697694e-64
cg15311651	6	31561732	0.760372005988393	0.896186471625755	3.4068646103515e-64
cg26350092	3	15137425	0.846834070559108	0.923315095328525	7.1132407123718e-64
cg18342060	11	10321757	0.64626503753205	0.880776927616594	7.41108911687878e-64
cg05377587	17	80845231	0.672556167433467	0.883828531225241	7.46928908574512e-64
cg10866700	4	1600828	0.733545322705246	0.928077890698291	9.47260596319105e-64
cg25005374	1	25132363	0.435447216286567	0.793627402243122	1.70718046702046e-63
cg09195657	16	2321187	0.734850982531788	0.849353340010213	1.89833842713101e-63
cg04578397	16	56650508	0.512872893653779	0.786892707585859	2.11301643750039e-63
cg01887440	16	11844845	0.833880164496326	0.914986288478696	2.60093874544625e-63
cg00937330	8	77618893	0.554984283108815	0.746170334602509	2.68310546876185e-63
cg23057936	8	119059709	0.64501198284193	0.874168459262203	2.86367835409219e-63
cg17066058	3	32835734	0.72210082832851	0.86078740194054	3.36422020141786e-63
cg11749864	7	156783390	0.825241487350045	0.931369142408793	3.70292829340408e-63
cg02171905	15	67035337	0.727350223180789	0.848369147017464	4.92232534629256e-63
cg11201288	1	70669885	0.782078979905664	0.90545012479182	5.02867717728942e-63
cg07196383	10	90791601	0.728264398376494	0.836703981826783	5.58721126315308e-63
cg26472938	2	238394205	0.751560408262895	0.894073678381123	6.82001319545608e-63
cg09247020	14	56247892	0.649092891437487	0.853147473201917	6.97661489820821e-63
cg16960112	11	64819126	0.781937156675752	0.876892070525839	8.1649042589401e-63
cg03791074	7	1117852	0.720688090509029	0.886327346566371	9.58611898511945e-63
cg14659511	13	99668433	0.423514872657214	0.668325565017882	1.04191215079038e-62
cg02855924	3	50402563	0.306997746949865	0.0885511516065811	1.11855770340256e-62
cg25449930	22	40079505	0.572602214340009	0.773075962028532	1.19481595006602e-62
cg11647420	10	21186217	0.669146704837817	0.86333950989824	1.20542224553085e-62
cg05153345	14	21270575	0.547782849599467	0.822842491744804	1.30114371655771e-62
cg04339790	16	10675656	0.388889944463003	0.627770578573016	1.54293068500522e-62
cg24561266	5	118966450	0.646806156729198	0.856888806535323	1.59832036729633e-62
cg10134204	6	143834261	0.783318532249723	0.895790979640177	1.66708720907168e-62
cg02347105	16	21557425	0.662812765627492	0.901418866450222	2.46361384010192e-62
cg18520696	17	4631822	0.555915419701688	0.800582079630464	2.99162846469375e-62
cg01240385	4	84254417	0.779271494215329	0.877744889725431	3.73657525679375e-62
cg24373865	1	44716226	0.538519157228242	0.716438097992416	4.16080020929886e-62
cg00878374	15	69100205	0.660861032485653	0.848728663156251	4.37188776573861e-62
cg11335179	1	205906409	0.692725610149525	0.865590250526853	4.47118404255454e-62
cg09040005	16	29643426	0.822527185892152	0.905622473088762	5.98561137783081e-62
cg00107916	5	3188066	0.498540925764798	0.853746589289942	6.67367614536544e-62
cg16560824	8	142189535	0.69068988853303	0.961695994192192	6.79957106065524e-62
cg03696603	16	69111974	0.584223082756854	0.821485254478768	1.52675976596581e-61
cg05557291	12	121958763	0.547330318371066	0.851811445179807	1.54174416974045e-61
cg04810656	3	138196760	0.692516056476987	0.862035900287832	1.95622698037831e-61
cg23652484	1	211872653	0.477512803660212	0.691515052734195	2.68140069164686e-61
cg26639809	19	33781782	0.628555227012672	0.874848406543031	2.79318456458663e-61
cg18908419	10	75800004	0.405386211346513	0.722018098992346	3.48165217340507e-61
cg06407441	5	78015816	0.698645666278334	0.857254947474529	3.49663429905071e-61
cg19420101	7	98996656	0.655555623942967	0.818940890709377	4.27389876101336e-61
cg25318785	13	111127601	0.687024317576344	0.90402571015692	4.27918578684312e-61
cg11380072	3	81540527	0.580477324624302	0.819896771133743	4.79211419136044e-61
cg19614643	2	19499118	0.386788420722396	0.711255700633664	5.14016985045083e-61
cg02370222	6	38580256	0.628794514393633	0.837944641929416	5.21088942448889e-61
cg22680073	2	128162581	0.350453200336983	0.64340312901549	5.23801770293636e-61
cg07635249	11	1703424	0.539523778052238	0.791460784493292	7.48937256402249e-61
cg25798605	19	41868887	0.540007803520589	0.80433270889424	9.2027112502187e-61
cg14178856	1	223257541	0.785595666680229	0.920859857637471	9.89873459384534e-61
cg08039576	1	43739856	0.589365970422692	0.810024737441668	1.25298780229828e-60
cg26069037	22	38479240	0.751777632662762	0.924366877184748	1.59912566155294e-60
cg13735704	4	103262782	0.814625764116885	0.913137778219731	1.72719245545138e-60
cg20362308	17	15412141	0.423142943921991	0.637709526094391	1.74224081483135e-60
cg12293095	3	132324571	0.78570550328216	0.89840779025207	1.83202919126574e-60
cg03234072	13	99124270	0.615506004261402	0.869732632989942	1.990133624631e-60
cg17969853	6	108615613	0.730435854568154	0.921654106638424	2.00046495218861e-60
cg09253679	13	27135699	0.54251596929604	0.777464726280482	2.17221377385976e-60
cg15131001	8	12978975	0.563201962292346	0.803856246219732	2.50595813526905e-60
cg12598054	4	7437156	0.43664022799785	0.666587664594199	3.07728069819056e-60
cg21161126	9	113698814	0.464071577071167	0.711738525830624	3.43131744472348e-60
cg08618620	12	52309094	0.621386625728793	0.819210314906371	3.77089514161856e-60
cg00766482	19	6269688	0.750115139538672	0.930858449480038	4.84255064019173e-60
cg01943337	7	35042742	0.774796968392245	0.89941165020391	6.30485064373729e-60
cg10471356	13	113382760	0.84967416783243	0.961646007060431	7.06369427763985e-60
cg03575245	3	194785559	0.580185570480564	0.834424172264076	8.40246202617496e-60
cg15480475	11	8060060	0.61851193131973	0.790632954323158	8.97552022911763e-60
cg14987309	2	236843038	0.635885834231252	0.818325402393185	9.77803871843183e-60
cg18472159	5	3188172	0.586977341176342	0.884641566005144	9.87692211797396e-60
cg12219496	4	85604949	0.701533517476956	0.884392577415914	1.00938079888728e-59
cg03550548	13	97787063	0.643215292115121	0.864989465983817	1.01747483174353e-59
cg07651316	16	3641320	0.600551544676159	0.917843216064883	1.04388747383281e-59
cg00111823	22	38479215	0.802012647271209	0.94292001778593	1.24914492546316e-59
cg25876227	8	102680096	0.572329476239281	0.795878349796735	1.269637218575e-59
cg08206079	4	8386188	0.738217073276092	0.891518446084559	1.28548207270175e-59
cg03989711	17	80970799	0.503651596101008	0.79910559711951	1.38858637786727e-59
cg03453880	2	85049005	0.714806259063049	0.88848860153638	1.48756308271144e-59
cg16638769	16	86185202	0.627598238570681	0.861006694471365	1.51719173580604e-59
cg03300170	2	230709639	0.738516968264895	0.860904373550739	1.62121773213266e-59
cg14304073	14	91691190	0.715303666779923	0.952696005524093	1.85042107543113e-59
cg05937392	2	18736132	0.765459301260194	0.895237248095319	3.20934779244661e-59
cg24344787	11	71418204	0.65665059190327	0.833052421126987	4.11318677144104e-59
cg19132680	12	95449869	0.807668854218195	0.921201777540989	4.44475999682483e-59
cg09954820	4	100357176	0.605192608535677	0.828815084578676	4.51187034654924e-59
cg17843066	1	84761826	0.677539717728393	0.882354226181551	5.02786254480695e-59
cg24846030	6	30884683	0.494764426457323	0.711863601308998	5.106881253398e-59
cg10361167	11	69626349	0.433899589292193	0.691239207091983	5.28254650911308e-59
cg08880875	2	74873273	0.618865343409442	0.859879169459718	5.63005219852412e-59
cg03034880	14	91720696	0.7449290216349	0.874748468682568	5.74437459358336e-59
cg17312277	13	31306018	0.689669899706771	0.905267697178621	6.59332843336979e-59
cg26752613	7	30492160	0.567545988175679	0.833358833389077	7.83064266508179e-59
cg03061612	20	30496009	0.504881600026869	0.739016139405991	7.89931615321516e-59
cg01854803	12	132281827	0.897453148131824	0.965769067310615	9.99671519091302e-59
cg12917253	13	113423096	0.680008900703342	0.926622793194694	1.26638568678051e-58
cg26838345	19	6276831	0.584984449461807	0.825086015788845	1.70937836290276e-58
cg02795976	10	120977007	0.823818885190743	0.916192165234958	1.84095407805342e-58
cg12735333	15	68350548	0.575499635346811	0.784302838626554	1.88911784345074e-58
cg10385395	13	113422556	0.560663104544407	0.806263256409372	1.90154971267642e-58
cg13450265	1	85663719	0.771128234573415	0.904910269473448	2.53689777144321e-58
cg11779239	17	73762276	0.546718225529869	0.764554370329645	2.94280673021487e-58
cg04414095	2	220425951	0.696477491688896	0.838908272821542	3.17477877789041e-58
cg17997976	3	124885459	0.736417850287144	0.87133428038261	3.25819838248058e-58
cg02891522	4	1976232	0.718164525136342	0.90463321710066	3.41323334117651e-58
cg18279341	7	128790642	0.718973665803615	0.87719225940603	3.47404942652858e-58
cg23267171	11	2349553	0.793780014802226	0.910280893715192	3.87487220223877e-58
cg16194715	13	37453926	0.742372452746308	0.870182660640276	4.02104873837832e-58
cg07579123	1	64323322	0.416047390629505	0.702012943215195	4.93153804904851e-58
cg24371954	13	111128102	0.59627551570576	0.857958482591085	5.65148179782434e-58
cg04297093	21	31864374	0.647175951700497	0.833066779575536	5.76636344796324e-58
cg25892296	4	146602213	0.620622106154386	0.826799134759911	6.09042914184839e-58
cg07753939	16	2374515	0.748285075173316	0.958223937973687	7.07781437464795e-58
cg02636004	3	119747339	0.673616152964845	0.861052141797068	8.77860578426391e-58
cg02732509	12	58241200	0.436895076780447	0.24359474295226	1.28174738968614e-57
cg05110837	4	2930306	0.725443580503207	0.856784163454135	1.408639141545e-57
cg24945092	17	11872861	0.783362352141118	0.879391531526472	1.48899939826409e-57
cg07237653	8	28950303	0.682689510514151	0.932580361842753	1.71580640850803e-57
cg25477456	18	32552858	0.648028690767182	0.850600598113659	2.29529584552969e-57
cg25923162	2	234394645	0.675816568440129	0.868005421234302	3.3357712630129e-57
cg09917223	21	46322934	0.65807614562581	0.845660750872508	3.83479493305541e-57
cg00559444	8	22028743	0.813328877964208	0.898227897194883	4.36771954360185e-57
cg00962254	16	678050	0.660267710034111	0.916842802882108	4.55087375919669e-57
cg17760049	7	4774448	0.750372345574689	0.933797243245085	6.07075767234341e-57
cg00212470	1	41301421	0.659954240039472	0.821903402403805	6.2293029952224e-57
cg12613081	12	65181865	0.677777573480523	0.86319180424327	6.85308395851948e-57
cg03148927	3	45558093	0.580465405142053	0.794122645079142	7.77942883245885e-57
cg01198111	7	92032975	0.565560702321717	0.732109657077712	7.98811257982346e-57
cg11407942	1	10569393	0.718657696167696	0.868969009421017	1.12368328764414e-56
cg08258915	6	44304464	0.783541286661911	0.8933781986932	1.19924271594696e-56
cg26739233	11	72724062	0.682567050686785	0.852040167217472	1.22889641101722e-56
cg02806156	12	89728752	0.335724716850877	0.774815028649918	1.26718303269556e-56
cg11408480	13	112838152	0.698689496203765	0.871292255582103	1.35668455093422e-56
cg25769412	3	132077190	0.681895568113281	0.877835492242506	1.41923456422542e-56
cg24533347	3	128725037	0.829517897173144	0.910628485616935	1.44162903019665e-56
cg20301780	17	35128908	0.428117927983471	0.662139709448438	1.71880633933912e-56
cg25427967	18	67624941	0.79886618815267	0.893340504022448	1.81139651882697e-56
cg14854315	12	109246503	0.564662508535387	0.845442613140591	1.97715795004123e-56
cg15251319	3	194836302	0.693449273424035	0.891001160004881	2.20848412381251e-56
cg24035682	12	121958802	0.662090293932209	0.899346853887657	2.66560518639265e-56
cg10089145	11	130030103	0.137508247896466	0.0650804325510004	2.95095935610014e-56
cg19217778	13	113420270	0.722186292041913	0.889026093829755	3.68981188822758e-56
cg19722671	8	1404197	0.655621215589019	0.834022597647011	3.93200819887076e-56
cg18843062	12	132685606	0.709692347548835	0.855901638673032	4.13802033521445e-56
cg03638489	16	86592652	0.638798325704193	0.860178553546185	5.11528680835403e-56
cg10800833	4	57521657	0.352771162763796	0.0779180350587224	5.59453414027859e-56
cg12471171	11	75898203	0.571232922800292	0.866035352329468	5.82747717445654e-56
cg06811607	18	24442671	0.725650379936266	0.87141126746761	6.12712622239571e-56
cg23928512	17	79970192	0.680952311387135	0.824477154427676	7.04602912378966e-56
cg01399319	1	1326204	0.763746306549009	0.875278051713016	7.49116193937111e-56
cg21553216	8	143460691	0.69815596610201	0.85245537321032	9.95723624128908e-56
cg19763471	17	48698761	0.705068625033422	0.877417696934582	1.10060883711208e-55
cg25076980	6	31638016	0.647415358251215	0.806186370141231	1.13770026818514e-55
cg27508586	15	51660650	0.610068787509323	0.840530092701842	1.1836823524483e-55
cg11223196	2	105857809	0.671997395587326	0.842076672662194	1.33955531789544e-55
cg14157917	11	2965816	0.812244000731443	0.923677713211973	1.49282249607598e-55
cg07836663	1	2066167	0.626082561989603	0.842531714222563	1.53644819773668e-55
cg21232704	9	112171844	0.791838550907893	0.892370862665703	1.56837565762412e-55
cg21425003	3	195599105	0.904326515553668	0.969140222690214	1.68121164457877e-55
cg09492252	21	43369331	0.728307461520131	0.848779671376046	1.72202647656848e-55
cg14263345	9	138902595	0.754227616436551	0.894313983783188	1.98344567986601e-55
cg04726250	14	102230231	0.61555329002874	0.810132199198947	2.08537250098692e-55
cg16592897	1	111023201	0.488370460934279	0.760191298125619	2.20056736663406e-55
cg06379876	1	41220106	0.721072439683374	0.941204372435915	2.24939883864056e-55
cg11145643	14	100839818	0.812333975390033	0.905277216330925	2.48655388870784e-55
cg07872947	2	1732172	0.678246142647735	0.844437922752589	2.75559464266499e-55
cg05935833	10	81318306	0.497937012498522	0.665495565118725	2.80282403122294e-55
cg26282299	8	142189729	0.796555361465938	0.904753962914161	2.90075302560441e-55
cg22935533	4	184441284	0.751771535310919	0.871169259390077	3.25730679654256e-55
cg24171689	3	16491130	0.5376493227792	0.729026251719301	3.71625686549821e-55
cg15826437	17	38334186	0.204634604391771	0.0412250553129324	3.79668243566013e-55
cg14416070	12	69501143	0.771061158432049	0.932498332017069	3.92974406569206e-55
cg26076858	6	170249441	0.716363416656788	0.904209288532811	3.99693826993116e-55
cg14423468	8	48175416	0.648209233820951	0.841877478182553	4.0423748302953e-55
cg19348272	7	77044158	0.710071307354031	0.869508007593466	4.08703057409719e-55
cg08908131	10	118706938	0.551084858768288	0.814996518486929	4.46083854675828e-55
cg13586038	9	2044055	0.61141791376347	0.841923132163209	4.99498913045045e-55
cg03275084	10	104617031	0.745686408054916	0.897788302562331	5.16761219646405e-55
cg05894801	6	155850469	0.265352518451572	0.637437196258393	5.21113295792459e-55
cg08106205	1	2062664	0.652168393572205	0.836696981346993	6.18307658409532e-55
cg01950058	7	77044434	0.633415887544206	0.864552463290432	6.46061539266223e-55
cg08633345	10	106340169	0.393551510433055	0.669885617979939	6.80625747174731e-55
cg11825706	1	201552873	0.717313621272311	0.869688762586373	7.70319488723336e-55
cg14240706	2	192777328	0.685509260626905	0.878362573776338	8.69426246479314e-55
cg07893916	2	203155462	0.773870480316787	0.889938964150911	9.27563204931149e-55
cg06769423	4	73920648	0.762113676198413	0.871484333090685	1.0196942372327e-54
cg20279561	13	113356724	0.752877618293281	0.890941839357329	1.186635017357e-54
cg07543830	20	56247611	0.401686014472477	0.726090858362845	1.40876724627623e-54
cg07444414	6	32117377	0.665653724827268	0.831919469553953	1.549608151791e-54
cg00506299	3	16469127	0.520953656179355	0.764415262512955	1.59742730052626e-54
cg03895784	16	88822883	0.713960490348735	0.82708086741822	1.88008751759027e-54
cg13855729	7	5262924	0.589655682925382	0.780671084113458	2.11651177887017e-54
cg25636556	4	3505128	0.671622392131829	0.847400033730447	2.18314168112571e-54
cg15428904	20	57394097	0.669269509028534	0.842744820626051	2.37530203622135e-54
cg26236972	2	237921310	0.150669216750375	0.572227525844078	2.60940258471953e-54
cg09425279	16	31188401	0.600025616242089	0.803645949339446	3.18814040420498e-54
cg26244164	8	12987449	0.32235847605662	0.660632973928797	4.00436111885043e-54
cg24391471	3	44974926	0.775017879950933	0.901015965395754	4.32639569015258e-54
cg10468385	17	61574744	0.806154286856575	0.933926537113565	4.83984957507711e-54
cg09251197	16	30000254	0.748414476539333	0.96044634619677	4.9846313690415e-54
cg04320956	16	69143512	0.721909649985577	0.952918705193622	7.11426211007249e-54
cg03373115	1	64058883	0.131436410704767	0.0629281618052411	7.93383878168678e-54
cg17902290	1	18060406	0.483895868235077	0.713985949885979	1.07238186236978e-53
cg03197939	11	58956717	0.621452841946802	0.826023914626896	1.2162895976673e-53
cg21616405	12	109246512	0.564789581194076	0.813262096262444	1.35289285176376e-53
cg03421440	1	92414520	0.670305895603305	0.894796938136054	1.48819738548837e-53
cg14883605	14	57021828	0.386414553480374	0.712781385235449	1.54871543534647e-53
cg01806590	14	23066421	0.812440222671257	0.915966489302664	1.54941471396161e-53
cg01039401	12	3070406	0.458207564616855	0.71126984261572	1.78119606756572e-53
cg15168450	6	131650733	0.759087165483436	0.889476691962711	1.85565752382706e-53
cg07347256	16	84711616	0.588705657975954	0.764095612446105	1.88349131564408e-53
cg02087931	7	134576290	0.171380154281424	0.0462702039205872	2.00839166655874e-53
cg08869066	19	40872963	0.562185350578329	0.842961924815158	2.18533497261022e-53
cg00549758	20	31642282	0.59529818786085	0.788625492370486	2.19864015134815e-53
cg19657960	10	135030815	0.736523237528049	0.885632264474875	2.38121035485764e-53
cg00009750	2	202730892	0.550520510735255	0.805388328957919	2.60622303424746e-53
cg12124767	7	117299297	0.532839534692306	0.76592081956101	2.60659576374649e-53
cg26127425	2	238382343	0.611146574651891	0.889453190148275	2.69548904444601e-53
cg02366320	16	88967522	0.649150979228322	0.86508438940464	2.97754431618482e-53
cg17282145	1	231005552	0.646043788146877	0.848855897512416	3.33150127900472e-53
cg27437823	17	43360784	0.680930292434065	0.79522145775389	3.93105362245712e-53
cg11732673	3	99782793	0.548754828580651	0.819378013954185	4.39524615642401e-53
cg25669699	3	149144101	0.574909654720635	0.794261505283571	5.17474363543445e-53
cg07523148	4	81955126	0.60123210271106	0.858566204371033	7.00826311921224e-53
cg08808615	5	1552259	0.691444419087726	0.856274107265407	7.08743177469276e-53
cg15275965	15	26030547	0.49020513373894	0.752175710340598	7.78543117690256e-53
cg21211680	2	198530	0.418055970067035	0.68131313042325	9.69378315401775e-53
cg09936919	2	19249137	0.699707578161216	0.875953077275894	1.01610303269475e-52
cg19628333	12	56914766	0.508257934691784	0.806177293149294	1.06028041211002e-52
cg16371080	4	3309069	0.598756471673308	0.846712465077081	1.06125615164337e-52
cg06555661	12	132259779	0.6794406617327	0.872858491191186	1.06907025647591e-52
cg26176665	17	16994978	0.864856552616913	0.938424974313099	1.12044093035185e-52
cg01470599	9	38422794	0.647008815431724	0.835290810068203	1.12962345910434e-52
cg19668476	4	153506267	0.334928329855864	0.668158509346012	1.31622577043997e-52
cg08281469	7	128767280	0.684627265616171	0.917690431325382	1.65358724799606e-52
cg24351262	20	50108579	0.639248075558779	0.821638825640449	1.91170025010677e-52
cg11347903	7	112050578	0.701947024912917	0.858561694914231	2.07015553476701e-52
cg23479191	10	54338992	0.319243925024741	0.581325235977894	2.07890923840032e-52
cg14187229	9	137134853	0.743757476928419	0.905922489389985	2.09242853975058e-52
cg06390077	7	141385142	0.751289829523432	0.891931841953747	2.10172468560369e-52
cg23050971	13	112838022	0.677903760434398	0.827958511178166	2.12867966114607e-52
cg01025095	5	4101132	0.408874485268507	0.796099334318019	2.28098037188413e-52
cg19857461	17	78703048	0.557459610373542	0.831634491256407	2.28158675483447e-52
cg10947764	1	31449882	0.720211977589106	0.869263858049176	2.30581054756559e-52
cg14422315	10	99664004	0.426775459727811	0.646320626051129	2.45912989141524e-52
cg04716478	4	186204634	0.576154755500798	0.806465309200512	2.97660300147457e-52
cg17583844	8	11519208	0.670851707107995	0.873925547361791	3.02817426477407e-52
cg20510988	6	88851522	0.629654594715311	0.821823526394259	3.10587328136625e-52
cg27135936	10	103882855	0.774246485963683	0.87534453127755	3.12743328433379e-52
cg08122234	14	21270850	0.557906732652932	0.838369189928955	3.73085877662442e-52
cg09823288	1	239552128	0.325097647888744	0.677229622662329	3.84136530015485e-52
cg18800235	1	94486895	0.625626426533811	0.882706005014674	4.01279818263093e-52
cg10146216	4	77176869	0.694449509570399	0.893608613598927	4.23329787091433e-52
cg11487526	17	6358928	0.409819384202862	0.106010087832323	5.40156898435761e-52
cg08922090	16	87730600	0.836120224454764	0.974393794380803	5.47236486781361e-52
cg00989160	3	41038496	0.697330216370741	0.805474800833109	5.86145445451496e-52
cg21597754	12	7310839	0.60974306381447	0.762567282519731	6.15508300984087e-52
cg08246405	5	51986780	0.604714549274487	0.840307044441486	6.51591990886719e-52
cg10340904	16	28756008	0.660025817559717	0.858410861006933	6.66856127602935e-52
cg06535102	1	95101861	0.789544294702705	0.906221813982511	7.88589345909988e-52
cg04575699	12	23714914	0.660486480661376	0.843636455853504	8.97135335362837e-52
cg12797609	17	19580634	0.741053816846809	0.861758131384675	9.82873506321347e-52
cg23873415	10	13771465	0.655764344928832	0.931728319468197	9.96588812450928e-52
cg13033070	5	3188312	0.566028236284937	0.866371308879148	1.08698805049449e-51
cg02585745	13	114115018	0.804755383437102	0.905307730701959	1.27064339252173e-51
cg17031631	1	207192387	0.714954865119677	0.877665803159177	1.45319782151623e-51
cg21107103	11	18630052	0.321063152703647	0.640975610909934	1.5231965593486e-51
cg11468635	5	1510088	0.81927204826456	0.900163302414311	1.72358778897386e-51
cg11412527	6	170047483	0.715790673692808	0.852405805495302	2.2295928524188e-51
cg07967632	15	101601131	0.694949775581658	0.895009730339852	2.23243676528254e-51
cg00490349	11	45740105	0.6980892405746	0.864729545497743	2.44208102403234e-51
cg21456212	13	113359836	0.760309258169594	0.899307198348401	2.47004926497817e-51
cg14504291	5	168199864	0.870105996312442	0.936155562147269	2.4783298326921e-51
cg05131940	10	53004308	0.695259423468918	0.388889957602587	2.75865199360582e-51
cg24543759	5	134784137	0.557358070358112	0.735455454053521	3.39940020947517e-51
cg26229618	3	178253651	0.526667127329011	0.737810249357025	3.73749356512906e-51
cg04981208	2	163077401	0.646484037883291	0.798696442668275	3.95179290681167e-51
cg05848640	10	133949917	0.912504964913978	0.970565296396247	4.12486618705771e-51
cg02525916	4	25504895	0.758735216854709	0.870322611565811	4.17929001658024e-51
cg09815356	13	113359631	0.769599811493909	0.885011496053395	5.16774641428776e-51
cg05986853	16	67920209	0.620793337251672	0.811208276416281	5.54973701742301e-51
cg12731773	11	846055	0.443507014101079	0.653557513215634	5.76073262231203e-51
cg12671090	7	77976524	0.59962209679593	0.837781156025857	5.92459972629678e-51
cg22101045	11	47927509	0.449825680592722	0.771235051075794	6.54189601794333e-51
cg09672200	7	1117916	0.829868668589645	0.900509514934204	6.75499088312941e-51
cg00154957	1	109850562	0.617535297083815	0.853424795788028	6.84906768137743e-51
cg04944090	16	85635486	0.770136099850955	0.92472357473552	7.45497281453103e-51
cg05441133	10	48416891	0.54929607278981	0.819896225575293	7.51625893367669e-51
cg25036527	22	36123779	0.378460951310902	0.720228547547303	7.5226620056371e-51
cg10820736	17	80970892	0.618919983795421	0.841497091991212	7.94219891141576e-51
cg05063670	6	166986562	0.542797417081753	0.74194945190152	8.89830986448469e-51
cg00205598	10	134359217	0.865335521573122	0.923912688359725	9.22447100032512e-51
cg09731211	13	113354649	0.814872153524589	0.953253155642663	1.00179609458025e-50
cg24741666	1	3038707	0.532718808971849	0.694739790318346	1.08490519433902e-50
cg20790030	1	3051130	0.559650270323992	0.874618197358965	1.23479376470886e-50
cg27310720	2	220506611	0.860555301087798	0.940031859372301	1.25840155499691e-50
cg06518387	11	76040637	0.631017451498548	0.800306578844934	1.65907439524064e-50
cg05605980	7	90868958	0.536611460144203	0.791632832939963	1.80000861654551e-50
cg25631688	12	93502004	0.634713325695473	0.850985829477658	1.82878416914243e-50
cg05425602	8	135812896	0.609421818274501	0.814217461575889	1.93012642803757e-50
cg11541547	5	81521788	0.64942651291291	0.845367486645411	1.93832557332072e-50
cg05386726	1	48030004	0.725059795214014	0.885760114261589	1.93975924902995e-50
cg05861291	2	207987538	0.56376110525448	0.770967235588195	1.96066902518464e-50
cg01065679	1	222245218	0.79437235267948	0.902773939122259	2.15507757340115e-50
cg01803948	8	77618819	0.602028074922233	0.801782738970503	2.37000064356683e-50
cg11770527	13	113410349	0.73007655201591	0.863746964088132	2.40013961415238e-50
cg19912283	6	30884590	0.680013865421337	0.879901647418068	2.42295150613807e-50
cg19140548	10	105552406	0.781143983842542	0.895012862705957	2.47999551599021e-50
cg26692873	6	25417079	0.632083348208754	0.842161363913746	2.58135479608272e-50
cg19234484	1	242159456	0.692682909036988	0.810575618527117	2.79344583684092e-50
cg13764956	9	6700000	0.704038829289692	0.874518327776517	3.32082121572822e-50
cg08722200	20	55960520	0.790560672698899	0.93621619460222	3.41685643088289e-50
cg16128865	1	19396559	0.653556520467799	0.846333946273115	3.62279952658316e-50
cg24074477	22	17956455	0.320956969710102	0.635162644586615	3.62518611823081e-50
cg16670155	19	18557220	0.850275332517238	0.965770939816779	3.8780213546167e-50
cg08557188	13	113420371	0.74561721086163	0.947324524453236	3.99964255960274e-50
cg19870978	5	137673245	0.329026798967984	0.22350224654288	4.06280247273891e-50
cg04076503	5	35617869	0.0907675912884054	0.0206353405115112	4.43729109589381e-50
cg13692222	14	105683925	0.867096217413836	0.960624907077986	4.52083959346506e-50
cg19856241	4	148233162	0.568467296437395	0.796425051480204	4.71728872196724e-50
cg15242463	12	89729411	0.749266905200695	0.895477550676936	4.91520678471146e-50
cg23958803	11	32919083	0.799699173769237	0.884903914756529	5.54210677865917e-50
cg24942465	7	104580693	0.609806419945327	0.720152765055631	6.16137414514582e-50
cg18836576	6	33677751	0.636413434295118	0.824195049119082	6.33024722121246e-50
cg05527468	11	2349598	0.650593934886916	0.802142672990655	6.44003900760877e-50
cg18832407	14	21271355	0.522731185566715	0.780973851504068	7.57230437431482e-50
cg23077012	22	44724437	0.648275891921202	0.829556873316635	8.09003202583405e-50
cg24206872	17	58502294	0.702055975722621	0.860229884939664	8.29557133333809e-50
cg09043403	6	161648811	0.656506963940619	0.81963364013132	8.60241431947788e-50
cg12097330	17	79050221	0.638608676498482	0.827310525825688	9.78621356480413e-50
cg15957341	11	7275418	0.219693234028332	0.536325111694499	1.02026024476346e-49
cg02699898	13	113424938	0.608529407641354	0.915826133549297	1.10099246755406e-49
cg23105471	12	58241215	0.342944590652399	0.117985362345139	1.22607638667751e-49
cg13718141	9	37926346	0.615931757248332	0.769652685985008	1.25156369462799e-49
cg12643502	1	117151711	0.563765658897246	0.793038351214442	1.2947319458708e-49
cg16449972	16	49861382	0.750936219233295	0.881076484730401	1.30672645465766e-49
cg27111053	3	62524536	0.403687089688079	0.666939625249429	1.75968620265875e-49
cg07180212	17	74557703	0.322994080448087	0.651160811155201	1.77861464005033e-49
cg24163263	13	107335632	0.642402939658085	0.853937915196344	1.79467453715938e-49
cg13056653	4	141538969	0.451172009068232	0.687210205770351	1.79971975457393e-49
cg22276896	19	42946985	0.60318250658567	0.808067279997563	2.04936110496819e-49
cg26934362	5	1519265	0.546054325124631	0.795713212329932	2.07467797422566e-49
cg16622514	5	74772303	0.832285106794458	0.916593319222468	2.10717801082357e-49
cg08039583	12	32258877	0.682073563343767	0.852156370391917	2.26757384444416e-49
cg20239391	20	45030732	0.452390162478581	0.702521639820437	2.29333092629365e-49
cg12656653	10	13771427	0.72780095604583	0.939138712889403	2.57225029463937e-49
cg09705759	4	140555532	0.78591800513746	0.907260802716525	2.71790093188263e-49
cg24185850	14	105789630	0.67835150734426	0.850428634498735	3.16128748405966e-49
cg17830209	17	79006166	0.517365625282215	0.760839279385373	3.42893670986661e-49
cg14365785	13	30054440	0.648319497692559	0.872997294250785	3.76275348327682e-49
cg13990743	1	212108591	0.548525258015568	0.785003448591336	4.4992500291877e-49
cg03685063	4	17516493	0.769477641503181	0.881370869721468	4.94863849679681e-49
cg01933477	5	2223521	0.672068973090526	0.829759152325055	5.60885703412995e-49
cg11013714	3	138128339	0.669063730806211	0.814535725346677	6.32335833062662e-49
cg07996393	6	43792951	0.73688048732864	0.856107172043557	7.02070595137104e-49
cg23296836	8	16870927	0.497092258773829	0.766387593253691	7.09213220105576e-49
cg22908679	14	79746212	0.138713942617775	0.0448434565852633	7.52493167547667e-49
cg01958256	5	71731780	0.721818730345312	0.871556484969221	7.59136194541384e-49
cg03622664	13	21371628	0.601319609352576	0.798639889505915	7.74225703669662e-49
cg14235155	9	124796449	0.646718082666181	0.838258293515879	7.97883236698883e-49
cg20177385	3	125820459	0.456230726660638	0.684530376061081	8.01529166873546e-49
cg25964007	17	9479910	0.22604242319527	0.0711861575059038	8.06255239576206e-49
cg26993466	5	1546899	0.889421805360069	0.964889326723716	8.49382428270547e-49
cg13783786	9	112697363	0.532188356427095	0.735905890085847	1.03954957480026e-48
cg12627726	1	41290409	0.54373372657157	0.774893391454231	1.12447997108994e-48
cg25510687	3	107737037	0.695102850093375	0.868069611876168	1.20813542023284e-48
cg04933208	1	29586414	0.29241809725497	0.0412551765936748	1.25708577577402e-48
cg17423650	1	185218725	0.521657562385038	0.796326127309448	1.40231386684526e-48
cg02736255	18	77213901	0.595765881040699	0.787399993576557	1.43337816264538e-48
cg13072890	1	2038377	0.495634102632846	0.683806381745337	1.50977594349048e-48
cg22804770	12	2786316	0.605605483709335	0.755190736010577	1.51731414753155e-48
cg27607584	7	2196943	0.690920168689458	0.889402163232884	1.88310200386007e-48
cg07707505	1	12185435	0.566591266753636	0.786275988644795	2.20473711520012e-48
cg23339230	12	69456224	0.770245950448764	0.879766932208309	2.24871471483815e-48
cg23988801	5	3768181	0.702346532203022	0.918327279818907	2.71455962794501e-48
cg10064312	16	86121312	0.65748848902821	0.878822083846861	2.91448996823744e-48
cg27391403	13	113416621	0.587875906400462	0.822836264436295	3.05629739665055e-48
cg12710220	7	151423672	0.708076896494998	0.921853933639509	3.18926280831693e-48
cg23346516	17	76421646	0.586962310004498	0.833718272873611	3.35843397094208e-48
cg08780658	5	177486005	0.542548343173379	0.755153420408677	3.60232922822672e-48
cg14194715	13	32651552	0.743428229399844	0.868551518130469	4.06369201383349e-48
cg19982609	15	51104216	0.330784684348996	0.710309340791397	4.06951768302716e-48
cg09826895	1	111744309	0.535064222318322	0.75805537411666	4.37751005305552e-48
cg23881099	17	79924020	0.802516910187836	0.928513032494317	4.76793931239524e-48
cg26700932	16	4703003	0.719061183529459	0.861429337028991	5.0750781915417e-48
cg15852150	12	42875816	0.459845145822433	0.707993562663578	5.17843413937154e-48
cg07172701	5	79438093	0.692476228565638	0.86369822100027	5.23132687108256e-48
cg27656498	5	14492820	0.775881642015537	0.872778592299636	5.32677045684012e-48
cg25010752	1	116460862	0.434851873085293	0.774960782645074	5.89632595376489e-48
cg06791963	17	59363303	0.591248031617207	0.793855854013698	6.14936178364122e-48
cg23709617	10	135030554	0.561126859252028	0.853448583235846	6.52949659794586e-48
cg05041871	2	1732234	0.678328958098972	0.841824860384966	6.67188692666948e-48
cg02725334	22	32146705	0.722830624646774	0.842148473266412	6.78593392207951e-48
cg17248540	16	69143500	0.568348343120032	0.798194373314846	7.35441574214222e-48
cg10364862	16	11220376	0.746784010971391	0.882387322602872	7.51786775831437e-48
cg10604646	1	163172649	0.693290016097477	0.878458532880036	7.69722908194972e-48
cg15530112	14	53929908	0.606344705413291	0.806890508362191	7.93931956625095e-48
cg19819654	19	10370550	0.659110377067922	0.912013827368313	7.95389178381957e-48
cg12547531	7	30960786	0.504373238324751	0.739185403774875	8.15366569982085e-48
cg17910470	17	76795278	0.575115116255969	0.750958540227827	8.89467884047895e-48
cg16015285	8	127583661	0.496677500351595	0.734924838344934	9.9600694364747e-48
cg19442900	11	17226015	0.668000491817943	0.80939018516332	1.29037232174714e-47
cg12531611	6	11212619	0.709640815613103	0.861485251350342	1.33242717484214e-47
cg04655520	7	134576239	0.185921558318716	0.0693699235620984	1.34602074407742e-47
cg26913669	1	103574958	0.564773713487839	0.776821570092149	1.35405238594418e-47
cg09543635	3	48266468	0.752034411829881	0.873337050394023	1.68650890229263e-47
cg02840179	8	1534376	0.625502271799567	0.849737748049675	1.72017780646999e-47
cg10089413	2	16511331	0.693754606650656	0.880405196105893	1.7488620631491e-47
cg12192112	5	95469201	0.67926892638519	0.852884264469403	1.87268583538232e-47
cg08263205	1	175854934	0.334332277821878	0.514259732700956	1.99769909113452e-47
cg13777646	9	116344647	0.651329674712239	0.80219506265972	2.06714399043901e-47
cg17288760	2	172997436	0.633086802735428	0.79834597339532	2.09850833115311e-47
cg02712949	8	87570714	0.777953535465693	0.875871835931706	2.10358238403987e-47
cg03903094	16	21557267	0.498127224193641	0.728088507572181	2.34463353703399e-47
cg00852705	15	62090739	0.566764450699585	0.859553150641188	2.74527410586861e-47
cg07348418	1	44903330	0.502703305028449	0.767004365959349	2.80977697150894e-47
cg00518527	19	11268884	0.674958939269946	0.845585391496342	2.84699509619793e-47
cg01852522	12	132686912	0.474330066506998	0.786790557798398	2.93008830617396e-47
cg23400056	5	142956188	0.74239123969619	0.889907496724259	2.94930926090605e-47
cg09785338	16	79027673	0.570260888369514	0.756757849213527	3.18505718159012e-47
cg09714789	13	113422497	0.521304548421458	0.805129868233916	3.9779167710661e-47
cg23920079	20	20066303	0.721270222003426	0.867075714179962	3.99301817176081e-47
cg04334751	7	129778936	0.720244869673626	0.904660415322814	4.48251317681371e-47
cg20325921	8	142368332	0.653900950844142	0.89905281907066	5.03149151709762e-47
cg13153865	8	90914101	0.220009271530551	0.127615411883291	5.46616424269708e-47
cg13540805	12	25872021	0.414982722165245	0.696818354053505	6.39161170786835e-47
cg27476474	17	76409885	0.561081109076203	0.723623043228795	6.43964483505926e-47
cg14099468	1	235814814	0.398905401169377	0.647350857471563	6.57291859482115e-47
cg04642170	22	26848288	0.805365081873706	0.908338322692144	7.25309543290828e-47
cg18275228	10	106340228	0.241840129360132	0.626720591912994	7.92499118961655e-47
cg22332157	X	12995746	0.267711220568837	0.658661716947401	7.95551054719559e-47
cg17362483	4	177420127	0.232274985626415	0.65572063291358	8.80605545368228e-47
cg15179976	22	46862376	0.684739746199995	0.832318443804963	9.32394508780539e-47
cg20158607	17	75250456	0.683255632251053	0.843030809288062	9.47653335854645e-47
cg09083958	12	131516365	0.54938527560046	0.740985713732848	1.07740353379374e-46
cg05439521	6	30595464	0.811773456001579	0.888360440154425	1.16955599724428e-46
cg14326472	9	126164083	0.555370186928115	0.822107606352123	1.20042492170963e-46
cg18254364	14	24741821	0.610873506903123	0.849225794445656	1.27633339731011e-46
cg08043868	11	460633	0.711164213736097	0.839870685646311	1.30031138114593e-46
cg00315853	17	34105872	0.621919707283575	0.815295572217328	1.40935732857211e-46
cg14691886	2	1426328	0.80424598973631	0.918337818848591	1.43671562592263e-46
cg24451653	10	104375165	0.757235122374794	0.830660685437161	1.48331113736464e-46
cg16463165	16	2374474	0.556723889134723	0.704743912240905	1.64097788049678e-46
cg13543254	15	33131642	0.430561886047223	0.659687097221844	1.90116467635191e-46
cg27568307	6	10617551	0.81059095588276	0.916900727145684	1.94442758845582e-46
cg23733260	3	107381326	0.550621384578335	0.80938705739326	2.03484122826664e-46
cg25104613	1	20649108	0.648329054975946	0.793987212530169	2.22340876895025e-46
cg04753836	14	65308247	0.435510974236014	0.621861370555593	2.71625509896128e-46
cg16889659	15	67043450	0.747625869345347	0.866844361399471	2.8135043308889e-46
cg09946870	8	142189600	0.543124005665231	0.816940423660958	2.86891092250092e-46
cg09962925	16	86228639	0.78892423301482	0.945254552130663	3.36533587131659e-46
cg22033823	15	52640656	0.719275456219441	0.898821532395775	3.733762464176e-46
cg19938436	1	170278698	0.615364559325331	0.847978767005783	4.44961335480952e-46
cg00460457	22	41631801	0.734101111643806	0.90828409881551	4.52776877132698e-46
cg13386351	17	9479935	0.118480564484995	0.0411038243877258	4.54190546528086e-46
cg21359793	12	53208752	0.611640209157724	0.823070130556698	4.93704457444012e-46
cg11218330	13	113437795	0.619813997389709	0.809416759766909	4.94625903696574e-46
cg17314478	17	34087282	0.527172401356876	0.732322219190914	5.06750461288848e-46
cg07180538	7	4786899	0.688072046486362	0.89844957951292	5.30721621737297e-46
cg22623319	10	112427911	0.484874550130039	0.737067323094008	5.38236342012585e-46
cg02576296	10	104705597	0.447516668322676	0.68165151576034	5.51434281249586e-46
cg23323158	5	132720020	0.504505515027511	0.719961645366565	5.94108605678808e-46
cg00717825	14	25318675	0.733930885025284	0.872665061440847	6.02072706417198e-46
cg18748064	13	113423268	0.586342900241708	0.816094810555072	6.70588593246778e-46
cg05064852	1	205902673	0.738964834856343	0.872982215945788	6.90644508443863e-46
cg14079785	8	22018896	0.654071820566508	0.862044678661143	9.053428311009e-46
cg10056739	13	113429178	0.740014601093221	0.885975420084133	9.3718215695258e-46
cg10124445	1	3050837	0.604762945483942	0.810174217887468	9.44243169463207e-46
cg02206108	22	40079626	0.514342976648008	0.716137535167111	9.79193911899324e-46
cg12128869	11	3536848	0.653938839973173	0.796656371938598	1.01474756402555e-45
cg15247509	10	48416977	0.486095007277215	0.75215806678901	1.03228839697308e-45
cg16675485	2	6055439	0.578964384276468	0.817734145890333	1.067206052384e-45
cg04409048	6	146203625	0.580330352824723	0.851468805485675	1.09019865567459e-45
cg07167933	2	85890281	0.451886159156065	0.668645273393904	1.10237138692868e-45
cg23803801	18	11877637	0.698563670898002	0.86333625716866	1.25339462941696e-45
cg21708692	2	240405767	0.774369611580857	0.933403542208109	1.25599341516128e-45
cg06142122	16	85695032	0.756893029012745	0.858572190038944	1.30948977579404e-45
cg05305262	16	89634681	0.578229620331289	0.700427993382574	1.32520612885144e-45
cg25488284	2	242048127	0.593832724437339	0.790906126389259	1.64179348013666e-45
cg15973818	8	53623995	0.615872210758851	0.775179947860532	1.67482087772494e-45
cg04621997	10	45357075	0.405346013603476	0.652717418408574	1.76431454694177e-45
cg24777564	5	33563927	0.626325175269008	0.803234901250235	1.77730768712294e-45
cg04098263	6	2382649	0.712555609693164	0.867961448059154	1.80349502523444e-45
cg13632655	7	158266097	0.19646608510043	0.43273112521652	1.8907295853105e-45
cg02752014	6	76045920	0.767685685558421	0.875180705148047	1.91723315557867e-45
cg05958294	13	113834216	0.671027135980064	0.805337502313212	1.93252331327894e-45
cg10064248	10	101118946	0.731003258437806	0.862189075892532	1.9645714454453e-45
cg26872588	1	230992820	0.641836571779896	0.808523024079913	2.13406383601914e-45
cg10507988	2	46593271	0.562835175492986	0.870538068751533	2.16148402620759e-45
cg19458233	3	100148679	0.84364201228337	0.930251400392645	2.22367333059598e-45
cg10287814	17	74019633	0.567790308451329	0.723290601094315	2.68603059932215e-45
cg27114028	12	122217423	0.65324276670207	0.83284492464234	2.69895302821249e-45
cg15695435	12	121909465	0.706138509723917	0.863066878089016	3.01397819112923e-45
cg19501902	3	111268051	0.533336036845647	0.757051648464071	3.09446511401559e-45
cg04107759	10	122741763	0.617134126820721	0.800157897041596	3.19787107049577e-45
cg11480029	7	142723312	0.698721145872867	0.871082806368308	3.72311397520577e-45
cg02205072	3	126328430	0.763980668481564	0.902509700308141	3.77634370000001e-45
cg03590257	4	17805193	0.762855123487717	0.869580667588956	3.89421761032397e-45
cg05181516	7	158818108	0.66720625445691	0.798694718119627	4.0306364829788e-45
cg27039593	5	1552182	0.710517376136446	0.861035262729473	4.30195115887601e-45
cg15066837	7	79775261	0.368792428892327	0.739231320625654	4.53000036227508e-45
cg19375587	11	2871478	0.762521605149402	0.938945251404237	4.60536577354731e-45
cg15362695	6	156954183	0.680778362572394	0.839956701296814	5.13110347663685e-45
cg24995674	13	111127505	0.6034162323629	0.821994580127055	5.32865046573487e-45
cg20091591	8	22860884	0.465756583200401	0.67205837703795	5.48458443766903e-45
cg03422938	6	11145632	0.784081003202825	0.877898823228945	5.80092506221665e-45
cg26627956	2	202004766	0.660893895447355	0.877602018326796	6.21340401390557e-45
cg17046776	11	8832283	0.264024978673639	0.089198050327236	6.34352443497369e-45
cg08831528	13	113486631	0.844256122973544	0.908039193545881	6.70615888782115e-45
cg07816809	10	131810674	0.582504535691465	0.749518598700002	7.28993883496663e-45
cg05487105	3	137729296	0.55843974786477	0.8269993992203	7.95002050517173e-45
cg01345395	6	170525514	0.751927129534769	0.913638577778004	8.1356509119453e-45
cg02952625	19	3694873	0.714362060642437	0.904470672539803	8.1548037828544e-45
cg22734676	4	185139478	0.719130093836883	0.865805673619034	9.11326282769394e-45
cg22519912	5	139187370	0.7376551481286	0.874287492254292	9.16247484769326e-45
cg22366001	1	2066006	0.608557176629244	0.830934458668924	9.21603857568524e-45
cg25750259	20	43104962	0.179797401930934	0.097630373069524	1.05961097966832e-44
cg19394866	3	54121271	0.708334816019846	0.851988423501963	1.13317676807246e-44
cg07443529	17	36953613	0.609107152387231	0.745306460008964	1.19775796700261e-44
cg27625491	7	80266930	0.495225420474237	0.751790394664616	1.29028869187512e-44
cg05614408	5	94901279	0.777727815825093	0.893508709372931	1.35091198364474e-44
cg17462417	1	31528165	0.640172041931481	0.831009060925299	1.35880463052598e-44
cg26361553	11	2871528	0.731753852338377	0.914362983049695	1.38232562348494e-44
cg03032122	11	9337659	0.631653846962745	0.850977549992136	1.43063164062553e-44
cg02674465	7	4786986	0.764910087843588	0.897211556787184	1.49575050556982e-44
cg21509966	6	33156463	0.706793174501253	0.887570913833025	1.53269093974387e-44
cg25229467	11	223351	0.63854807822379	0.758435370410376	1.55745560234099e-44
cg21978251	18	21717686	0.714485476651243	0.864564222643293	1.59798430721739e-44
cg16484575	8	22011646	0.535791404041793	0.752400612672228	1.64250534206325e-44
cg00664730	6	168393930	0.511683190960853	0.726769829079405	1.65661918280092e-44
cg07502892	14	69274280	0.419952453830491	0.628209883685806	1.69038772966512e-44
cg06497934	11	63899087	0.657103056980248	0.817214452439102	1.7130686024001e-44
cg11188666	4	83718165	0.71185603324531	0.84940557133168	1.78212116399306e-44
cg11819342	4	47840683	0.658552669943877	0.827580347273107	1.84516855281298e-44
cg26349957	12	19002078	0.529513334653263	0.765600665739087	1.86024245802928e-44
cg01086526	5	3188191	0.531781051806899	0.831794466309532	2.10222696055997e-44
cg19563525	12	69909397	0.239832369985614	0.538255983441282	2.2705976835265e-44
cg12646044	5	60984271	0.858998566273722	0.932719572353324	2.3064752127113e-44
cg11540001	6	27115116	0.220466664619863	0.112275900505334	2.38966670899939e-44
cg27420005	2	3197996	0.702213738274376	0.838490391460875	2.46289605721615e-44
cg26262049	11	10628012	0.230858920528128	0.575572350780257	2.47108586931349e-44
cg10472711	7	797592	0.596262660470525	0.829636441596252	2.49254879339146e-44
cg02586023	6	76198240	0.789579704065145	0.892599925566121	2.54706232476893e-44
cg23939875	11	8832272	0.313480048258251	0.121691191597487	2.55410221510491e-44
cg02417360	13	113398673	0.624188439917695	0.821384353595181	2.56365888948119e-44
cg16206344	6	166270367	0.583426507304583	0.807294149918812	2.59911972033424e-44
cg14396758	4	37689379	0.692851363691696	0.874645661809128	2.68482316098918e-44
cg10600644	2	46530198	0.809678986085509	0.898245162770192	2.73501750463753e-44
cg02514318	2	197201183	0.438570941552113	0.664922718876093	2.8248714357107e-44
cg19292760	11	35173592	0.580302143493025	0.768430477909392	2.94723177808999e-44
cg20290360	1	204956391	0.696912423864894	0.859670779935748	3.04563670601991e-44
cg05485769	17	44820573	0.7592003595114	0.899445040837446	3.23962901898219e-44
cg06944351	2	231853962	0.692626677109535	0.849215667534642	3.41041567095281e-44
cg05958352	14	21270924	0.497488983110009	0.788290827600493	3.5377798767509e-44
cg18558108	8	131439096	0.615659450081716	0.859761951170474	3.56612611447775e-44
cg18815565	20	17540008	0.700922339447807	0.850144694006418	3.60882083066283e-44
cg10854819	15	31515852	0.264414221624124	0.625750737992906	3.65317787440203e-44
cg09135441	12	67073760	0.562775145241696	0.800501693386524	4.05380970081225e-44
cg11067786	2	74780467	0.508389399143217	0.735426672397112	4.40817651850176e-44
cg01784614	5	40841298	0.284996212871496	0.533915375983122	4.41962284788774e-44
cg00097800	2	46593258	0.614159506363687	0.8513547276214	4.60301405652449e-44
cg00549561	16	22296110	0.637080564728844	0.809226861141699	4.73905226838103e-44
cg22986947	6	7907918	0.770486002958291	0.883127305974715	5.02827027120869e-44
cg21474257	1	43399327	0.671348869145798	0.844203848251658	5.03439942325492e-44
cg16822855	3	40428330	0.506257849702032	0.750068608430995	5.11607590007889e-44
cg27056501	1	180120700	0.654561677038661	0.884138726607781	5.5751036722242e-44
cg08695703	17	73762337	0.707484168390597	0.877451851236896	5.65065761234662e-44
cg11648740	17	78411819	0.659807334542208	0.809797539664083	6.90374873342936e-44
cg05342240	16	9246537	0.692175364897785	0.812079403266213	7.16238867710246e-44
cg25308086	1	2996020	0.585886844993692	0.760063474669426	7.34671893051603e-44
cg06544061	7	2476423	0.671780070804144	0.847941382050843	9.18142993742941e-44
cg22303083	8	49352435	0.617442543608708	0.79549620482842	9.70623007907746e-44
cg22153799	7	158819822	0.678241511249423	0.878110924222421	1.00553868120171e-43
cg23208271	7	37148793	0.60208029087541	0.822363293461601	1.13913585200887e-43
cg12608565	17	4802692	0.30740075304285	0.0627423232351068	1.16352034150595e-43
cg24407065	1	169335802	0.79019721090349	0.918283054727184	1.2577580142288e-43
cg00421032	4	22493281	0.682755470744862	0.848367972514175	1.27858433815432e-43
cg03841627	16	88935862	0.759033747519573	0.875238561490949	1.29302870579744e-43
cg20298015	3	33316001	0.75198143045419	0.874804650454861	1.75483336420108e-43
cg19282443	3	60541935	0.646841212655723	0.81215066586801	1.77836014108785e-43
cg12327866	10	1939663	0.548699783966991	0.828357189107709	1.80236231035773e-43
cg10435928	5	114796584	0.672173850380199	0.841540410426022	1.83849204946133e-43
cg19243780	3	23567565	0.636634802129296	0.796115077068547	1.89929307350601e-43
cg27445883	2	87089933	0.607164602346372	0.774496356860658	1.92175487132441e-43
cg26648758	19	4816176	0.616609024065543	0.799805537258202	1.92305209124151e-43
cg18113295	2	232135730	0.59068600868798	0.809337696240819	2.0878048121697e-43
cg10364374	4	125857940	0.193211096889806	0.411581188502738	2.1249603567977e-43
cg15345393	4	113210708	0.61283485420934	0.786138433088073	2.13528427666155e-43
cg08626004	19	2513687	0.781462184982941	0.967304059222875	2.14052650430344e-43
cg25283667	1	206712592	0.79126293916774	0.886404631349515	2.50944275501081e-43
cg07196577	1	109850486	0.452012300152697	0.703440079665674	2.62826343860518e-43
cg10100556	16	89657887	0.798755164408328	0.939615423054896	2.63902414545429e-43
cg09408780	6	30898937	0.546612081979156	0.681734668447449	2.67737994007602e-43
cg26767299	7	756110	0.544845491077114	0.751431003065535	2.75856994830608e-43
cg21038819	17	73507788	0.50283383174557	0.720264257719502	2.86895129801844e-43
cg27133504	7	156917432	0.67802789607443	0.84250066849967	2.97189051999909e-43
cg05301034	22	22988798	0.754655206855516	0.851312345249037	3.64828329253622e-43
cg24639117	5	160186987	0.507247016943154	0.755773542611655	3.72021860774039e-43
cg07990843	17	25676201	0.381077294077466	0.0846848339331854	3.74381407306159e-43
cg03195795	7	4786768	0.574456620200083	0.751237996256032	3.76264134198001e-43
cg01943585	1	112981693	0.7016444087024	0.84902334438591	4.00668536864412e-43
cg26667716	12	131862959	0.782635220829521	0.954453387724273	4.43123522720894e-43
cg18202412	1	89406505	0.749536319907728	0.878436149432582	4.63902322160173e-43
cg06902558	10	3141803	0.618949157003931	0.850929674155436	4.78508948959718e-43
cg20914879	14	56566808	0.665405033651052	0.866953666484311	4.85683636863398e-43
cg04327010	8	102233884	0.723564694542031	0.883155602518465	5.14679809611464e-43
cg12610744	12	53208762	0.667008022684577	0.862356993550287	5.15875573536729e-43
cg24335149	1	20397074	0.593176740390467	0.776436139701691	5.2935316749032e-43
cg05998983	10	74653449	0.568320983778421	0.785890629702147	5.29495736142452e-43
cg27267258	16	89359175	0.72804691493788	0.881936527080095	5.36728306512647e-43
cg00735218	17	76421569	0.613637977774684	0.800535728439414	5.4359206347999e-43
cg15748271	10	104416925	0.802613672269324	0.902677736743281	5.70834186380891e-43
cg07026882	13	113417167	0.712715245685624	0.929110174218194	5.7659606644419e-43
cg03850035	2	222367110	0.301151668782297	0.52216443233781	5.90707288841243e-43
cg04298224	13	113707471	0.61683989483007	0.751847573172684	6.02955023759171e-43
cg12028466	6	14212591	0.766366618281133	0.8743440029191	6.27691465988809e-43
cg10156274	12	12247855	0.661354877877318	0.846046546646062	6.73363074826474e-43
cg11786338	18	56809717	0.699803660484116	0.855736804800215	6.8060905630527e-43
cg15871544	20	52211744	0.225627634888662	0.0961321452416792	7.10345161504699e-43
cg03512172	5	1551883	0.551993670220768	0.752007797488193	8.73596144547642e-43
cg06731886	7	73284078	0.574252961204841	0.772988800069086	9.34572804660566e-43
cg10536786	1	7550036	0.492264362374809	0.701955486879287	9.42667826953397e-43
cg14084888	8	117777782	0.683658252113716	0.833121573055326	1.01856923072957e-42
cg26826631	1	207497486	0.734930643294182	0.889540894482519	1.04946860846338e-42
cg27024196	3	181568620	0.506513784852396	0.755288796799652	1.05788950231778e-42
cg07552374	11	6418966	0.540592448267449	0.758747586867283	1.12942129631185e-42
cg14756878	2	12568736	0.645301708053227	0.8276502786596	1.19236634496653e-42
cg11117684	11	100599394	0.718856847687529	0.887661963228528	1.23434093523796e-42
cg04095069	7	151064240	0.496117368793909	0.761275235965998	1.49142963492496e-42
cg05351141	16	1100552	0.636746697177823	0.766922306284825	1.58227825201678e-42
cg16000017	1	95639346	0.658607616152889	0.855574540363667	1.69903372358088e-42
cg09414252	10	122740981	0.775457015651936	0.881335695776585	1.7093722547252e-42
cg22300320	17	79027117	0.722430396380565	0.874542339168476	1.80632759482127e-42
cg14269813	9	3899055	0.356659374028069	0.703982017631016	1.83080427715981e-42
cg27060386	16	667188	0.721996145848152	0.891998054330304	1.91114065693725e-42
cg13724238	11	2871992	0.609794804937125	0.778786074965517	1.91746278611665e-42
cg16522885	11	36407169	0.662454078661632	0.836515628774529	2.08277464939259e-42
cg13458803	3	119276917	0.620809956117108	0.839501588186353	2.13070353455015e-42
cg24439401	3	16282260	0.526868596133117	0.717997633488529	2.1485680066702e-42
cg08082763	16	11073063	0.547556028367782	0.766226282411038	2.3213209207466e-42
cg13128052	21	43988613	0.643572558722168	0.841444300064584	2.68552306743317e-42
cg16723716	12	125149524	0.551281145616808	0.79200418887092	2.8444729648201e-42
cg14712202	1	223104742	0.66318666466499	0.83853481580722	2.98188876120323e-42
cg03251852	19	40917184	0.59828001882829	0.802309523939919	3.09406698493661e-42
cg08092105	16	58535384	0.323595093512457	0.102941961273397	3.16658784226013e-42
cg22797606	6	3782251	0.79718457140895	0.87079022287965	3.17088027793159e-42
cg08328160	6	32151394	0.678172097822156	0.817905519551025	3.2381996818414e-42
cg02006854	2	239542460	0.826085364843672	0.927367720374339	3.27151144280752e-42
cg01909993	16	88935844	0.824831989124828	0.936235359571393	3.29271281507351e-42
cg01946784	2	121991815	0.64665052190047	0.798197094965685	3.35435772637361e-42
cg25418484	11	71709762	0.798820081070002	0.886602720252508	3.37142609886708e-42
cg09081994	3	119011925	0.622449006463209	0.805892358532503	3.4687921133031e-42
cg13355449	6	46923414	0.836736456292836	0.905231047623067	3.80768659267259e-42
cg23722592	1	179556766	0.737742024860774	0.879993904717335	3.8115847631963e-42
cg06064549	4	88744491	0.655609053750389	0.830345851662805	3.85269165081365e-42
cg22880933	19	42407471	0.487765127246851	0.667498541301754	4.36669613632242e-42
cg27127887	8	11831823	0.430954607613863	0.632869415028437	4.45158479696944e-42
cg14166053	2	220379755	0.63772274213837	0.787708617559536	4.63710081224305e-42
cg17150809	6	99461062	0.593541234162698	0.789358552262683	4.69307163024089e-42
cg00152942	16	57125755	0.403570095965914	0.67223313376582	4.81983452327009e-42
cg09801621	16	57499367	0.76931606034622	0.932347138025905	4.87453638369097e-42
cg22939345	12	126925912	0.629433130458734	0.807437624980104	4.97129627840206e-42
cg09024962	5	132707300	0.678011848606312	0.855927160093826	5.23035979690079e-42
cg08423575	1	22826800	0.492407930840836	0.76450509837243	5.46930265906814e-42
cg04829143	10	30290657	0.763505830883651	0.872514136692345	5.56873981425507e-42
cg16652521	2	205303100	0.720527026294138	0.91111803039188	6.10652841289315e-42
cg04126713	6	33869760	0.442173718675814	0.617431158333701	6.11355860507476e-42
cg12869058	1	94587872	0.632670848475363	0.818376246163525	6.16387524204963e-42
cg18553732	11	67844184	0.666867019571489	0.898960507777095	6.64472200806691e-42
cg19113668	11	8832111	0.275767513450601	0.11447049169003	7.33956395938983e-42
cg19619416	1	1992232	0.796899373459228	0.891246761774518	7.35705026454423e-42
cg03576805	16	82259458	0.751664591699954	0.856720822456075	7.64092179577087e-42
cg01909243	1	173822262	0.535454177095029	0.760846467128574	7.96628247241788e-42
cg12287206	17	80247929	0.725647623806981	0.909353321150675	9.27928635601682e-42
cg26685375	11	120039029	0.641661388160869	0.882087725777132	9.85176388247448e-42
cg17370296	5	1836569	0.559781420280314	0.75758947873272	1.02095768297523e-41
cg19800026	5	14492945	0.777544435602987	0.953597923273895	1.11406188818312e-41
cg08219183	16	57281660	0.721835986316216	0.872276190364946	1.18625982463421e-41
cg14267151	6	8066098	0.673613773330562	0.833474464233848	1.28705843672637e-41
cg12608132	2	46564242	0.681494041678431	0.821989591532025	1.29840394354032e-41
cg20377762	1	55447028	0.660459018543987	0.811015586287945	1.39126794991076e-41
cg12005412	2	204674074	0.593704860837185	0.792859043143382	1.47247864150843e-41
cg11128212	12	46068618	0.505989448378855	0.755138942700749	1.47341729904807e-41
cg03010972	7	130920239	0.481438218808025	0.734661220266939	1.48804281241522e-41
cg12988946	13	33698368	0.65418892492418	0.817018331891216	1.67932576038381e-41
cg02433515	15	37311908	0.37919890915615	0.692706127537522	1.70637856008752e-41
cg17954724	4	151177137	0.571356038050249	0.80579207236819	1.82266894064917e-41
cg06609583	13	113429298	0.806685747682532	0.924177738366836	1.83493156137479e-41
cg03901431	16	85517684	0.592497360103142	0.809357455598444	1.8467283908284e-41
cg10392428	14	89782402	0.709924806492693	0.884479645359336	1.85081860142887e-41
cg04620946	1	94144259	0.773465227847299	0.919424462345904	1.97063512306341e-41
cg14157549	6	168393963	0.560001269354268	0.754081252383974	1.98185441166862e-41
cg23974819	12	7055829	0.26409990699511	0.139688655817154	2.08108330260107e-41
cg15007448	4	1970207	0.763977069919157	0.875377876097238	2.14093937088374e-41
cg26981047	2	10535668	0.787965303593323	0.956285271473192	2.19741730338987e-41
cg18460375	7	25782327	0.655182791216997	0.827252116130802	2.2016120458057e-41
cg08395904	6	24981776	0.716004387442764	0.838488690703068	2.36414908449516e-41
cg13783764	9	138368691	0.797310367209131	0.925795455446387	2.47674255189059e-41
cg04176557	11	75902270	0.609172087567533	0.743048183552756	2.55507971998957e-41
cg18433009	10	72013286	0.500929817966442	0.71899507171357	2.55741886404556e-41
cg14534884	9	89923545	0.672328236140042	0.818493213677043	2.57597628579308e-41
cg01104277	1	207977596	0.545010589215432	0.732802114294882	2.60536261116066e-41
cg25408237	1	9656984	0.697349582978474	0.907805996289159	2.61555175542284e-41
cg16984639	7	129593449	0.812051089159862	0.881211506027892	2.78819212491411e-41
cg03257417	1	111189871	0.101482986227429	0.425305581734688	3.01395143089932e-41
cg00359285	3	195599248	0.690849934316401	0.828355815077949	3.1214141427577e-41
cg04441577	3	188429875	0.62801398303254	0.827561425530209	3.31921509497672e-41
cg12001357	2	233410852	0.704625248907668	0.873823957406889	4.01052700851975e-41
cg12391964	1	1986275	0.676989944700709	0.898750997821553	4.04520094682628e-41
cg04237003	11	61522002	0.662219011864623	0.807184409442121	4.12492121746777e-41
cg03314977	11	47927226	0.456538074853541	0.748098854828582	4.8111221534905e-41
cg00682263	15	66188803	0.316103609574209	0.654341195073787	4.95268051463464e-41
cg05305046	5	40841315	0.162968438191725	0.461847524215551	5.07960544280421e-41
cg05951095	15	40353216	0.600299501281767	0.815228529693189	5.70745541446126e-41
cg24745816	2	217472042	0.752088463553665	0.880866499179698	6.00454798211461e-41
cg21573651	14	38681111	0.686840163839841	0.815275748981823	6.09100183978271e-41
cg17802486	15	33179514	0.634779959116784	0.849009849649679	6.17781954601639e-41
cg03870329	7	155085773	0.556853310427395	0.76138967790472	6.49069253141451e-41
cg19516009	8	22018080	0.794772508899545	0.897488602394763	7.17942770220871e-41
cg05498866	8	22018549	0.382300748813551	0.594030018161294	7.63239414874133e-41
cg12739119	1	43770523	0.725815161366029	0.872423056342327	7.67281226786202e-41
cg05176551	10	32701586	0.478284699603799	0.73488082926012	7.92899157276046e-41
cg12020230	4	78432901	0.722949588559192	0.879863751717214	1.00696993711051e-40
cg18733925	7	73602823	0.725262502566822	0.858041573292072	1.03241134079298e-40
cg17835180	X	12995592	0.250909830880906	0.650608949000167	1.05265168163428e-40
cg08105471	3	74439236	0.555152926249665	0.785087415002	1.06417268803528e-40
cg07290522	16	86185338	0.581390099726309	0.771184541437261	1.06475575663256e-40
cg19410265	22	18897735	0.631686351720957	0.721354533603442	1.14003088356084e-40
cg20934096	7	1117418	0.638960581246466	0.843694719010344	1.1668693480017e-40
cg22410262	11	64198213	0.716044741379104	0.857482202363219	1.17886040511037e-40
cg25943845	10	48416839	0.436208075986692	0.703759308347305	1.21262011836482e-40
cg10309454	7	158775112	0.414903377072676	0.613129520782375	1.26381829355857e-40
cg24354612	19	10384847	0.551148833280245	0.751838024039258	1.27669634012207e-40
cg21635858	15	62090760	0.569273524218417	0.866319956060282	1.2983163742686e-40
cg08782002	17	61847885	0.577055318370566	0.818244966064264	1.36219903231245e-40
cg15667493	5	55404179	0.580079518475203	0.777868580646397	1.47918868454262e-40
cg10998242	3	53530847	0.845340551074499	0.90558032044652	1.54500435149844e-40
cg02690013	8	1650309	0.511880567357392	0.727547573020915	1.71493388888655e-40
cg17559785	12	108006595	0.666814680617018	0.875988543742562	1.74139129753742e-40
cg20214553	11	17278779	0.630298529254891	0.827792865451429	1.83382084445161e-40
cg00851532	14	64680245	0.746705216853537	0.890527391791611	1.84658012320623e-40
cg18728025	4	121991645	0.163443915424466	0.554623706268201	1.95320059895789e-40
cg09036188	17	4802888	0.292578644980261	0.0854139262967294	2.10159347648099e-40
cg15078061	6	32117558	0.735236975535838	0.89323593838511	2.17528719339277e-40
cg15050015	5	141183906	0.638714226283676	0.824619766987386	2.23303508440332e-40
cg19700035	2	110036832	0.384316100631235	0.686437763458349	2.24593578982991e-40
cg23106115	8	96036568	0.490806010124667	0.620232336566548	2.2499305392679e-40
cg11794215	17	35423816	0.490522700743133	0.676936903842867	2.3139361364618e-40
cg10093265	13	25643742	0.554907413244349	0.801330306494492	2.3344820194617e-40
cg05517438	2	227503673	0.6708797362451	0.832136359974765	2.36055323154785e-40
cg21474133	2	30334318	0.751626505233545	0.870425772948324	2.46641654302499e-40
cg13738075	13	114793125	0.494469129467222	0.700435053945092	2.79659899458391e-40
cg26566236	6	139459701	0.698064389344055	0.872848409640039	2.82744114348548e-40
cg03149567	10	134441442	0.3734875805728	0.581234896589404	2.85249356308297e-40
cg12699756	6	33173482	0.621940196216968	0.80775155908843	2.87112746923423e-40
cg17200137	10	48416896	0.494567298488573	0.766787498594596	3.06534424221012e-40
cg13081568	6	125144887	0.504603991519123	0.70443264178318	3.16643411375064e-40
cg08043020	11	8038083	0.437146311535869	0.645193673964855	3.17710132078976e-40
cg23180925	17	80753497	0.717051348495055	0.817945707204929	3.47925313068832e-40
cg16551849	6	38563655	0.74259389333935	0.874899957387473	3.95301111902747e-40
cg25861066	7	41768460	0.695030346179747	0.854842104411775	4.01923960713362e-40
cg21895377	5	148293288	0.656246449742877	0.812118230505791	4.37484511757687e-40
cg22072829	1	155157194	0.620074517502712	0.785134070506137	4.37606961253411e-40
cg01139342	16	85520338	0.74331321752172	0.842342924931048	4.59655048578828e-40
cg06871919	5	31538347	0.59625064948302	0.785440968585643	4.62784515879855e-40
cg07497569	4	2930361	0.665018978221622	0.805281630269897	4.63098495832316e-40
cg06720722	3	189349021	0.471057371535429	0.719420394944592	4.68503459347058e-40
cg24095120	5	106838352	0.479387759841747	0.800740476669824	5.00442727904e-40
cg08202972	16	54851464	0.500739805670244	0.762738665760446	5.10519362854411e-40
cg01637404	16	86322358	0.50948148655946	0.217067029766832	5.1132980695267e-40
cg08053204	2	130636145	0.628267346733733	0.859524020156957	5.31946749899033e-40
cg05301609	17	19577717	0.726376144063295	0.846082847496008	5.70404421989629e-40
cg14101959	9	128229793	0.65918726116024	0.831763873464822	5.85727330366892e-40
cg12374579	17	79970313	0.738208452927355	0.852036161477246	5.9314259860252e-40
cg05152479	12	109246508	0.610525964856453	0.862142678969358	6.20019712386418e-40
cg10727673	3	136537267	0.301891274555456	0.554492344120111	6.26584905441353e-40
cg14713153	10	557653	0.505110368541531	0.734187610327926	6.42425500301384e-40
cg18893025	8	62529801	0.748725840646174	0.868167568002611	6.44999143903989e-40
cg05490233	3	129321847	0.521710264051253	0.796423117675187	6.496093319671e-40
cg18638769	14	105789784	0.655489025838498	0.844216780980952	6.53197401721858e-40
cg26909981	19	49377294	0.547764895438421	0.837238056714068	6.76253381408196e-40
cg25430878	10	1257999	0.631719918207963	0.826147759416273	6.8977772282588e-40
cg25034766	14	75747332	0.795456080260572	0.963210477802107	6.97688037825805e-40
cg27524361	2	99736378	0.394158597951532	0.661242939515045	7.65748275243991e-40
cg08017409	16	86185121	0.54783266798643	0.764282639351871	8.3093897977829e-40
cg13997788	2	46593223	0.417667088540865	0.732669034093222	8.91642337363789e-40
cg12835313	3	54663570	0.551779656196859	0.744149369284996	9.42788166795216e-40
cg19414722	5	102094697	0.542636100177026	0.754895290119012	9.93851894310108e-40
cg03408904	22	17956462	0.292988341781842	0.616013597681446	1.01644995857355e-39
cg17750640	2	99260683	0.685627412008923	0.869710852023807	1.07888261576797e-39
cg17988187	2	74612222	0.643958282800046	0.78712365571353	1.08713135828143e-39
cg27235955	3	154848194	0.750269008779971	0.850778140318059	1.09528989027717e-39
cg05982686	17	59564954	0.617954291676132	0.796237209079989	1.12020529119787e-39
cg14429381	9	103342099	0.697120669595345	0.836160013292858	1.14582658217624e-39
cg05392435	6	168139206	0.719242087534689	0.826016894770971	1.15397231808724e-39
cg21708738	2	42175351	0.474824777807091	0.680232183756196	1.23046286250791e-39
cg25594100	7	4786943	0.508800008055553	0.817536967007722	1.2441662813447e-39
cg12284465	1	2766872	0.676682543605651	0.816758302318354	1.29360987474364e-39
cg15004787	5	72802430	0.839644848542756	0.909238790218385	1.30321813166583e-39
cg08375234	6	169274118	0.622356509703948	0.844751937242461	1.30903632664515e-39
cg19690101	2	39104195	0.797821571955715	0.893768028545692	1.3569129735548e-39
cg16110314	1	246203683	0.807394905467522	0.902203739152258	1.39636770835411e-39
cg07111595	1	9210823	0.668022721676346	0.837597218477046	1.40686349056768e-39
cg05771342	11	68782202	0.458665643574477	0.696210925300519	1.48050530020159e-39
cg14918008	6	160669420	0.650200426128608	0.825215833928528	1.52209645109763e-39
cg07359518	12	132562495	0.768056311707398	0.868226906533551	1.83310986753859e-39
cg26772847	15	62589487	0.566976358645089	0.74091264503505	1.9621150656873e-39
cg22410435	22	38221618	0.788684012206358	0.868065934035671	1.96393744797202e-39
cg08486432	6	33598003	0.640746184388424	0.819598208008872	2.00757927705218e-39
cg18081349	5	149266549	0.71084591045536	0.87951817572805	2.06110351723214e-39
cg10628126	2	85921283	0.738369268010579	0.87592164296648	2.32829275113095e-39
cg02579477	1	163173262	0.581862449556401	0.761329695861762	2.47781559033854e-39
cg08900781	16	2388350	0.698852425349481	0.860392519518154	2.55397353365622e-39
cg21952528	6	168721499	0.63922382650808	0.811839815534202	2.70902997422301e-39
cg07883124	13	113634042	0.6241098174259	0.842804243439353	2.71270596885325e-39
cg04395875	12	111722617	0.694298829362569	0.87196824089518	2.94850808827113e-39
cg20000132	1	204956398	0.600983771364078	0.745166959315291	2.97234735628541e-39
cg14849065	6	32117725	0.735902684790026	0.854044421628285	2.99449980628894e-39
cg26223797	5	54131694	0.626121485999845	0.856700073550492	3.11619847549731e-39
cg18105725	6	160554003	0.45049446850977	0.687257362968375	3.82240703346671e-39
cg00941010	8	107218994	0.66178496348679	0.841806330941755	3.95098561805136e-39
cg08763422	4	1960364	0.791834497458072	0.90256002254785	4.04285553692086e-39
cg10300154	5	7870577	0.673452527142572	0.822495796188854	4.23264023455805e-39
cg15200711	5	1507775	0.551341370857141	0.857757198919638	4.27435072193517e-39
cg02920396	11	68782211	0.514109701940311	0.718228496383231	4.4861223126035e-39
cg24414627	2	45496827	0.628043168359863	0.822928824528607	4.49684248833456e-39
cg13663170	4	1976361	0.819984367227596	0.964063878014322	4.83162657401415e-39
cg15884185	4	7368808	0.522444166027051	0.676876127413727	4.89372881176901e-39
cg19642433	12	64783703	0.782408580361122	0.879649602342113	5.0230773253422e-39
cg21606866	1	43735174	0.65920159928325	0.8393547927704	5.35666444969939e-39
cg14935716	8	133805351	0.724958387477512	0.861944767283892	5.56371988163e-39
cg15187665	5	123679203	0.649372474131977	0.850072603061499	5.69815998441284e-39
cg23452969	11	62691182	0.361127680722257	0.151373538868797	5.90079438801878e-39
cg08579540	2	175652652	0.645503678155855	0.822117456295513	6.07944247211933e-39
cg06350882	7	47120534	0.616706532311821	0.837937891176045	6.58142246242752e-39
cg11878045	11	2482536	0.628707302551363	0.773202246787196	6.60518294459461e-39
cg04411307	2	69391395	0.792985558437573	0.891809359477148	6.81926437678203e-39
cg23460851	4	1604456	0.702388100773553	0.870289520408083	6.88998630169953e-39
cg17920186	3	72323154	0.51204735027551	0.795129918660221	7.34118379489212e-39
cg16557526	16	87730518	0.56944546906653	0.762675913168114	7.62807689247868e-39
cg13321164	10	48416781	0.48913099804949	0.750000599714928	7.75968117682167e-39
cg21881537	17	61574411	0.81225826548738	0.892921844015465	7.9302090141913e-39
cg06521562	8	143740009	0.638002681273779	0.779147363552719	7.99517999371772e-39
cg03149311	16	29151961	0.447039256278379	0.679523043747549	8.00436424904822e-39
cg15485792	21	47918727	0.82200752957713	0.88607572519584	8.3083100045258e-39
cg19339311	20	42213292	0.574251895739238	0.775919416351189	8.42346272369716e-39
cg18670770	4	121991672	0.144049007602442	0.504033623460013	8.76744465733834e-39
cg00033877	13	113419845	0.565542268383237	0.83318156532731	8.86995062680179e-39
cg16890121	13	28198579	0.7212486997933	0.891674361254176	8.91705106798873e-39
cg08659204	17	35242555	0.256833488123576	0.697200692019981	1.04694760250684e-38
cg26931101	7	156730654	0.69381718617921	0.813840023801069	1.09143037823094e-38
cg12134682	7	1574226	0.729798714093134	0.898120398594446	1.11259364971543e-38
cg01901579	14	95615731	0.676626043311653	0.855650002276942	1.13151822579155e-38
cg04214370	1	246203659	0.792465737822692	0.891170857443088	1.24909732117224e-38
cg13327513	3	128181808	0.766464943124096	0.862902334199209	1.2853734668603e-38
cg24586444	6	117871767	0.492541422477055	0.717446371625274	1.30699584780023e-38
cg14763874	20	43753300	0.726738952879053	0.85067578227765	1.44146042026844e-38
cg26626042	6	32151594	0.768599348419151	0.844050621149151	1.51768555805533e-38
cg03169242	11	9638619	0.633263597615275	0.791213313932964	1.64411686676146e-38
cg25344239	1	68326786	0.580663465700652	0.765943730838775	1.66134576724002e-38
cg14189534	15	77436852	0.816296983854463	0.899360423649603	1.79964056844483e-38
cg25736145	7	143052137	0.650090179998204	0.844391709129868	1.8555285813102e-38
cg15549637	7	105489998	0.454968725557596	0.675023142973575	1.86815289520605e-38
cg03776775	11	1971502	0.529453727731583	0.736432223769057	1.89388770417587e-38
cg09169874	5	603562	0.666370824602879	0.868973872384029	1.90009323366635e-38
cg19939250	10	106096153	0.631437776733855	0.762514204702336	1.95131362069138e-38
cg15031753	4	184938291	0.664544279109809	0.869359811990005	2.00979389913693e-38
cg11334406	17	4546450	0.451366548471522	0.638580808459696	2.00991802276562e-38
cg06779113	1	228273674	0.409768137663417	0.695777252857039	2.01701414496525e-38
cg12610887	17	9479912	0.312815134946237	0.0996204372187589	2.08459843782634e-38
cg21330553	17	72258164	0.757039913700444	0.842261006586244	2.30157752564113e-38
cg16452067	6	33156293	0.511287086719769	0.704962081929897	2.31454868978538e-38
cg14852276	3	197684729	0.634023609768933	0.839686976048269	2.34280109718181e-38
cg01988233	16	88885049	0.520913796145496	0.74280268545369	2.42210092051779e-38
cg10323187	7	128458958	0.637006750345485	0.773438613433624	2.4947030041051e-38
cg18481642	2	191897687	0.646306045218795	0.838869215785605	2.51390864437039e-38
cg09722408	16	2382623	0.753686620330219	0.894325650417271	2.52160169521664e-38
cg00760067	1	3532130	0.499579754277284	0.724719648697044	2.77031086798944e-38
cg18592315	21	38573916	0.848610656683681	0.90670264851889	2.79661507816695e-38
cg15995592	2	160614976	0.423930942858904	0.748476714101581	2.88559002011354e-38
cg12884495	17	73842017	0.449389352178743	0.643534050012738	2.93347222773811e-38
cg26426395	2	8870227	0.667874701592444	0.842111490674664	2.9391260840734e-38
cg02896768	1	154179996	0.497179909723767	0.70759478481767	3.01652689413199e-38
cg18912160	10	3281074	0.492539861669057	0.730978076687391	3.09343469548362e-38
cg15320998	7	148936039	0.253650727013552	0.583086929813893	3.09944431444324e-38
cg25376593	10	75501541	0.662764813749781	0.882222383992223	3.20310588992807e-38
cg03766965	16	30718443	0.63143617733763	0.799728518524409	3.22194104405354e-38
cg23925994	12	94145366	0.706150580320837	0.888160772269423	3.28582362948289e-38
cg17646250	6	6759768	0.22486309317263	0.458709974639043	3.37217401683263e-38
cg12721881	1	232711080	0.440077151490091	0.695554484757364	3.41856896243574e-38
cg20655350	2	219124263	0.447696446536994	0.69974103757129	3.45890618655003e-38
cg00951770	14	24741663	0.688437369701666	0.824201212241747	3.49157291435887e-38
cg20430656	13	113642457	0.745513930856894	0.920949136244623	3.51856307367112e-38
cg10235355	17	6358830	0.514845062182016	0.247217902736477	3.74192301235071e-38
cg04837750	1	173572694	0.170473639176573	0.433276589133931	3.80932932643195e-38
cg21128953	13	30058704	0.661759267357857	0.820985064366059	3.89717301574667e-38
cg10637453	15	93145974	0.760231073970092	0.864455933921043	4.14970915843566e-38
cg26977759	8	37518651	0.59312736170723	0.820658646882616	4.14998254658657e-38
cg04166335	16	29996068	0.68687930570731	0.858668692364392	4.34051676893656e-38
cg27369431	6	30901148	0.549848249069984	0.752539575795852	4.38397571862397e-38
cg00733001	8	679432	0.700559073916559	0.842375486655527	4.43186597695931e-38
cg15381828	2	70482945	0.835933991998263	0.903795849137595	4.55833650965951e-38
cg00472520	17	79006834	0.571653266347099	0.720453248220974	4.66280960971997e-38
cg21631427	11	86730615	0.654453127708541	0.800976584193574	4.7194343067467e-38
cg02650128	5	132556650	0.569869686674074	0.786720421573161	5.28336110238683e-38
cg20642630	8	22846006	0.588510470903828	0.777219696096945	5.28585317136871e-38
cg03756171	10	81371426	0.607267408954806	0.768815239156945	5.72487851363869e-38
cg04377053	16	67942802	0.790965545028604	0.864385843157937	5.78645735350177e-38
cg00794055	16	2544909	0.761079028606286	0.915013179072004	5.90173047370155e-38
cg26611500	5	134783229	0.678536981690503	0.862952425096898	6.10750641636023e-38
cg08247289	13	113400754	0.686194500210669	0.908571958293192	6.33002717305109e-38
cg18890417	8	22861942	0.661257944529728	0.810682913073845	6.60591436431839e-38
cg06335372	3	42806748	0.643294021055332	0.806354913022042	6.71360240058978e-38
cg05041265	6	105807958	0.531104781190613	0.74164074221942	6.74819665152088e-38
cg02738086	22	41941494	0.55817341685605	0.715059079206457	6.78567460699743e-38
cg11403823	7	66856314	0.624998285644933	0.825774599664673	6.96732722906015e-38
cg06461071	5	53490839	0.529964047235808	0.752889526776476	6.99711240488586e-38
cg04016383	2	198513476	0.650163305523295	0.801548501917802	7.04634560312029e-38
cg11843333	4	15719138	0.669628532124304	0.820070524914912	7.13026417992792e-38
cg21786372	1	3147622	0.516636407619946	0.725467487665425	7.22698653501334e-38
cg23908385	18	77721565	0.59209771383923	0.783122453970421	7.49391696712966e-38
cg19051802	17	35242756	0.48515142845063	0.727702437007388	7.61095783120576e-38
cg07699845	8	38068205	0.219446801748541	0.51917906998962	7.8298632391219e-38
cg03025000	16	89358837	0.78669527171882	0.879489168359311	7.84906417569088e-38
cg18261462	17	46507705	0.201937341223741	0.0285652545898188	7.91905670360526e-38
cg13371501	10	5935533	0.792187442971795	0.890898113650912	8.4132699096103e-38
cg16720678	17	210096	0.650850911477352	0.805711734526446	8.42333257793445e-38
cg25702651	3	192675515	0.157159567966754	0.592409891278617	8.64203647110545e-38
cg23199327	4	185311831	0.71351154401199	0.818198113469639	8.67170357267221e-38
cg10782218	17	61518489	0.782744215284717	0.868267452625257	8.74074072965596e-38
cg03788227	16	88155031	0.530021088342318	0.765130839876046	8.93287742709222e-38
cg08774207	16	86322930	0.417303420629719	0.177331162794455	9.34010903028589e-38
cg16225773	3	33002878	0.42832060149538	0.630782329991167	9.42296998735787e-38
cg05575217	21	46518030	0.740122265457831	0.86107665918538	1.0116754393088e-37
cg25975369	7	50862155	0.645467562113447	0.807387638038998	1.04431535949884e-37
cg11423130	13	112630656	0.685359272692515	0.912677797103366	1.07608759559788e-37
cg06429138	11	72860376	0.651801716077495	0.828379280980129	1.18965867258727e-37
cg27309871	11	86224410	0.717547604149637	0.893254854042325	1.22544550739734e-37
cg02534072	2	102662506	0.586091033319387	0.801064945756134	1.23977858546215e-37
cg03466103	6	168840193	0.655695144654318	0.83206323265483	1.30258505338239e-37
cg19072291	7	65617362	0.380837952394558	0.673681487213588	1.31087188531496e-37
cg23030339	3	31703127	0.658281299159405	0.866259451944772	1.33276069493004e-37
cg14250028	17	80897246	0.705889459744273	0.798080914809527	1.39857527305577e-37
cg18407963	2	238417616	0.817426283042665	0.888311230826898	1.42516613551743e-37
cg13618529	8	32334811	0.64149914127927	0.861796065461763	1.45947173190713e-37
cg12664938	12	40622688	0.641046576897311	0.855264553474671	1.46221320042363e-37
cg15610488	13	113492103	0.761490096576757	0.855782295888752	1.4732977295076e-37
cg25832123	7	158818053	0.775268924295678	0.890508201373725	1.50626999202944e-37
cg16228356	17	43848958	0.26330399542284	0.470359096863393	1.52158556166128e-37
cg02848074	13	31306178	0.593934912599189	0.748745331600931	1.5960673391408e-37
cg01708091	6	28552674	0.57093761649698	0.784567909224031	1.75630276760589e-37
cg00952054	1	9437047	0.402121173253194	0.757738605360345	1.86872029476503e-37
cg23614123	13	113390213	0.768789664364711	0.856344827439255	1.95669716392902e-37
cg18562121	2	27076093	0.381049325300863	0.645662062641737	2.04373919241028e-37
cg06968354	16	49860902	0.732018511356634	0.888990657761339	2.0879069259431e-37
cg14561362	4	146461062	0.518184423946915	0.735712615136884	2.24573895758928e-37
cg11060604	7	130572465	0.595164713503342	0.793355472509517	2.30254538147083e-37
cg08613794	16	16974291	0.472269843710393	0.749358376612962	2.40819523402334e-37
cg22107710	2	55289198	0.611137221855314	0.874239787445291	2.51429101848413e-37
cg27443878	1	145036025	0.813194793192853	0.868605909183949	2.52346292882637e-37
cg05573654	5	1518179	0.694299146431094	0.818070499445609	2.60781705617068e-37
cg27614534	18	56296496	0.693088670574793	0.835881267339308	2.62326943854459e-37
cg22020227	1	114521775	0.385608261242257	0.650051830625672	2.62701332300288e-37
cg14951497	2	191875807	0.591055464157858	0.785869066438883	2.67592812320964e-37
cg13286582	2	37883934	0.517829771306997	0.708935034425048	2.67675864981403e-37
cg17053638	5	82159251	0.585381390697267	0.736642286835645	2.69564685645598e-37
cg04946274	2	127963067	0.631169963391118	0.818220119235854	2.75761939173864e-37
cg04368242	1	7021611	0.7382172508369	0.848945093790692	2.76275210648826e-37
cg04890137	12	63066770	0.519849799830367	0.780304790323063	2.84520025241044e-37
cg16073236	7	107789943	0.581397218499546	0.773234643772403	2.91918506009093e-37
cg13291607	5	143026740	0.53001374695577	0.84317229575234	2.9245318744078e-37
cg08098964	19	7680443	0.822771876562838	0.926212119316235	2.93245851241282e-37
cg04882584	2	128389103	0.759332210930579	0.886346239711133	2.98152790892292e-37
cg20039443	20	50108912	0.269341598118838	0.594418472165673	3.05199381210631e-37
cg13580002	15	57626444	0.715407155810607	0.880714984681735	3.08129157988462e-37
cg10941185	8	12988516	0.356330951609172	0.668277423980066	3.11695098208856e-37
cg19698976	12	114232905	0.708883463503147	0.866396052460678	3.17677985642625e-37
cg02819828	13	37453855	0.754646525737589	0.916491855657679	3.20268854751625e-37
cg13477354	1	101705539	0.705660929847682	0.862934488202152	3.30861626718676e-37
cg24898753	11	61735917	0.285842358146853	0.174016415714016	3.31622478540703e-37
cg00997251	5	142444988	0.342066428794251	0.633202880967118	3.32467334111364e-37
cg14750551	3	122401343	0.685367861683277	0.854333001023843	3.32905774686659e-37
cg09507215	13	113348391	0.56995371559661	0.740868303664244	3.52594722735531e-37
cg22128613	17	44061117	0.716857745435914	0.841918087027305	3.95484763804426e-37
cg00740089	7	29842121	0.564667524366209	0.751284336301006	4.00579045290216e-37
cg18315623	13	113424362	0.720481361927622	0.885140521993297	4.02560806350418e-37
cg13290254	12	125197730	0.592346174279816	0.82271420595883	4.27293729992234e-37
cg05730385	10	1939683	0.593277050965127	0.827171261488784	4.33089534048468e-37
cg10006979	6	30900678	0.769656697270026	0.884918951356866	4.35245498877926e-37
cg27277532	16	86321612	0.443584533596965	0.18922534179169	4.48610927939696e-37
cg24075296	4	152960525	0.716635785818872	0.873918083197088	4.72506294831277e-37
cg13493546	9	91390547	0.641976803923757	0.846776119382746	4.82958083954089e-37
cg05302218	12	125320887	0.651790307020018	0.804166308444647	5.00998517500871e-37
cg03318428	22	46971703	0.651423974128682	0.853798843189242	5.36653235782372e-37
cg12469755	5	110937107	0.680210312867464	0.858934281335668	5.40267013618444e-37
cg06954520	18	68095624	0.570212671758411	0.774361271126554	5.60020932622765e-37
cg02050283	2	242998406	0.652241305897571	0.79811541450271	5.77394149313563e-37
cg14321245	17	34314768	0.623215104084691	0.796553327049211	5.84723671410765e-37
cg02382221	4	86682649	0.741685167544737	0.884807261974904	5.94357956450028e-37
cg14140375	6	29692582	0.592675421374229	0.740662463178787	5.9688014063342e-37
cg00973322	16	57991950	0.78907461084704	0.877858445734843	6.63690544649714e-37
cg21174917	9	140276772	0.744351968987601	0.865617904823106	6.66437902212346e-37
cg05287314	20	822198	0.259171281864876	0.168558154848076	7.34975984110829e-37
cg25556225	15	31515750	0.469322859961974	0.72927725897494	7.50882594491312e-37
cg24690314	6	144018564	0.396591732807462	0.689006951322136	7.51017506215416e-37
cg04305325	7	5521421	0.696743722508407	0.794273088260901	7.60667095952856e-37
cg13702000	17	38966101	0.573853147327551	0.785781445638254	7.7834362521546e-37
cg20460771	1	28521540	0.635478846145716	0.78228635209422	7.9330109771089e-37
cg15998518	2	30334305	0.491568855004719	0.695753550362847	8.08586120205902e-37
cg21338225	7	30179748	0.344313991145891	0.61153319311459	8.12810576467256e-37
cg07069090	2	170148834	0.533808068820365	0.730029986165243	8.18362021475363e-37
cg10832788	6	164033276	0.680733716017411	0.859505321447144	8.28661220212976e-37
cg12617146	10	97101836	0.741479336728464	0.858756108254863	8.34028070619158e-37
cg11996209	7	29599895	0.746332908993217	0.872378137352156	8.36546006664302e-37
cg21519219	5	1723384	0.769104044320129	0.869432312045393	8.6384725339956e-37
cg11348746	10	80195602	0.603861423368595	0.798667268628413	8.87366313091678e-37
cg01353073	16	1965080	0.204597963749744	0.389885949535432	8.94813700908056e-37
cg13648127	9	72665127	0.648707706675044	0.836206185449397	8.95255434245146e-37
cg13188915	12	25622615	0.715151032977382	0.84579833979177	9.44122393645864e-37
cg06291350	7	132800301	0.685115078959122	0.862720900878348	9.47911343600393e-37
cg00417147	12	125578545	0.666640789322281	0.83881351990576	9.66186050480563e-37
cg25976672	2	235907796	0.642621011201542	0.889983002779689	1.00694030436093e-36
cg03334660	4	39050551	0.785560759429239	0.881603243357041	1.05122426169678e-36
cg00913787	2	6376422	0.456425046829433	0.699831892388698	1.145199144152e-36
cg23903301	11	33744366	0.47467709960205	0.706902374863446	1.16127963222756e-36
cg26225478	5	1506445	0.683816484763708	0.846730700287971	1.20479254169454e-36
cg13741211	7	98607297	0.671283872821212	0.805659560986156	1.28786903231382e-36
cg12841068	10	54683341	0.600693153353592	0.75718177618239	1.3270764119217e-36
cg20885063	17	17939419	0.692660766766751	0.863077623809129	1.3555035534286e-36
cg25516235	5	151172969	0.658395529727764	0.79481047611221	1.36447511327779e-36
cg10228857	1	234232196	0.559547920235825	0.784921463704778	1.37107636012087e-36
cg21466736	12	48725269	0.746582669402852	0.871286708004675	1.43340335392455e-36
cg11592377	12	57143114	0.689414118229881	0.839600458111235	1.51654157793912e-36
cg21595092	2	42950061	0.43159170790529	0.6618607701675	1.54515792189855e-36
cg14184614	6	3778005	0.434308527331758	0.600293587028901	1.56299458473424e-36
cg05457620	5	168310308	0.702484793613874	0.84760394114028	1.60847819345344e-36
cg03741458	2	200468445	0.540413062329784	0.755212854836114	1.63001889976195e-36
cg00720839	6	32800486	0.783222235655898	0.902409983831362	1.66916505152183e-36
cg27264322	1	1992046	0.611622872968804	0.891677848273766	1.67269954207913e-36
cg02135122	10	76642824	0.594573701042557	0.84266056367059	1.71609717767218e-36
cg03787988	11	10602522	0.40796484009643	0.625962978076368	1.73818464523724e-36
cg03954393	1	204679626	0.60000656757951	0.765322707906462	1.88538020766354e-36
cg16396978	1	25936677	0.475656943451914	0.684654701545905	1.88735439300633e-36
cg14479884	7	80267943	0.495232340052399	0.738241316429194	1.91304586535683e-36
cg23194776	5	143026910	0.805302085813524	0.932663316788539	2.00448576195013e-36
cg03177025	2	28112917	0.264452601912629	0.120362583796218	2.01699070884589e-36
cg03915012	4	902074	0.67813894920567	0.854470374299811	2.15667077684669e-36
cg04445570	11	126456651	0.751533113608039	0.848011408441409	2.2411853935903e-36
cg20478080	22	45133246	0.60202776595814	0.769938399082558	2.28722097464568e-36
cg04232935	5	52860031	0.640421103931877	0.795784712387132	2.56036636467369e-36
cg06902099	6	35002597	0.239877716398731	0.50928760215352	2.60594001836081e-36
cg02566359	7	73095446	0.509581380380897	0.757094337776108	2.65616783950356e-36
cg25891078	12	1738035	0.630707717330501	0.814511854534392	2.68904933320515e-36
cg17751430	10	118350377	0.615244951759799	0.83445327349201	2.79494992297773e-36
cg22815118	11	1529654	0.700233085480517	0.811223655313106	2.85902859419734e-36
cg07834574	17	4802847	0.280913242865527	0.0544332474681488	2.9026219930309e-36
cg25918166	2	145701813	0.52361035966189	0.745741937348679	2.98139589247317e-36
cg04458924	16	88885124	0.68404151278198	0.924066062652367	3.01070088347485e-36
cg23829102	4	124476694	0.301275845260288	0.141458370936601	3.1690033976896e-36
cg13595913	9	5786038	0.665025787251881	0.805734105528268	3.23147986850307e-36
cg21842967	14	53508673	0.706843185152515	0.837378471109236	3.27097356780352e-36
cg02158567	2	169672780	0.673507584174156	0.810949713299559	3.40597171710384e-36
cg16321540	3	129859867	0.365211089635393	0.630784402497665	3.43428335599331e-36
cg16083044	6	168788815	0.767263687755105	0.91080228404856	3.5197820791696e-36
cg12639558	12	121958832	0.455601183158846	0.613084659233027	3.57910431215923e-36
cg25341089	12	133149020	0.69450396749902	0.850817603167434	3.61045100062087e-36
cg26240231	7	1148101	0.752813805258872	0.922617064156305	3.69020218330859e-36
cg00326902	6	117747649	0.524969351279756	0.733962427373207	3.75714721285112e-36
cg00689772	6	41454631	0.627566172695739	0.818868187948945	3.8511104323171e-36
cg20966549	11	19790796	0.620078812416944	0.84304080267267	3.86991239881083e-36
cg26975848	2	104961016	0.20067014347783	0.44470588346036	4.03192378725302e-36
cg07742235	11	69308752	0.870146209686868	0.952018360188702	4.04770927802787e-36
cg00506862	5	176557982	0.774082248998807	0.893945833598063	4.05915832580252e-36
cg01796800	17	55595732	0.821065930991623	0.902767801156647	4.12619034854132e-36
cg23912072	5	176326924	0.696967415582746	0.84725219980717	4.28093287076922e-36
cg15313740	2	171625337	0.662050473831216	0.799679173841936	4.47784245093094e-36
cg12756312	11	120038992	0.520683223493558	0.76474881631698	4.5222585606506e-36
cg03699459	10	4864636	0.465309390831801	0.674782523098094	4.92260696512722e-36
cg05210480	7	24539647	0.540075515812327	0.734982308525342	5.12908886776639e-36
cg09317928	11	61716830	0.631508772353113	0.794223444905431	5.39445685724237e-36
cg06840491	10	48416966	0.495958037471019	0.730004376224008	5.45058659182777e-36
cg10272731	16	85614015	0.686299195553913	0.854003130931366	5.45612816868737e-36
cg07119168	14	65225253	0.586630000082813	0.772438999302734	5.53132898736509e-36
cg05766129	3	123988013	0.735797874293173	0.833124099183528	5.72546696578636e-36
cg11394947	1	19074199	0.619644562218125	0.810282184904652	5.78417922645433e-36
cg20108872	7	127595297	0.707375983198683	0.872199049440595	5.85688571125687e-36
cg19439071	17	74557625	0.281396265586677	0.555496194312083	6.25228499509607e-36
cg01271325	16	69143315	0.666642471675052	0.861598850621981	6.51285770411905e-36
cg01994750	11	95500778	0.500534359606391	0.719517564491406	6.57581568120735e-36
cg14643399	13	44706965	0.451430003806514	0.640259876730055	6.71513035890802e-36
cg27621335	6	168582742	0.656956600447245	0.785633716979614	6.77059281391055e-36
cg06847828	11	27097023	0.444240337091265	0.724042135909629	6.83522651098337e-36
cg14598764	3	125820484	0.637306618732511	0.779128138503675	7.33144207250851e-36
cg14231845	4	75722231	0.662112737679261	0.810962475240753	7.45161061657111e-36
cg12393552	8	26481666	0.606575029135745	0.752977289264195	7.69578687636041e-36
cg06560026	16	6624242	0.637416593884611	0.808654408917406	7.74312805119495e-36
cg16336751	5	35618055	0.189353304020235	0.0475948623737996	7.83621744087961e-36
cg02429905	6	32119944	0.260078107805321	0.610135255816733	8.39742427743741e-36
cg09138892	17	79005662	0.521476021586844	0.786462482341602	8.57647282877017e-36
cg15999099	8	120223866	0.685321371568045	0.840422618417095	8.62745787801435e-36
cg12575771	5	135231577	0.304523439174844	0.479513388512801	8.86688975134166e-36
cg03567148	19	59093025	0.785531701305527	0.852423085507406	9.02562525810575e-36
cg07927072	2	28117087	0.48832396819489	0.650737369592412	9.06459198031673e-36
cg18417408	6	167809972	0.662782902128161	0.814488900112072	9.34888247416909e-36
cg06238300	17	79952487	0.779563795660722	0.85993331444109	9.9252110125523e-36
cg04220005	13	60410435	0.789784885975979	0.891734649030114	1.00756533062954e-35
cg23436584	12	98833359	0.299191949479334	0.529404276497274	1.01831627007815e-35
cg00908323	2	131501353	0.528142403044994	0.714728205257439	1.02083685284387e-35
cg10816626	1	10711457	0.592398070414018	0.773126606448684	1.04939245632585e-35
cg04402948	12	117613954	0.707735026951217	0.860401239446501	1.06296821348227e-35
cg05858612	6	10617799	0.797469904673334	0.94541721325143	1.06308292237954e-35
cg06813695	11	92045318	0.726209364948272	0.852179582430187	1.0805501293448e-35
cg04293770	5	148330536	0.73543800110572	0.863823988048897	1.08732274748979e-35
cg15659052	7	37438819	0.553689659060211	0.748751818236615	1.13004594961521e-35
cg05529816	17	4802735	0.288715786089214	0.0857663463206314	1.13765032552522e-35
cg10972127	6	107967104	0.696550827800089	0.826915697600929	1.16551320496916e-35
cg02100497	9	90273707	0.70570330994347	0.83161289120146	1.17760572297099e-35
cg04940251	16	88935765	0.746027768706801	0.868611139184083	1.22394991128011e-35
cg21053982	5	90578774	0.827984269838713	0.911554452850502	1.23593421031927e-35
cg10549973	14	58863097	0.277173519506873	0.116811415354094	1.3007802436738e-35
cg15099879	1	1377656	0.633415000521808	0.762201079794365	1.39101421168875e-35
cg20953388	6	15431586	0.80051871584588	0.884490165741103	1.40095718818755e-35
cg13121428	14	76446161	0.593028769257656	0.821327567865541	1.41628735708544e-35
cg09451572	22	46760120	0.693820898686639	0.784127560305828	1.42067616232385e-35
cg14218435	1	205889024	0.59598548022979	0.781152515317539	1.43556665356578e-35
cg13058453	1	85584420	0.436063275405624	0.627277471796535	1.47983040697649e-35
cg14206651	1	41658104	0.729188047748489	0.871466642788996	1.61166500253321e-35
cg19592185	2	233815736	0.68796136462935	0.85044349187676	1.61636341536974e-35
cg15733367	3	57994941	0.0896624020800162	0.0357903116499387	1.6552384318328e-35
cg25323497	6	46923451	0.649873195146334	0.804007426319012	1.75752343939883e-35
cg06551177	6	63038652	0.68003449416725	0.830504302315195	1.83518406829989e-35
cg20054111	4	140829046	0.677578175687476	0.856685260079829	1.96846447214416e-35
cg07476236	13	21680693	0.685761560641099	0.830224735358418	1.98293238232389e-35
cg21900589	8	22866294	0.536595721963261	0.727287196258941	1.98957506074743e-35
cg15477500	3	44957542	0.307303441491364	0.528166891949593	2.00557705898091e-35
cg07216425	12	53297819	0.124243206305087	0.0656364797400186	2.06797235159855e-35
cg26036678	1	215993017	0.458428001769742	0.710943611213674	2.15171947344388e-35
cg17343374	4	901981	0.537955129956751	0.705062101284807	2.17289524761486e-35
cg15650205	1	202608688	0.834112001055506	0.922134527523159	2.19613172020631e-35
cg18483459	2	203294144	0.480433211371351	0.742807408682943	2.31456157673229e-35
cg21953058	15	41309253	0.349997907468388	0.669647529275065	2.49279415540221e-35
cg10889825	1	21838002	0.833705131272256	0.886504579422049	2.7406420083642e-35
cg24504289	6	32061478	0.466025283493749	0.673683018463409	2.8506246911316e-35
cg24680570	1	232726838	0.52531939305949	0.71433421690844	2.88203470014114e-35
cg13996514	10	121024508	0.73541810956444	0.838128453356377	2.89711317006946e-35
cg26292895	10	112444795	0.642210226758029	0.852705840752419	2.98925770200459e-35
cg01865066	16	1178445	0.636026839919316	0.786052415554421	3.01129970673126e-35
cg17079455	6	28479666	0.789768091669393	0.900885294585394	3.01268625435778e-35
cg08891989	7	5272846	0.839324708930117	0.909298936374603	3.01402919917244e-35
cg19184771	15	73664318	0.485992233508778	0.655685299874848	3.06153500743301e-35
cg25103275	1	111025075	0.480937789587756	0.751156173682484	3.13381812923686e-35
cg00524561	12	125197665	0.478398589670092	0.732209236592175	3.16363009665428e-35
cg19178151	4	184938359	0.628000365445989	0.825636232563442	3.38795380611069e-35
cg07197230	22	17956641	0.161664318344759	0.569626103305081	3.39933548492753e-35
cg05173159	12	95491799	0.770530645018795	0.861808571850421	3.45376667018666e-35
cg15616496	17	73860607	0.0786596378479553	0.477086909472719	3.45796616414109e-35
cg14871584	12	6993046	0.775785741399628	0.83774592412029	3.48551613595138e-35
cg17276624	7	70926206	0.749104927970181	0.889355259359114	3.57420929559988e-35
cg25042258	7	148427662	0.438079575617858	0.714525573674717	3.59802699519371e-35
cg08934372	15	75117069	0.473913657322306	0.631059080714902	3.62705631476386e-35
cg26945748	13	113400391	0.68439690105457	0.919907728243913	3.66423342392629e-35
cg06978336	16	88967587	0.826300746881328	0.924992209179908	3.80716831332045e-35
cg21751085	2	43935439	0.761762703963599	0.903328369804365	3.85311188739515e-35
cg20800216	18	46471349	0.51676133319358	0.794945947074657	3.9261775893056e-35
cg25954269	15	71092216	0.491586336313954	0.711459367161824	3.93496165114365e-35
cg19039367	6	30012436	0.681049516074019	0.820362230045502	3.9579485389668e-35
cg00216961	12	6054731	0.29080324426574	0.133134237617282	3.99315568674367e-35
cg24175580	19	36024217	0.853543595345313	0.950474379926279	4.00549917425399e-35
cg15653209	8	22852095	0.652104609911092	0.842253380539056	4.11173879464579e-35
cg18661550	22	29441760	0.605930936022299	0.83831534799072	4.34084121003619e-35
cg14042601	4	37463204	0.531041599028344	0.689685241501644	4.44488974271425e-35
cg11850861	1	42273306	0.683472673062987	0.795086348811944	4.54626751576723e-35
cg06422678	7	150147922	0.0967237843429865	0.48661309977305	4.67030784286426e-35
cg11207652	4	24860210	0.804800311539285	0.897188261090627	4.68298339799934e-35
cg02903756	1	10750680	0.649271380679602	0.75570202453075	4.87835735305625e-35
cg23055496	3	6906371	0.44185224187122	0.642390855757636	4.93320164425385e-35
cg07178462	5	174028002	0.634890983549075	0.796207494425992	4.95737631143298e-35
cg18573884	12	51639577	0.883766001530897	0.923962238649068	5.00681713600387e-35
cg02599835	1	26361072	0.709075548841067	0.836263696314953	5.1932554032593e-35
cg11076306	4	41430667	0.308479707724383	0.582843917374622	5.2113657144441e-35
cg15470075	10	14105835	0.69185550754675	0.837022130827548	5.35941873562624e-35
cg00371453	19	7854482	0.274182459406903	0.079038446002019	5.72433048902583e-35
cg06766579	1	150242418	0.780238260213034	0.875147303432507	5.72885050057226e-35
cg25270670	11	61735789	0.103859078318973	0.0507648957144674	5.96144064182498e-35
cg02758499	16	85682440	0.629170227247519	0.771109545072351	6.09534972926508e-35
cg23381646	7	44187310	0.416109235183826	0.618884447670139	6.21018136532093e-35
cg26251854	1	229252074	0.739056108161721	0.937242938067467	6.2410603073513e-35
cg08319999	5	124054948	0.602712895098843	0.787411943190313	6.26106048090024e-35
cg01603118	16	31147837	0.683729392072231	0.790627916249465	6.33073788127596e-35
cg19716073	17	65039817	0.59721448553422	0.771328497231283	6.33289401404293e-35
cg24427243	1	12128100	0.326754369933365	0.585569516762526	6.97181402867885e-35
cg03056494	11	124595710	0.24893695621563	0.609047326322235	7.01944444601314e-35
cg11469308	2	217471906	0.449271538476197	0.681267246067149	7.05678332421541e-35
cg12649683	20	57975832	0.234744207304484	0.445645416502434	7.10386938888857e-35
cg13685015	3	39221003	0.787899827651494	0.880134704953789	7.55754561099268e-35
cg00909706	1	9211836	0.490912386418682	0.729474302043593	7.76278023853832e-35
cg00978505	1	65728475	0.715212687645163	0.834963942128289	7.80427280324135e-35
cg00187129	16	66580422	0.69856562477893	0.831213771376384	7.82546078291881e-35
cg26665764	8	232470	0.661130586577716	0.836506528877241	8.00145167669225e-35
cg24787443	5	147781634	0.710439616631836	0.879514555864211	8.07359513831119e-35
cg01330448	13	113976115	0.785734458580741	0.911765129095352	8.41510444732801e-35
cg25950769	15	85945991	0.516815523916166	0.745515990326521	8.7650907327514e-35
cg13641591	11	75528534	0.51172188815121	0.729654859907025	8.91748372294957e-35
cg08072539	8	496618	0.542231245625925	0.725306133370116	8.97077621290701e-35
cg13775306	6	33577711	0.453223399692704	0.616100230766859	9.19859144369359e-35
cg01884917	17	1038155	0.633418440461769	0.86785756080261	9.72183532654931e-35
cg17627973	7	104885248	0.744392876409715	0.859856847417622	1.00110254318471e-34
cg05212138	20	23063119	0.534870073369855	0.704240456752983	1.02142753711355e-34
cg09916234	4	1976220	0.591346727247743	0.745341880598488	1.02602925141626e-34
cg09245319	2	227049703	0.666997440035209	0.859067394181182	1.02641630833611e-34
cg06866208	16	67560245	0.528204946881563	0.682659389186991	1.02998639791688e-34
cg24531825	1	31196423	0.760944694133257	0.826789491502215	1.03196470833256e-34
cg02088470	10	1551251	0.811986876342534	0.922525504538191	1.07974836255722e-34
cg16142313	8	28950249	0.658335515177016	0.871255250452751	1.09849763503949e-34
cg13418839	17	37798877	0.769934149766791	0.878749609466359	1.12718433228051e-34
cg19910937	4	128983807	0.325736294696607	0.19897482183066	1.13308184879842e-34
cg04730314	6	27114959	0.0892447238348118	0.0303701782715573	1.15740338241138e-34
cg02606480	8	6366994	0.624707554138345	0.815641886566891	1.18896127587883e-34
cg20160695	6	90596588	0.637213634608817	0.748378246083698	1.1933005544751e-34
cg06533700	1	87979015	0.59852640819853	0.792331721720245	1.20378781163368e-34
cg07963316	6	170449521	0.511913178736604	0.731152612853855	1.22352530812009e-34
cg14413148	14	104422055	0.811753989913609	0.897924819342269	1.24063276739876e-34
cg22032626	12	50203811	0.336203556365222	0.550424287459183	1.24531597515132e-34
cg01991625	16	54404353	0.742871007888921	0.847722655534078	1.33794701494202e-34
cg20986904	4	1601044	0.562651324791777	0.822984935077266	1.41802169794586e-34
cg01164574	21	22368940	0.382127673421771	0.636641778168049	1.46722595244194e-34
cg16017492	17	74022575	0.748372899266669	0.855985745758243	1.48346691175798e-34
cg07372450	10	18679429	0.621566537769119	0.817632542620542	1.53215040816366e-34
cg14959425	7	20447707	0.388875074579939	0.68297993427616	1.53996013979189e-34
cg03803861	5	41511150	0.165781538335162	0.306374734060918	1.54034102704519e-34
cg02879438	13	113425003	0.59283642219061	0.868023220358529	1.57467770165945e-34
cg24382070	8	22013694	0.324776290893946	0.546135157621121	1.57790412288551e-34
cg16424196	8	53452398	0.549053943802546	0.764498953653195	1.6111965570669e-34
cg19331988	2	88771031	0.573391872559569	0.764959267760835	1.62321512883387e-34
cg06370528	18	34972877	0.547364646320465	0.784901242328637	1.63924924815207e-34
cg23641899	6	32061318	0.368553310613045	0.596003933216735	1.71976947916778e-34
cg11796233	1	2060236	0.577148272746601	0.801999499465979	1.8239890544616e-34
cg20269607	7	151490473	0.740744981653878	0.886127212093672	1.84598213294125e-34
cg04216858	14	75447888	0.661225159310265	0.829556966677244	1.93309944163174e-34
cg02747412	17	80271631	0.706010335108337	0.856602053543654	2.00614898032598e-34
cg10682957	11	117756485	0.249362385155784	0.617621453855441	2.02227974973431e-34
cg22785170	4	1601242	0.730393325188885	0.866947982675858	2.07464631744833e-34
cg03260624	1	91970722	0.674370885969162	0.822051999457267	2.10267177472303e-34
cg04096477	6	32151882	0.516306445873373	0.678744295432798	2.11403141151798e-34
cg13922935	15	42804870	0.788180039940053	0.868329536336347	2.12345038166061e-34
cg00069014	1	14156840	0.745997600200253	0.857359843726633	2.18224934094116e-34
cg11272874	11	44264948	0.605229140712777	0.804118470434636	2.19339600941403e-34
cg09181104	1	38129247	0.649947040981073	0.751889778982229	2.2054364939017e-34
cg15277378	7	5272208	0.783271506410516	0.928746036059274	2.21244507364877e-34
cg00391247	12	31378024	0.386773047255014	0.54726264161748	2.21803656030806e-34
cg21343189	10	88428222	0.524058049604404	0.652173436826899	2.26951031774344e-34
cg07469838	2	60703084	0.740741719066825	0.84873810707958	2.30150915067694e-34
cg05999828	3	41620569	0.723942531090047	0.879053743481605	2.40125290932469e-34
cg03071146	2	54010103	0.484908969859728	0.729713422165362	2.43428503313272e-34
cg19869608	12	56649358	0.773670010740336	0.891573846036446	2.46008812819502e-34
cg02112183	6	170754881	0.799514173994839	0.893350631934268	2.47770456468693e-34
cg14971574	12	1478761	0.620961312407575	0.815249221461719	2.53548299934805e-34
cg00510956	1	32478440	0.8843352588655	0.928911713245908	2.53697427818455e-34
cg10742523	4	55650393	0.396132395929467	0.607662812356068	2.54328811370692e-34
cg04553364	5	179806865	0.793672953573553	0.912802719228405	2.57099707326304e-34
cg04001714	2	96015817	0.574459695662717	0.716161074857996	2.57892264737138e-34
cg18364770	5	168310523	0.411005143760413	0.633638746675619	2.61993677102381e-34
cg04798684	17	74309056	0.624506807458273	0.769450012818139	2.7068088532169e-34
cg04658707	21	47453889	0.662434409439509	0.85455411921796	2.70703429513077e-34
cg16569347	17	7369066	0.699267965652594	0.868551829208031	3.0010764664288e-34
cg01708377	6	1686746	0.442015749058104	0.741679113835568	3.07751438521586e-34
cg14312860	17	79105559	0.698019809678092	0.859531122976257	3.19700965421051e-34
cg13787850	9	102195951	0.196918199492589	0.435231237340661	3.3080340343313e-34
cg10615580	17	79005548	0.516241829757411	0.71941762497205	3.33199209740349e-34
cg07762347	7	149016554	0.618192155002732	0.798698951511777	3.37702338553553e-34
cg23705155	13	32835962	0.394033144701805	0.717185260530452	3.4793199836284e-34
cg25807487	11	68782106	0.349475021276618	0.727858988440201	3.52802295999802e-34
cg24933605	2	216177085	0.148439588928782	0.067742356059872	3.54676904522737e-34
cg05574053	16	85517371	0.702911288912427	0.915775319606455	3.55217507408496e-34
cg03031009	10	10835019	0.497147965123374	0.757021899340069	3.66707055654071e-34
cg22863590	12	58124918	0.742008154718499	0.871638111836197	3.73642760000763e-34
cg00464210	3	136194317	0.87214617960617	0.91972272520307	3.95348602558842e-34
cg14398243	2	46385031	0.535453354852858	0.698279748941972	3.97868816181475e-34
cg03091668	22	24903402	0.289711709963389	0.598189723898091	4.11173656167298e-34
cg15188623	15	90608429	0.268409914975361	0.603104963434787	4.34313357718872e-34
cg01828733	1	201708932	0.436833596508978	0.22458735167126	4.63427812978817e-34
cg04478075	17	80753985	0.686293986547096	0.845935059183379	4.71903677115611e-34
cg16768937	17	27299936	0.626380023536834	0.799180805372512	4.72755049275183e-34
cg24433265	12	52389247	0.671876936343266	0.822092744724776	4.77305513099884e-34
cg04030486	17	6358599	0.484848345210039	0.216472378209386	4.99223550508068e-34
cg00129196	2	20190016	0.165880829158414	0.108982953876851	5.05979064066707e-34
cg02562299	16	69143815	0.75909158456003	0.924299595964615	5.66236165687183e-34
cg20068209	6	75988568	0.0731198202874419	0.375845976801528	5.74259953507746e-34
cg22175006	2	223757281	0.173117819244563	0.573710084851012	5.91763234714218e-34
cg10075287	2	180727677	0.527305978699565	0.758140216601984	5.97903644334225e-34
cg07890882	8	232941	0.684045965399561	0.847660866706216	6.00941638542725e-34
cg24864639	6	33156164	0.714428319970675	0.858199687245079	6.02712096490851e-34
cg27036341	19	36024225	0.79710572943029	0.926386467299039	6.29435798918441e-34
cg06595153	12	94619636	0.790519775094892	0.874837650962491	6.33878517345452e-34
cg13499923	1	108594260	0.656537328371718	0.823997493728522	6.53610431186899e-34
cg05012457	2	133672682	0.697384773741691	0.834054213775422	6.73254158655964e-34
cg08966950	11	2871756	0.566466432506936	0.762176693132673	6.92295491259739e-34
cg17180631	1	201708788	0.194716243295691	0.0659759926985636	7.09662903220388e-34
cg00026938	2	121363977	0.826278683449741	0.912488585130621	7.24181973343679e-34
cg05899549	16	71891347	0.822049284997787	0.869760549517947	7.31483882088419e-34
cg05631513	15	77795989	0.676897437087698	0.826471530836574	7.70543854571291e-34
cg12639866	1	12776206	0.647867497924654	0.781027121473717	7.90686593889817e-34
cg01212848	10	116364370	0.785848221512315	0.915427292676358	7.96091113754164e-34
cg26652022	2	15777016	0.667802516861262	0.799834487350817	8.29252805725793e-34
cg08677655	17	1549108	0.270715221138214	0.609808904807995	8.34846695329965e-34
cg27438152	15	31515761	0.4256753116543	0.729280447680667	8.39498031223369e-34
cg18006379	10	132907652	0.759423572315379	0.909114258197818	8.518184036894e-34
cg15346493	3	170359029	0.627881379865683	0.822138044821023	8.54374124197375e-34
cg08948488	5	179501688	0.710674201489744	0.868925761763345	8.56889765606213e-34
cg14986671	10	131667008	0.756909165265638	0.894939510810014	8.59848779482166e-34
cg09973022	16	84717364	0.542524099241729	0.763659040132988	8.66367948512795e-34
cg00674220	13	27610741	0.454848598530238	0.694006804371094	8.99511192430881e-34
cg06310712	17	79104782	0.647544033413212	0.81916300265389	9.06776810892122e-34
cg18113803	1	220977858	0.482231768288199	0.680052841796471	9.43737733955865e-34
cg20270882	1	20756044	0.305066827401432	0.597774487615335	9.46742708069918e-34
cg07035442	17	81028481	0.576170525331995	0.695532372776773	9.53471125940099e-34
cg18100425	19	18337162	0.204192154308284	0.0714593753226557	9.57232540243716e-34
cg05886261	16	86184935	0.544507093245025	0.74420340651146	9.67482907249367e-34
cg03798603	6	30899145	0.570101098485512	0.714257391818096	9.67687729407955e-34
cg08654091	1	227015418	0.370317957008834	0.682618690943846	9.8503048828762e-34
cg01010211	22	17956453	0.124572370558193	0.496897435312633	9.89111169949293e-34
cg09514310	2	171553350	0.66671234533253	0.832692552549172	1.00794624171151e-33
cg17563789	4	53237401	0.747301791568792	0.83936574147026	1.02097620937529e-33
cg18327695	2	102326438	0.74518821206204	0.842150883455838	1.05496423085257e-33
cg00563566	1	230883182	0.594904409919113	0.766435274058876	1.0929891298046e-33
cg22679626	X	12996565	0.119829959672968	0.431312442931148	1.11329905960469e-33
cg11841741	12	108045325	0.659679922398551	0.799366807696316	1.13164707408225e-33
cg26971423	15	63785031	0.574833505847075	0.818347132728029	1.16462396642699e-33
cg26464978	X	12997273	0.37567267914248	0.641396275602583	1.22197318773569e-33
cg05961962	16	72602838	0.581443428011124	0.763750839437641	1.2382053300962e-33
cg16272554	3	15541262	0.596831580429308	0.77163076777791	1.23989263060538e-33
cg19873420	14	91691179	0.739503253675431	0.89276834566768	1.29245663313542e-33
cg16350608	1	97063920	0.646080281037464	0.796813795982449	1.30664077478006e-33
cg09523782	7	5272064	0.572912339287201	0.767534174514769	1.35976042755321e-33
cg16465129	5	131408149	0.748482344995396	0.891594700060194	1.37313743035078e-33
cg09640447	12	47549530	0.713780289804024	0.872642241662533	1.37834396704394e-33
cg07613994	16	89634715	0.579425419083612	0.756399577246305	1.4020193020443e-33
cg19683800	17	61518354	0.685223912229929	0.834523803730672	1.41111821834441e-33
cg16489468	8	129336547	0.553019886963277	0.730690544957931	1.4281356139255e-33
cg19107655	13	112838528	0.636872775558916	0.825466278461253	1.4430726810443e-33
cg07759857	17	79060804	0.611777189436347	0.829253060243898	1.445286321142e-33
cg25426203	10	88600793	0.722847825533628	0.854765510328667	1.45097954327639e-33
cg26678835	16	29643261	0.462659981490076	0.722783980673079	1.52597617651775e-33
cg04094641	2	234216050	0.466013718630233	0.678142583923489	1.55813162074213e-33
cg16109862	14	94413832	0.661160617388276	0.808391605849046	1.57894443778349e-33
cg01192572	2	234372854	0.593918637909574	0.737815522300053	1.59598464667341e-33
cg05382956	11	10627849	0.211799644552443	0.545080907413508	1.62138400683759e-33
cg09120395	16	70745992	0.486960798534916	0.708337460667074	1.62392031500851e-33
cg18817750	10	104174276	0.727471014595458	0.8333866863906	1.62639148747084e-33
cg23613882	10	123364813	0.572334030435271	0.780072822874918	1.63237714653705e-33
cg11074192	13	78494442	0.808665610582766	0.909005130803455	1.65507081511185e-33
cg00633969	3	122284550	0.829439708494891	0.901722943977209	1.66059455307547e-33
cg18972765	13	113422671	0.566160441016221	0.754781580419838	1.68716961748635e-33
cg00592695	8	134545685	0.831902586567296	0.925656874793941	1.75085512533449e-33
cg11142013	13	24441476	0.518487221370118	0.746569480346763	1.76987366058709e-33
cg04380681	14	95830175	0.499789206223515	0.652976938786684	1.89115783844747e-33
cg08115371	11	79115706	0.581314410560584	0.788173740768011	1.89553899458908e-33
cg08267148	2	202023415	0.529706259246066	0.710040425739386	1.92225694087419e-33
cg11699125	1	6341327	0.856351462632984	0.94189156368035	1.93697653533825e-33
cg03380645	2	85895048	0.601604723393512	0.804757945516285	1.94295906233416e-33
cg20359413	3	50316909	0.801883460808705	0.867033634125365	1.97476843481348e-33
cg25399573	17	76450628	0.820910530878926	0.897499300433275	2.07264737122926e-33
cg25096142	1	173572181	0.601106524761733	0.81839638539657	2.07857217396938e-33
cg15245292	10	1120601	0.737434163509038	0.835610621225629	2.08671946544832e-33
cg18767057	17	76175611	0.599549274766441	0.729632421780932	2.10719596873172e-33
cg07705913	5	166782271	0.29234098055074	0.534231229402643	2.17942393047794e-33
cg09010699	3	195171693	0.442655887218795	0.718931787838644	2.19546889764333e-33
cg16725225	8	53126611	0.626462865756552	0.8068037611745	2.24738564124795e-33
cg12171761	8	61910949	0.313119428206746	0.529452472373073	2.25292703548695e-33
cg05673731	1	29565306	0.392727265140613	0.665356608605106	2.28540075719664e-33
cg10690440	17	55901064	0.396149051276114	0.804714788680005	2.29485171933131e-33
cg24714561	14	90001131	0.807645924052455	0.89905983246154	2.37072367690253e-33
cg16292885	5	1552753	0.500393134195206	0.766504795364689	2.43317616624432e-33
cg19508967	5	1840347	0.703365465124474	0.796540549170067	2.45489531524431e-33
cg12131862	1	203613877	0.644311753917634	0.795315857516973	2.53860711467616e-33
cg06874172	1	156901141	0.221082516440917	0.404555297579481	2.54699380391934e-33
cg24785726	13	78491982	0.603392761056503	0.812357463064933	2.58521587849689e-33
cg26360697	5	1673409	0.351367551948758	0.558632309214569	2.60645735844467e-33
cg03976645	7	16724981	0.71698139992309	0.875027528713216	2.68919582616287e-33
cg15668538	17	15931082	0.52473535590104	0.729965515164398	2.77321666380532e-33
cg25347127	5	81654031	0.662476589920144	0.80355568868623	2.89590675674357e-33
cg21167135	9	96079169	0.560299500659051	0.732142981353582	2.90120054948695e-33
cg08100284	17	35242990	0.559712225048874	0.770470109103645	2.92154104829945e-33
cg14145151	3	73607754	0.550594138066858	0.701419232638542	2.97748295793799e-33
cg25302172	2	66924409	0.720629656398451	0.857375041686586	2.98161707017139e-33
cg13442201	1	221908735	0.670286622117453	0.829446678669241	2.99396222017876e-33
cg06801994	13	113834082	0.834397564930902	0.947562564482066	3.02199249207141e-33
cg08453008	5	136955189	0.54148778340316	0.764121238740899	3.02354900164018e-33
cg03873264	6	168418371	0.654824547629573	0.819126453181436	3.03994699680103e-33
cg01699581	11	130356112	0.893046059088113	0.974739388538554	3.05865503243066e-33
cg19517841	8	1337695	0.498705082242901	0.712387318617557	3.13509589860808e-33
cg15757019	4	149756665	0.50749844100377	0.752298875994011	3.22951747852533e-33
cg02497558	17	46608570	0.548349742418157	0.838030040653789	3.26524351862515e-33
cg01367328	7	162351	0.493976334572302	0.678343535548852	3.26900543242896e-33
cg26224018	1	64942153	0.171286895101204	0.422016098240145	3.29569837798805e-33
cg26545245	12	57382283	0.237540781916394	0.552851160997845	3.36428342335185e-33
cg06147210	7	136927099	0.599705160297737	0.824270859289326	3.36633386465649e-33
cg02558684	9	96936826	0.441492053149455	0.675740830535887	3.39206621935223e-33
cg24406391	1	155938911	0.466754400186028	0.621349426592122	3.44996926178937e-33
cg09657114	15	62853598	0.377613050196836	0.730842795549185	3.54290484536428e-33
cg01552919	4	901847	0.595040128367334	0.793749021946928	3.66800954021021e-33
cg11707084	19	48345263	0.466741157738943	0.634082312619009	3.67470517001832e-33
cg01850889	2	130636190	0.564231854839861	0.78795291165095	3.77753279120404e-33
cg13675814	9	100929797	0.607144816917553	0.77985693584861	3.78916538101175e-33
cg22601496	3	45004671	0.749778219572963	0.902822521565464	3.86235268614117e-33
cg03362667	15	85928046	0.767213849080732	0.860607314570793	3.9255658202061e-33
cg04981165	3	59645614	0.68604264659164	0.841703647615832	3.94206241599076e-33
cg12662084	6	17809126	0.613471288853056	0.838464181042889	3.99439363430266e-33
cg01671575	1	230513566	0.762818427956077	0.868660894207245	4.01185181819487e-33
cg22304239	19	3968427	0.508172024932708	0.731948560910536	4.02303268068209e-33
cg06333725	10	52156632	0.676814099451547	0.849079421170954	4.04222830826439e-33
cg00799748	16	1611052	0.769166270031871	0.889770351324973	4.15956389099387e-33
cg17937101	8	1765066	0.240034051278114	0.0823154332483674	4.19898014155661e-33
cg23405351	7	7863142	0.770046259591786	0.881081574202398	4.21788271170281e-33
cg02053092	6	119220428	0.748255315451577	0.866475364307398	4.23709362440469e-33
cg02497486	13	30085687	0.808014862391298	0.880583298889187	4.31647926852157e-33
cg23291145	4	41648620	0.72691776786535	0.813803879180745	4.43165046839999e-33
cg05157791	12	113551036	0.518275117783889	0.719990091938769	4.53909313690004e-33
cg02360001	7	39683993	0.505262674123329	0.740490494230569	4.97241771936825e-33
cg27496296	17	79376536	0.401424243673432	0.609726313763133	5.04478513787445e-33
cg06901147	13	114321473	0.652788264674295	0.767989555613513	5.04721263624982e-33
cg08621168	8	56919462	0.668477572729091	0.834900164387868	5.16843989083881e-33
cg24036517	8	10585394	0.736427211971403	0.827075474723264	5.22580644779294e-33
cg12023692	6	30712919	0.734008958088013	0.841435153840557	5.25160250354085e-33
cg01749792	4	7437812	0.441255301529837	0.650924814895537	5.27126553152727e-33
cg01533108	6	27101662	0.168597095241107	0.0541032034644349	5.30467593981894e-33
cg03015758	16	3083902	0.483695940395072	0.645051942098766	5.40290601599233e-33
cg21500092	17	4245206	0.661237132487893	0.748834218610921	5.43341064438305e-33
cg08180921	12	125257262	0.490424072078663	0.66487839135567	5.58161685842643e-33
cg05538406	5	1509157	0.815461434836054	0.884447787209965	5.60767073094321e-33
cg20156985	1	33694609	0.261912226970746	0.429698335180202	5.66562207146311e-33
cg09187107	17	79006087	0.522429931693163	0.817795364171597	5.67808389279146e-33
cg15628956	12	53448234	0.171642759420196	0.0666010414644417	5.80285527509576e-33
cg21750428	2	238462793	0.57716980937639	0.684974932849418	6.01065118524461e-33
cg13022461	22	50950506	0.700207700334296	0.834482984719939	6.12166504606425e-33
cg00706570	18	74692116	0.64035345279619	0.861292365133871	6.15876010265575e-33
cg10787911	8	142368316	0.563282971232413	0.732891657718942	6.21455801903597e-33
cg04115185	5	2279124	0.392691791544612	0.779410319818424	6.61480955383919e-33
cg16478977	14	77689345	0.566463193707468	0.761817990674945	6.66423660413427e-33
cg03044444	13	113355356	0.706301845581664	0.916214321019945	6.68037291101842e-33
cg14819891	5	168370991	0.341667913527134	0.525679580679944	6.68345343892018e-33
cg00026553	15	90562839	0.668827932539168	0.780171837252228	7.02467468253576e-33
cg20780998	X	12996931	0.142352146447531	0.429747756205472	7.25655412329211e-33
cg07195577	17	27052828	0.252019847205181	0.119467516664338	7.25700117238387e-33
cg08927145	16	86321899	0.517399090255022	0.288579605169303	7.27519595662998e-33
cg20734219	5	146453021	0.645302683791368	0.843444787634282	7.29755442093748e-33
cg25606842	1	86052061	0.603584613963641	0.807120587567553	7.35072718069894e-33
cg02322969	2	2712959	0.627657581733457	0.797292431953025	7.42449781722016e-33
cg23030853	13	31620347	0.605943516716227	0.80328172062571	7.48581564144214e-33
cg11697169	8	27457461	0.668175414349779	0.814638859063873	7.62122729936907e-33
cg07538946	5	131705188	0.0617450282450985	0.0294576204574575	7.67772820335446e-33
cg01254322	12	47233213	0.681785558117423	0.843397365661245	7.81400707035711e-33
cg04441775	16	58045643	0.596447684692194	0.713831380353114	7.92331146831815e-33
cg04918350	8	134124199	0.534817380482042	0.741097025118756	8.2036814419312e-33
cg08033285	16	48638251	0.726873817674846	0.818735177876848	8.26312901200182e-33
cg23209962	5	73163484	0.608063814564145	0.790069205086183	8.53151394325797e-33
cg26872089	20	2381236	0.758828335456933	0.825070171373638	8.56913185346608e-33
cg17391942	17	74911940	0.721095367961176	0.861532861418363	8.75555848899642e-33
cg26007849	14	90874616	0.729380770213736	0.852087084266339	8.85955615799485e-33
cg26433322	6	15143233	0.727328137370766	0.884527565043466	8.86163035398814e-33
cg03625149	7	112120734	0.71929915231346	0.822271495608426	9.32977701096659e-33
cg25021051	12	53448178	0.326020029224736	0.15395356294132	9.40400974161781e-33
cg09557556	11	17760574	0.139027238593556	0.489969975620456	9.58990491897908e-33
cg13464321	9	136422991	0.711294824728472	0.813438527703018	9.63869105720893e-33
cg18930976	10	131697980	0.592030112321822	0.771951797666993	9.65351700252833e-33
cg27464062	16	88238503	0.792606252146408	0.896617628219555	9.98246769588698e-33
cg07891064	6	42017495	0.82527238806384	0.885864582799442	9.9948325314822e-33
cg06580220	3	137732991	0.647170851054011	0.802648111198101	1.02820362384057e-32
cg17369115	6	9476450	0.578879181530884	0.784261782602885	1.03106148906278e-32
cg16787199	15	52402025	0.714671165263472	0.837773084513467	1.03178668152738e-32
cg09473244	10	121305246	0.805544231860526	0.887967472903825	1.03431081423654e-32
cg20857280	15	51632905	0.612007896147086	0.787120018580707	1.0345634799252e-32
cg08324925	5	131409159	0.595128823755043	0.797728403657237	1.04121987352083e-32
cg00686132	6	168257835	0.379182903837223	0.651656506318327	1.08340594043352e-32
cg00053063	2	134191960	0.690331334470134	0.840861848984311	1.08700582346187e-32
cg19591623	19	311981	0.788193532370592	0.918917590774949	1.09280609097494e-32
cg10124704	16	88135600	0.228484824713971	0.432456595928648	1.1156035543294e-32
cg13490979	2	180428745	0.782215055727281	0.882610952624825	1.11912619973742e-32
cg15699386	1	155161211	0.655933684897967	0.867650690700329	1.12353365611732e-32
cg02855981	2	26204237	0.786571373388713	0.896987027911405	1.13863318121223e-32
cg19734822	13	78108374	0.66003765791128	0.839226944534393	1.14163031348234e-32
cg26517074	16	3998975	0.653643500255433	0.819173692335715	1.16603333732772e-32
cg17327171	2	161156221	0.340558374756976	0.637251531100623	1.1769163473641e-32
cg05501509	17	75789529	0.617182812549382	0.821067658549589	1.21064117301476e-32
cg23126915	7	152374317	0.71820494335892	0.878381250580836	1.21892043442329e-32
cg03879594	16	85207569	0.458208423066974	0.633057957165697	1.2224557933817e-32
cg09857651	10	54714856	0.659996537071627	0.785605412522216	1.23489784565819e-32
cg01101020	12	132562425	0.762799115301398	0.855932914676064	1.27577956618302e-32
cg21132229	17	40757728	0.662804375819052	0.815158115549236	1.30699628257246e-32
cg07163991	2	128381835	0.912973652352638	0.962512194852635	1.31632421306502e-32
cg25575349	12	106703262	0.719288949422137	0.864485286279435	1.37441451352065e-32
cg20689471	1	219213785	0.526496587036738	0.742775305396911	1.39218840299893e-32
cg07212702	6	157137791	0.308245702866419	0.634428280979769	1.40219726915792e-32
cg22112455	2	95544620	0.620077419605501	0.697663557802326	1.43259867362026e-32
cg01377200	4	184938316	0.647722184457507	0.887338505106362	1.47484240243633e-32
cg08523694	5	57076192	0.720746407683779	0.886822946872832	1.52537419205291e-32
cg10447080	6	76203225	0.200977169305129	0.486558848867573	1.53331760869984e-32
cg02747823	10	112444852	0.721467617875385	0.885261234275301	1.53794802655552e-32
cg04131468	17	12694449	0.583225307194502	0.796031090714631	1.60079785675708e-32
cg14794735	7	129415968	0.696101633165348	0.821279311216926	1.62475588084893e-32
cg14776518	15	63892607	0.346661591469578	0.206786544624299	1.6358140494829e-32
cg24216893	2	1426674	0.651734997482542	0.848822093772112	1.66791804565366e-32
cg06509598	3	129436051	0.738555175093939	0.855213496603777	1.7216068645453e-32
cg18430895	5	10485607	0.142552856960377	0.488626517988056	1.79597585501144e-32
cg27448447	15	72093348	0.645494027999209	0.811039777750161	1.83348754506561e-32
cg12924936	5	2279098	0.522144172607611	0.8468182508586	1.86992383580183e-32
cg21328082	6	41254471	0.279156299327696	0.606451393006677	1.93576192811851e-32
cg26432961	6	41517062	0.65722504859417	0.790526046083512	1.94100567074617e-32
cg07533951	12	114879558	0.359450370179148	0.186873885315752	2.16063577616269e-32
cg15986164	4	901785	0.74359785754403	0.86962374908491	2.19399573538959e-32
cg04464446	11	68452845	0.542454562192941	0.732128341736959	2.22524345644674e-32
cg22864519	8	82360736	0.572073546848726	0.754317252328175	2.28281671519917e-32
cg14722693	8	19436451	0.325556589151158	0.575696946529962	2.28820306425098e-32
cg26440309	12	52403511	0.567105464524242	0.69923602388488	2.2895724019505e-32
cg05951994	10	134150760	0.259251092335341	0.477368089505967	2.31039284545205e-32
cg19576738	4	123751635	0.514031970844768	0.754114628520594	2.37286003261088e-32
cg21936959	11	68782049	0.500887639842577	0.759489833324392	2.41071473844825e-32
cg18402166	17	62778279	0.552472964147778	0.733509405170323	2.50661682792077e-32
cg11197945	3	137729135	0.575374388975845	0.797395024814985	2.51234233049208e-32
cg21904807	6	19834248	0.426399635408614	0.704220801559584	2.55060380127581e-32
cg09391949	16	87730651	0.642441934267513	0.829301065659722	2.5934992751788e-32
cg20586163	8	1136538	0.67310755408892	0.811719493425765	2.62417455020322e-32
cg09853371	4	57522145	0.248689291346917	0.0852640363437242	2.62489989521558e-32
cg23897319	2	241366765	0.557467338583709	0.699166513726832	2.63842368649304e-32
cg06173513	14	71954034	0.617829508821109	0.821013356582686	2.68253258834712e-32
cg13003178	13	36073819	0.730718199412694	0.869847571800254	2.70651566875318e-32
cg19367256	1	18651998	0.672215081576314	0.802326806307688	2.81340450972479e-32
cg23812775	10	48416899	0.395691807409092	0.63586999104459	2.82138589486752e-32
cg18163973	3	182833979	0.113658019831419	0.0697212999517655	2.87065048260244e-32
cg13939166	9	140850133	0.603986550992047	0.728024488641714	2.94433665596352e-32
cg15618646	7	154473202	0.524116612813694	0.673492139778249	3.06042973424488e-32
cg16597737	1	173572370	0.415366111460796	0.668595230689878	3.16344404087443e-32
cg26778630	16	86331580	0.398925446210965	0.236283897408241	3.21911749340965e-32
cg13185984	13	30061917	0.672834698424567	0.799931867044747	3.23058193157342e-32
cg19726128	14	69564942	0.689604493631591	0.798061603461856	3.23975470251944e-32
cg26523590	19	47167869	0.747636668847962	0.872423998730175	3.2741505512471e-32
cg13775636	10	711897	0.463898925801823	0.652875824394262	3.31133906162632e-32
cg12610169	1	18736258	0.657381127693951	0.820170106807124	3.33757154047864e-32
cg24112692	12	22415858	0.50654691609971	0.678694636036771	3.40375434146704e-32
cg25821785	3	50403130	0.537978718594077	0.315197255288496	3.42847594589743e-32
cg19734327	13	112272366	0.72411389387854	0.864304317634468	3.46114139154802e-32
cg18115757	14	23514994	0.407205200719889	0.613761521718463	3.4923095217267e-32
cg07223937	6	134313583	0.644465248726938	0.844330016977946	3.51982115708495e-32
cg08845333	19	10403403	0.181519516508191	0.104040325430559	3.57205866755223e-32
cg17840363	4	71780347	0.649044231886777	0.838729029468212	3.58238935354718e-32
cg26169632	2	134768258	0.887769899248224	0.928303152253049	3.63810872381291e-32
cg00970558	19	7854469	0.336380372651641	0.141952820928513	3.70819714721979e-32
cg24864984	3	71128840	0.829346260382584	0.893980678611922	3.73242725088854e-32
cg06454157	6	167490870	0.491730202044274	0.702056716789511	3.73744220602142e-32
cg11521563	13	113700027	0.524337562692945	0.683516119189563	3.76178744816811e-32
cg03785426	12	124419970	0.567058257762035	0.76769866152949	3.81598955923512e-32
cg18581950	2	219124271	0.516037634100425	0.755318749638028	3.9498942457329e-32
cg16383871	6	31888543	0.638106554361634	0.793224115029409	3.96995440274457e-32
cg07824114	11	113158301	0.33869710875906	0.652753033350662	4.0086921467812e-32
cg26387796	7	150147927	0.121723966208155	0.480945487208447	4.04388715470983e-32
cg09433588	8	21899862	0.240918401529959	0.488816480705079	4.13379221487555e-32
cg25437359	2	19330640	0.297647129105735	0.576893730418556	4.16724707869671e-32
cg07648215	16	46782263	0.676235802147841	0.799641995492226	4.19281426161685e-32
cg11118440	12	125249923	0.408025094989471	0.682067065181169	4.26840157202567e-32
cg20585428	6	169274032	0.581196260487341	0.734827042972131	4.33002893346318e-32
cg16845679	12	115062659	0.630483553751282	0.791468815767933	4.3948864820086e-32
cg14037114	1	33549557	0.607173812257296	0.796625126445506	4.46163243418654e-32
cg26124526	5	60618932	0.421851845791726	0.657399296317767	4.59135522253111e-32
cg23450972	17	18076288	0.566617146852368	0.690190334649335	4.61159807130042e-32
cg22282590	19	17514117	0.564130196657169	0.770196875269275	4.62999961093813e-32
cg18047159	8	122651370	0.531167527237497	0.730137498876464	4.64655738628483e-32
cg26730024	11	36448470	0.737790561250923	0.848186520293245	4.66137655993351e-32
cg16780847	17	78873699	0.746245250318924	0.899800252449406	4.87419715172415e-32
cg09978906	14	74345331	0.618905418724717	0.847501730872299	4.97088614620584e-32
cg01243465	2	128389207	0.70774787594666	0.803079450856711	5.03109040163286e-32
cg17473712	1	64287452	0.495527142619836	0.735548222685514	5.1031514464332e-32
cg11160654	15	60369068	0.592537381164282	0.774727076941174	5.1535690573497e-32
cg14099718	9	36879449	0.354548421525575	0.600737181819911	5.29869043510878e-32
cg04621866	8	144567481	0.665544336446971	0.806796848292858	5.38343093834561e-32
cg22027204	6	36216248	0.256851627452322	0.608642154416187	5.40662314325085e-32
cg04446870	17	64440273	0.656824978140242	0.838494654184041	5.52907855723619e-32
cg10374402	10	82300600	0.494148758695593	0.770771177935328	5.67171180387222e-32
cg08381537	19	310296	0.67038700755168	0.860739992471157	5.68771282150539e-32
cg26621780	12	113547430	0.495545778042024	0.72094063403786	5.71354226292929e-32
cg13301931	7	44526856	0.731009059722749	0.836393333557262	5.80916658830279e-32
cg01693650	3	45883855	0.120621182516588	0.0689937337679541	5.86152436994514e-32
cg25747030	3	185278341	0.591960932292872	0.754695983341575	6.14947261611522e-32
cg03331229	11	102821111	0.410707342895866	0.715970458919639	6.17909230030282e-32
cg20881888	3	50383079	0.315686772532514	0.155174651857032	6.2066215552783e-32
cg02261408	17	61559061	0.697962587648597	0.842800327808161	6.29661900649402e-32
cg00852414	14	101543050	0.700749239104925	0.840133069506599	6.38112938066258e-32
cg09396850	13	113400630	0.789839989628658	0.955504656376774	6.45343795587096e-32
cg02422997	15	100277091	0.815857667084501	0.896315320802168	6.52677997543201e-32
cg17074958	1	39703292	0.820913300031748	0.888070942959232	6.70890316222978e-32
cg22253771	13	113435678	0.643885761538976	0.787591339706229	7.0550631206857e-32
cg20103018	6	33996522	0.722587157193282	0.795631904989273	7.12366720719166e-32
cg18696495	13	100444705	0.458066630836428	0.628174268502992	7.12943772178962e-32
cg27235726	7	750819	0.665240863577595	0.755516851389151	7.25941577535824e-32
cg19868593	6	31744816	0.257201532093554	0.130774939105554	7.28377465324916e-32
cg26681770	20	56247302	0.2210552951218	0.679298271536644	7.69715146854393e-32
cg22724329	10	61969817	0.741421971444296	0.852815783932931	7.70173852802048e-32
cg19818308	14	75946745	0.329636394357035	0.512808312106432	7.87058127639983e-32
cg21880624	21	40194678	0.859077616403623	0.952054584070033	8.21177499754588e-32
cg24455969	1	229064268	0.535191068670674	0.737601249144643	8.81842474208228e-32
cg03532013	19	42592983	0.544409020991008	0.792189497698928	8.95772440654945e-32
cg26828839	12	6054749	0.305933502909527	0.130064478170099	8.98572575906247e-32
cg23594928	6	168446562	0.756083414823588	0.841074000031842	9.19521444553012e-32
cg21643122	4	3650777	0.615953623158015	0.741571329366782	9.50424836498608e-32
cg14009912	9	91636851	0.503678009491004	0.773208203201867	9.54697083370015e-32
cg07183691	21	43241683	0.755181069534618	0.885306105514991	9.5626679186603e-32
cg25915982	7	50849415	0.744476507993655	0.593438160384218	9.9815249230385e-32
cg05606190	7	133764402	0.694743776408985	0.818507142623213	1.00519893830046e-31
cg15032941	11	11778177	0.731317165572248	0.851413027127476	1.01763014310271e-31
cg01169610	2	99135471	0.755521732572152	0.862048356578501	1.02698237041647e-31
cg14349531	7	142562041	0.693643214654131	0.786815584190831	1.05427453081118e-31
cg16701266	14	21024898	0.226316801206575	0.577497788511942	1.07011454919104e-31
cg03564931	5	171326960	0.783537153733299	0.899470295836227	1.07707870094385e-31
cg15946904	17	957248	0.879452902198736	0.955616905772659	1.08383474745611e-31
cg00426089	1	212671907	0.734024182028375	0.876800984167612	1.11195957906057e-31
cg12188416	3	189349003	0.435027216807311	0.654050055306286	1.14226604117077e-31
cg09123577	17	76849030	0.570957210924212	0.758089872218038	1.14407211951053e-31
cg22539014	3	52561347	0.758087429694932	0.893078244799415	1.18155946532777e-31
cg03649030	1	145115872	0.726654708008985	0.810966060031505	1.19670100821218e-31
cg13493071	7	2842687	0.334369512346813	0.613111285104673	1.19809839355556e-31
cg00077477	5	159305492	0.691176686922349	0.839626382179478	1.21945931303346e-31
cg16765393	7	2842746	0.459746779680402	0.753894753500557	1.23191404288875e-31
cg26325335	3	50402333	0.460582743794175	0.166108193617461	1.24791471280234e-31
cg12008118	10	88428429	0.628926877581818	0.72807006613282	1.25819277547821e-31
cg12119088	20	56296660	0.714223341795499	0.868382844793284	1.26344917132231e-31
cg00055341	2	200446845	0.228092886580545	0.394775395851731	1.26960367844853e-31
cg18019825	7	1329016	0.574902032490186	0.796290647973547	1.28382571848207e-31
cg14701962	1	162348010	0.533183061586488	0.689243830615836	1.30389111353145e-31
cg07823273	19	39695065	0.371800119852869	0.512486856218935	1.30408783914022e-31
cg22524980	12	115893200	0.46939236589124	0.689101277812629	1.35109062656997e-31
cg21513610	13	113425621	0.730507998425043	0.860661504305586	1.35365558808673e-31
cg13160058	8	26243215	0.145124436616979	0.337647414408599	1.38057748782673e-31
cg24324984	19	46419054	0.439337127248159	0.658921101977156	1.40159318832697e-31
cg09279803	14	99903506	0.869217418695098	0.924843596738366	1.41428316913001e-31
cg26192720	11	62557528	0.681050573427579	0.801826516207438	1.42942314129367e-31
cg22807707	22	40082521	0.823506237731412	0.906745775065056	1.46186366057142e-31
cg08264835	1	20716191	0.754374099372459	0.92899642686863	1.47297613991e-31
cg12259792	17	40442580	0.3357407506595	0.498354015363129	1.47941764066287e-31
cg01489398	17	61574335	0.740776599330466	0.899706770385501	1.49012250480448e-31
cg26319363	4	753903	0.669291897529763	0.821531315229837	1.51902230646164e-31
cg09155692	4	184723252	0.651330884081191	0.843179830554894	1.52826187527904e-31
cg24762816	14	105037265	0.793213778099952	0.912425057806875	1.54830600089477e-31
cg12250807	2	136598602	0.500442242904847	0.730330838754953	1.57236854650982e-31
cg22419414	13	46093146	0.741514474866853	0.873685496307637	1.57995670185876e-31
cg26726529	6	88049519	0.839988980603417	0.897719879170714	1.58077238081078e-31
cg16365445	10	33230686	0.5816439523992	0.78762099510075	1.6461692866653e-31
cg07369374	6	40359130	0.462704039415057	0.669290834357697	1.663026000786e-31
cg04095995	6	170449587	0.492328713067532	0.703078615986274	1.68619808259422e-31
cg12378817	10	133961235	0.450420716535229	0.659844155877588	1.74284728374363e-31
cg16833233	11	128205290	0.78849300239386	0.880213592137341	1.82842151738933e-31
cg23928126	1	59229260	0.723055687311516	0.856507931946532	1.84043433202817e-31
cg16689193	13	98869844	0.624681307922515	0.792690843833292	1.84508025386346e-31
cg00578638	17	38334161	0.313758514472514	0.162283430560575	1.91994887564206e-31
cg02424835	2	111489389	0.688968917654484	0.854045656266394	1.95008762321298e-31
cg18943655	1	32209578	0.64618584796524	0.735348502711134	2.00112328715999e-31
cg11642652	8	70650320	0.745033042174845	0.864245340796828	2.0625411187522e-31
cg00349542	21	43546493	0.570177428268573	0.747509852999583	2.07953550463447e-31
cg03398383	2	172941943	0.84197439582145	0.901756822269614	2.19137604580328e-31
cg25640297	4	1604486	0.774225138390897	0.948594050380444	2.21253944829738e-31
cg13581496	3	119470613	0.667653421599788	0.856465661366097	2.22742500017577e-31
cg26835675	16	13283794	0.53605636532051	0.727230278841469	2.30182018888431e-31
cg26397250	4	642765	0.532438760519872	0.697044433915238	2.31755948574596e-31
cg04628369	20	56247426	0.227756099055239	0.610929396753785	2.36938989263689e-31
cg06491548	2	10926532	0.656653650219295	0.836638943942411	2.55655371989716e-31
cg17552295	7	90321872	0.509311890928036	0.701815122512675	2.57938438239843e-31
cg25061701	17	62608856	0.65740653862878	0.82099296433662	2.59322071650139e-31
cg17411031	13	113425536	0.606377472186078	0.780008977568408	2.67216896682659e-31
cg09296536	2	40392494	0.400622354525687	0.627115794788585	2.7337910939535e-31
cg15971629	3	139754783	0.444747607753799	0.650162979118944	2.74086739400166e-31
cg12399197	15	71667720	0.567845587598411	0.750676782020025	2.76539115797621e-31
cg00538298	11	1084334	0.664665599893892	0.793269686795125	2.79734137646961e-31
cg01114085	11	69803503	0.677526733394286	0.810561556087517	2.90017195410888e-31
cg11999002	2	134728762	0.56244942925082	0.747611604930898	3.05360072001757e-31
cg16244006	12	119850737	0.737378577792035	0.882931517791383	3.26372794329002e-31
cg16805215	3	137505160	0.424681323186119	0.657777183468877	3.3242971499559e-31
cg14011077	9	138362327	0.601080972762678	0.883304877979591	3.35298905723246e-31
cg01518016	19	39695237	0.562739736666013	0.766485320994807	3.39440371427722e-31
cg10981439	6	41254433	0.310788108507671	0.622957542923756	3.39531233810815e-31
cg20428713	1	48162438	0.702793891794865	0.848419574854765	3.53833100215956e-31
cg07954075	12	1633258	0.701808109955853	0.796507563084935	3.55486816511921e-31
cg01674585	20	1825918	0.259051353014677	0.506669576791862	3.55733858804484e-31
cg16026549	6	32800519	0.773643961121814	0.907926021583487	3.60698568982438e-31
cg10449665	16	86228628	0.757671369033909	0.913839313850509	3.68847206694703e-31
cg07004744	8	641479	0.640672695614705	0.814201340633694	3.69264448480975e-31
cg13893427	17	40710960	0.439330646739333	0.732212947561994	3.69800670140246e-31
cg05062178	3	124605247	0.2031078277507	0.108208643984591	3.79448115650562e-31
cg07340145	16	86220038	0.78058963524821	0.920321386977174	3.79533134034664e-31
cg07161397	1	18431241	0.356499469525648	0.545354595521417	3.84099639347464e-31
cg04999421	17	76412842	0.511788712443182	0.755955270259064	3.90023759370531e-31
cg26358105	5	156247415	0.481956294906289	0.662450884927256	3.918298814906e-31
cg25541708	5	179817027	0.600767556032453	0.8372980352468	4.04176698038127e-31
cg18982477	4	37644098	0.808895487410023	0.896518943080691	4.10323739784346e-31
cg27016051	8	49219660	0.733074128116443	0.8718946335939	4.10683331974521e-31
cg14924278	10	123748922	0.72853055396593	0.85784294525941	4.11471889860092e-31
cg15323638	7	131229865	0.172078803807334	0.522016196318844	4.18238365602765e-31
cg17033837	1	111024858	0.558630749349105	0.703666006664749	4.18430405475999e-31
cg12729166	1	100110390	0.593904734591448	0.769187434427478	4.48193346589024e-31
cg19824388	19	50192542	0.74647403954443	0.839364926848198	4.61244020028709e-31
cg13630646	10	12595645	0.794134947994538	0.884532837659971	4.63881303582224e-31
cg00966482	6	11111926	0.718103109430315	0.836629371910219	4.74377408106169e-31
cg18189298	1	223257618	0.750217436941351	0.871812505998082	4.78619307085096e-31
cg20535067	10	134794320	0.472049075430444	0.650652674597417	4.84194409950961e-31
cg11431723	3	149126842	0.729268950323588	0.83862085747217	4.84430381388326e-31
cg17036458	17	28037399	0.236176134894958	0.59288303443249	4.93998928274124e-31
[truncated: 483,514 more rows]
